# Supplementary material for: Electrophoresis-Correlative Ion Mobility Deepens Single-Cell Proteomics in Capillary Electrophoresis Mass Spectrometry
Source: Mol Cell Proteomics. 2024 Dec 19;24(2):100892. doi: 10.1016/j.mcpro.2024.100892 (PMC11875174; doi:10.1016/j.mcpro.2024.100892)
Supplement: Supplemental Tables S1–S6 [file mmc2.xlsx]

## Sheet: Cover
Supplementary Tables for the Publication:
	Electrophoresis-Correlative Ion Mobility Deepens Single-cell Proteomics in Capillary Electrophoresis Mass Spectrometry
	Bowen Shen, Fei Zhou, and Peter Nemes*
Department of Chemistry & Biochemistry, University of Maryland, College Park, MD 20742
*Contact: 301-405-0373, nemes@umd.edu
Table of Contents
	S1	Protein identifications from 500 pg HeLa proteome digest by classical IMS.
	S2	Protein identifications from 500 pg HeLa proteome digest by Eco-IMS.
	S3	Protein identifications from 200 pg HeLa proteome digest by classical IMS.
	S4	Protein identifications from 200 pg HeLa proteome digest by Eco-IMS.
	S5	Protein identifications from single X. laevis cells by classical IMS.
	S6	Protein identifications from single X. laevis cells by Eco-IMS.

## Sheet: Table S1
Supplementary Table 1 (Table S1). Protein identifications from 500 pg of the HeLa proteome digest using classical IMS on a timsTOF PRO executing ddaPASEF. The same sample was analyzed in 5 technical replicates (TR).
MSFragger 20.0 (no MBR)											MSFragger 22.0 (no MBR)
Fasta Entry	Master Entry	Gene Name	Protein Name	TR1	TR2	TR3	TR4	TR5			Fasta Entry	Master Entry	Gene Name	Protein Name	Coverage %	Unique Peptide	Total Peptides
sp|A0A2R8Y4L2|RA1L3_HUMAN	A0A2R8Y4L2	HNRNPA1L3	Heterogeneous nuclear ribonucleoprotein A1-like 3	0	0	6098.66	0	0			sp|P21333|FLNA_HUMAN	P21333	FLNA	Filamin-A	38.69	57	63
sp|A6NHL2|TBAL3_HUMAN	A6NHL2	TUBAL3	Tubulin alpha chain-like 3	0	104857	108115	0	121527			sp|P31327|CPSM_HUMAN	P31327	CPS1	Carbamoyl-phosphate synthase [ammonia], mitochondrial	54.33	53	53
sp|A6NIZ1|RP1BL_HUMAN	A6NIZ1	RAP1BL	Ras-related protein Rap-1b-like protein	12341.3	0	0	0	0			sp|P13639|EF2_HUMAN	P13639	EEF2	Elongation factor 2	57.11	39	40
sp|A8MWD9|RUXGL_HUMAN	A8MWD9	SNRPGP15	Putative small nuclear ribonucleoprotein G-like protein 15	49300.8	61409	53431.8	49561.9	55574.2			sp|P14618|KPYM_HUMAN	P14618	PKM	Pyruvate kinase PKM	74.95	34	35
sp|E9PAV3|NACAM_HUMAN	E9PAV3	NACA	Nascent polypeptide-associated complex subunit alpha, muscle-specific form	107872	107176	86422.5	106451	86368.2			sp|P78527|PRKDC_HUMAN	P78527	PRKDC	DNA-dependent protein kinase catalytic subunit	12.02	33	33
sp|O00116|ADAS_HUMAN	O00116	AGPS	Alkyldihydroxyacetonephosphate synthase, peroxisomal	0	0	8273.3	0	0			sp|O75369|FLNB_HUMAN	O75369	FLNB	Filamin-B	19.52	30	35
sp|O00148|DX39A_HUMAN	O00148	DDX39A	ATP-dependent RNA helicase DDX39A	22690.2	21029.7	60563.6	44655.4	78345.6			sp|P10809|CH60_HUMAN	P10809	HSPD1	60 kDa heat shock protein, mitochondrial	66.49	28	28
sp|O00193|SMAP_HUMAN	O00193	SMAP	Small acidic protein	10741.5	0	18676.4	0	0			sp|P02545|LMNA_HUMAN	P02545	LMNA	Prelamin-A/C	43.52	26	27
sp|O00231|PSD11_HUMAN	O00231	PSMD11	26S proteasome non-ATPase regulatory subunit 11	49253.2	0	59765.6	0	70151.1			sp|P11021|BIP_HUMAN	P11021	HSPA5	Endoplasmic reticulum chaperone BiP	53.36	26	30
sp|O00264|PGRC1_HUMAN	O00264	PGRMC1	Membrane-associated progesterone receptor component 1	24846.1	0	49646	22842.2	30467.4			sp|P22314|UBA1_HUMAN	P22314	UBA1	Ubiquitin-like modifier-activating enzyme 1	36.48	25	25
sp|O00299|CLIC1_HUMAN	O00299	CLIC1	Chloride intracellular channel protein 1	326024	292162	312202	134622	397053			sp|P05787|K2C8_HUMAN	P05787	KRT8	Keratin, type II cytoskeletal 8	69.98	24	33
sp|O00303|EIF3F_HUMAN	O00303	EIF3F	Eukaryotic translation initiation factor 3 subunit F	8108.54	0	21694.4	49927.2	24120.6			sp|Q00839|HNRPU_HUMAN	Q00839	HNRNPU	Heterogeneous nuclear ribonucleoprotein U	36.24	24	25
sp|O00410|IPO5_HUMAN	O00410	IPO5	Importin-5	27633.2	51838.2	38049.1	54399.7	111913			sp|P08670|VIME_HUMAN	P08670	VIM	Vimentin	64.38	23	28
sp|O00571|DDX3X_HUMAN	O00571	DDX3X	ATP-dependent RNA helicase DDX3X	76875.1	62934.9	150610	100616	220095			sp|P29401|TKT_HUMAN	P29401	TKT	Transketolase	57.46	23	24
sp|O00592|PODXL_HUMAN	O00592	PODXL	Podocalyxin	0	0	0	0	58240.1			sp|P05783|K1C18_HUMAN	P05783	KRT18	Keratin, type I cytoskeletal 18	73.02	22	26
sp|O00629|IMA3_HUMAN	O00629	KPNA4	Importin subunit alpha-3	0	0	0	0	0			sp|P35579|MYH9_HUMAN	P35579	MYH9	Myosin-9	22.14	22	28
sp|O00764|PDXK_HUMAN	O00764	PDXK	Pyridoxal kinase	7401.82	13577.8	0	0	0			sp|P38646|GRP75_HUMAN	P38646	HSPA9	Stress-70 protein, mitochondrial	45.95	22	25
sp|O14744|ANM5_HUMAN	O14744	PRMT5	Protein arginine N-methyltransferase 5	0	0	0	0	0			sp|Q00610|CLH1_HUMAN	Q00610	CLTC	Clathrin heavy chain 1	29.49	22	32
sp|O14745|NHRF1_HUMAN	O14745	NHERF1	Na(+)/H(+) exchange regulatory cofactor NHE-RF1	0	0	0	0	23961.7			sp|Q08211|DHX9_HUMAN	Q08211	DHX9	ATP-dependent RNA helicase A	26.85	22	22
sp|O14773|TPP1_HUMAN	O14773	TPP1	Tripeptidyl-peptidase 1	17721.1	0	0	0	0			sp|Q09666|AHNK_HUMAN	Q09666	AHNAK	Neuroblast differentiation-associated protein AHNAK	20.37	22	22
sp|O14818|PSA7_HUMAN	O14818	PSMA7	Proteasome subunit alpha type-7	73121.3	86285.8	84478.1	99474.7	102825			sp|P14625|ENPL_HUMAN	P14625	HSP90B1	Endoplasmin	36.11	21	24
sp|O14950|ML12B_HUMAN	O14950	MYL12B	Myosin regulatory light chain 12B	0	7412.77	17936.7	0	0			sp|Q14697|GANAB_HUMAN	Q14697	GANAB	Neutral alpha-glucosidase AB	31.36	21	21
sp|O14979|HNRDL_HUMAN	O14979	HNRNPDL	Heterogeneous nuclear ribonucleoprotein D-like	126348	45863.4	95786.6	176061	196587			sp|P00558|PGK1_HUMAN	P00558	PGK1	Phosphoglycerate kinase 1	73.86	20	24
sp|O14980|XPO1_HUMAN	O14980	XPO1	Exportin-1	58823.8	67264.7	40823.2	0	44286.5			sp|P06576|ATPB_HUMAN	P06576	ATP5F1B	ATP synthase subunit beta, mitochondrial	59.36	20	20
sp|O15131|IMA6_HUMAN	O15131	KPNA5	Importin subunit alpha-6	24136.8	0	29469.3	20172.4	0			sp|P11142|HSP7C_HUMAN	P11142	HSPA8	Heat shock cognate 71 kDa protein	60.68	20	33
sp|O15144|ARPC2_HUMAN	O15144	ARPC2	Actin-related protein 2/3 complex subunit 2	5587.23	0	0	0	0			sp|P25705|ATPA_HUMAN	P25705	ATP5F1A	ATP synthase subunit alpha, mitochondrial	52.08	20	20
sp|O15260|SURF4_HUMAN	O15260	SURF4	Surfeit locus protein 4	128405	91687	112861	41244.2	78195			sp|P30101|PDIA3_HUMAN	P30101	PDIA3	Protein disulfide-isomerase A3	48.32	20	21
sp|O15371|EIF3D_HUMAN	O15371	EIF3D	Eukaryotic translation initiation factor 3 subunit D	19864.4	28890	28373.2	0	0			sp|P06733|ENOA_HUMAN	P06733	ENO1	Alpha-enolase	70.28	18	22
sp|O43143|DHX15_HUMAN	O43143	DHX15	ATP-dependent RNA helicase DHX15	6075.02	0	25823.8	11719.9	22521.3			sp|P08729|K2C7_HUMAN	P08729	KRT7	Keratin, type II cytoskeletal 7	56.72	18	26
sp|O43169|CYB5B_HUMAN	O43169	CYB5B	Cytochrome b5 type B	14823.4	0	6138.17	9880.24	0			sp|P19338|NUCL_HUMAN	P19338	NCL	Nucleolin	27.18	18	18
sp|O43175|SERA_HUMAN	O43175	PHGDH	D-3-phosphoglycerate dehydrogenase	734973	660980	652619	585911	723920			sp|P50990|TCPQ_HUMAN	P50990	CCT8	T-complex protein 1 subunit theta	41.42	18	18
sp|O43324|MCA3_HUMAN	O43324	EEF1E1	Eukaryotic translation elongation factor 1 epsilon-1	0	0	0	0	21508.1			sp|Q04695|K1C17_HUMAN	Q04695	KRT17	Keratin, type I cytoskeletal 17	81.48	18	30
sp|O43390|HNRPR_HUMAN	O43390	HNRNPR	Heterogeneous nuclear ribonucleoprotein R	369290	311420	318314	202100	262724			sp|P04083|ANXA1_HUMAN	P04083	ANXA1	Annexin A1	56.07	17	18
sp|O43399|TPD54_HUMAN	O43399	TPD52L2	Tumor protein D54	120792	146091	183050	52001.9	113041			sp|P22626|ROA2_HUMAN	P22626	HNRNPA2B1	Heterogeneous nuclear ribonucleoproteins A2/B1	68.27	17	19
sp|O43488|ARK72_HUMAN	O43488	AKR7A2	Aflatoxin B1 aldehyde reductase member 2	37745	0	29457	0	35606.9			sp|P31948|STIP1_HUMAN	P31948	STIP1	Stress-induced-phosphoprotein 1	34.62	17	17
sp|O43615|TIM44_HUMAN	O43615	TIMM44	Mitochondrial import inner membrane translocase subunit TIM44	16234.9	0	29282.7	28574.1	0			sp|P04406|G3P_HUMAN	P04406	GAPDH	Glyceraldehyde-3-phosphate dehydrogenase	73.13	16	17
sp|O43670|ZN207_HUMAN	O43670	ZNF207	BUB3-interacting and GLEBS motif-containing protein ZNF207	11938.5	39393.3	58291	0	0			sp|P27797|CALR_HUMAN	P27797	CALR	Calreticulin	60.19	16	16
sp|O43684|BUB3_HUMAN	O43684	BUB3	Mitotic checkpoint protein BUB3	34165.9	0	26835.7	38257.4	0			sp|P46940|IQGA1_HUMAN	P46940	IQGAP1	Ras GTPase-activating-like protein IQGAP1	15.69	16	16
sp|O43707|ACTN4_HUMAN	O43707	ACTN4	Alpha-actinin-4	386042	356578	443612	434996	283176			sp|P61978|HNRPK_HUMAN	P61978	HNRNPK	Heterogeneous nuclear ribonucleoprotein K	48.38	16	16
sp|O43768|ENSA_HUMAN	O43768	ENSA	Alpha-endosulfine	0	0	0	12099.7	31461.3			sp|P78371|TCPB_HUMAN	P78371	CCT2	T-complex protein 1 subunit beta	48.04	16	16
sp|O43776|SYNC_HUMAN	O43776	NARS1	Asparagine--tRNA ligase, cytoplasmic	77428.2	24539.1	51449.5	16227.5	0			sp|O43175|SERA_HUMAN	O43175	PHGDH	D-3-phosphoglycerate dehydrogenase	41.46	15	16
sp|O43852|CALU_HUMAN	O43852	CALU	Calumenin	99064.4	43842	69266.1	61240.1	87498.9			sp|P00966|ASSY_HUMAN	P00966	ASS1	Argininosuccinate synthase	48.06	15	15
sp|O60488|ACSL4_HUMAN	O60488	ACSL4	Long-chain-fatty-acid--CoA ligase 4	0	39615.3	45815.2	0	50473.6			sp|P06744|G6PI_HUMAN	P06744	GPI	Glucose-6-phosphate isomerase	37.81	15	15
sp|O60506|HNRPQ_HUMAN	O60506	SYNCRIP	Heterogeneous nuclear ribonucleoprotein Q	603888	681062	535160	566931	633969			sp|P07900|HS90A_HUMAN	P07900	HSP90AA1	Heat shock protein HSP 90-alpha	53.96	15	34
sp|O60568|PLOD3_HUMAN	O60568	PLOD3	Multifunctional procollagen lysine hydroxylase and glycosyltransferase LH3	0	0	8898.24	3704.07	0			sp|P14314|GLU2B_HUMAN	P14314	PRKCSH	Glucosidase 2 subunit beta	41.48	15	15
sp|O60664|PLIN3_HUMAN	O60664	PLIN3	Perilipin-3	51002.9	33417.8	58762.2	14738.5	0			sp|P36578|RL4_HUMAN	P36578	RPL4	60S ribosomal protein L4	38.64	15	15
sp|O60814|H2B1K_HUMAN	O60814	H2BC12	Histone H2B type 1-K	6.16577e+06	5.6834e+06	6661578	6.30428e+06	5.08861e+06			sp|P40926|MDHM_HUMAN	P40926	MDH2	Malate dehydrogenase, mitochondrial	57.69	15	15
sp|O60832|DKC1_HUMAN	O60832	DKC1	H/ACA ribonucleoprotein complex subunit DKC1	0	0	8785.52	0	0			sp|P60174|TPIS_HUMAN	P60174	TPI1	Triosephosphate isomerase	83.94	15	15
sp|O60841|IF2P_HUMAN	O60841	EIF5B	Eukaryotic translation initiation factor 5B	0	8088.14	0	0	17034.7			sp|P63244|RACK1_HUMAN	P63244	RACK1	Receptor of activated protein C kinase 1	62.78	15	15
sp|O75340|PDCD6_HUMAN	O75340	PDCD6	Programmed cell death protein 6	14612	37014.9	22147.1	14603.9	37534.4			sp|O43707|ACTN4_HUMAN	O43707	ACTN4	Alpha-actinin-4	33.59	14	22
sp|O75367|H2AY_HUMAN	O75367	MACROH2A1	Core histone macro-H2A.1	51964.5	79799.7	32611.8	52337.7	71836.2			sp|P07237|PDIA1_HUMAN	P07237	P4HB	Protein disulfide-isomerase	30.71	14	14
sp|O75369|FLNB_HUMAN	O75369	FLNB	Filamin-B	472281	421755	440112	304268	513885			sp|P26641|EF1G_HUMAN	P26641	EEF1G	Elongation factor 1-gamma	48.74	14	14
sp|O75390|CISY_HUMAN	O75390	CS	Citrate synthase, mitochondrial	137925	84132.6	120498	38421	61760.1			sp|P36952|SPB5_HUMAN	P36952	SERPINB5	Serpin B5	54.93	14	14
sp|O75489|NDUS3_HUMAN	O75489	NDUFS3	NADH dehydrogenase [ubiquinone] iron-sulfur protein 3, mitochondrial	23663.9	30841.7	9549.05	0	58303.6			sp|P49588|SYAC_HUMAN	P49588	AARS1	Alanine--tRNA ligase, cytoplasmic	23.24	14	14
sp|O75494|SRS10_HUMAN	O75494	SRSF10	Serine/arginine-rich splicing factor 10	48440.4	17786.5	44982.9	0	0			sp|P62258|1433E_HUMAN	P62258	YWHAE	14-3-3 protein epsilon	73.73	14	18
sp|O75533|SF3B1_HUMAN	O75533	SF3B1	Splicing factor 3B subunit 1	22939.2	0	0	0	0			sp|P26038|MOES_HUMAN	P26038	MSN	Moesin	45.75	13	23
sp|O75607|NPM3_HUMAN	O75607	NPM3	Nucleoplasmin-3	0	0	0	10316.2	14598.8			sp|P26639|SYTC_HUMAN	P26639	TARS1	Threonine--tRNA ligase 1, cytoplasmic	24.76	13	13
sp|O75643|U520_HUMAN	O75643	SNRNP200	U5 small nuclear ribonucleoprotein 200 kDa helicase	30071.2	55670.1	42706.9	45824	0			sp|P45880|VDAC2_HUMAN	P45880	VDAC2	Voltage-dependent anion-selective channel protein 2	51.7	13	13
sp|O75822|EIF3J_HUMAN	O75822	EIF3J	Eukaryotic translation initiation factor 3 subunit J	79063.4	205350	35519.3	190672	96724			sp|P48643|TCPE_HUMAN	P48643	CCT5	T-complex protein 1 subunit epsilon	37.71	13	14
sp|O75947|ATP5H_HUMAN	O75947	ATP5PD	ATP synthase subunit d, mitochondrial	283805	193246	321813	0	168728			sp|P00338|LDHA_HUMAN	P00338	LDHA	L-lactate dehydrogenase A chain	55.42	12	15
sp|O76003|GLRX3_HUMAN	O76003	GLRX3	Glutaredoxin-3	12756.5	66968.2	0	0	79199.8			sp|P07195|LDHB_HUMAN	P07195	LDHB	L-lactate dehydrogenase B chain	47.01	12	13
sp|O76021|RL1D1_HUMAN	O76021	RSL1D1	Ribosomal L1 domain-containing protein 1	39147	47747.4	65276.8	0	52450.6			sp|P12956|XRCC6_HUMAN	P12956	XRCC6	X-ray repair cross-complementing protein 6	28.41	12	12
sp|O95197|RTN3_HUMAN	O95197	RTN3	Reticulon-3	18489	20290.9	20389	14282.5	0			sp|P30041|PRDX6_HUMAN	P30041	PRDX6	Peroxiredoxin-6	62.05	12	12
sp|O95336|6PGL_HUMAN	O95336	PGLS	6-phosphogluconolactonase	0	11130.6	10599.4	0	0			sp|P49411|EFTU_HUMAN	P49411	TUFM	Elongation factor Tu, mitochondrial	31.43	12	12
sp|O95373|IPO7_HUMAN	O95373	IPO7	Importin-7	104190	52159.4	65951.5	46918.8	131270			sp|P52272|HNRPM_HUMAN	P52272	HNRNPM	Heterogeneous nuclear ribonucleoprotein M	23.15	12	12
sp|O95433|AHSA1_HUMAN	O95433	AHSA1	Activator of 90 kDa heat shock protein ATPase homolog 1	25094.2	19408.1	60649.7	26755.2	24814.5			sp|P55072|TERA_HUMAN	P55072	VCP	Transitional endoplasmic reticulum ATPase	23.82	12	12
sp|O95714|HERC2_HUMAN	O95714	HERC2	E3 ubiquitin-protein ligase HERC2	57250.9	0	0	0	30619.4			sp|P61247|RS3A_HUMAN	P61247	RPS3A	40S ribosomal protein S3a	48.11	12	12
sp|O95777|LSM8_HUMAN	O95777	LSM8	U6 snRNA-associated Sm-like protein LSm8	4005.94	0	0	0	0			sp|P80723|BASP1_HUMAN	P80723	BASP1	Brain acid soluble protein 1	68.28	12	12
sp|O95831|AIFM1_HUMAN	O95831	AIFM1	Apoptosis-inducing factor 1, mitochondrial	0	0	0	0	68627.1			sp|P02786|TFR1_HUMAN	P02786	TFRC	Transferrin receptor protein 1	20.92	11	11
sp|O96019|ACL6A_HUMAN	O96019	ACTL6A	Actin-like protein 6A	0	40586	0	6292.71	0			sp|P08195|4F2_HUMAN	P08195	SLC3A2	4F2 cell-surface antigen heavy chain	23.65	11	11
sp|P00004|CYC_HORSE	P00004	CYCS	Cytochrome c	14815.7	46489.9	14976.8	0	0			sp|P21796|VDAC1_HUMAN	P21796	VDAC1	Voltage-dependent anion-selective channel protein 1	56.18	11	12
sp|P00338|LDHA_HUMAN	P00338	LDHA	L-lactate dehydrogenase A chain	2.44498e+06	2.35555e+06	2367036	2.0498e+06	2.07826e+06			sp|P23396|RS3_HUMAN	P23396	RPS3	40S ribosomal protein S3	57.2	11	11
sp|P00367|DHE3_HUMAN	P00367	GLUD1	Glutamate dehydrogenase 1, mitochondrial	13933.8	49376.3	0	0	22328.5			sp|P26599|PTBP1_HUMAN	P26599	PTBP1	Polypyrimidine tract-binding protein 1	41.65	11	12
sp|P00403|COX2_HUMAN	P00403	MT-CO2	Cytochrome c oxidase subunit 2	60485.6	73128.2	68840	19840.5	73701.2			sp|P27824|CALX_HUMAN	P27824	CANX	Calnexin	22.97	11	11
sp|P00441|SODC_HUMAN	P00441	SOD1	Superoxide dismutase [Cu-Zn]	357187	310809	357159	272452	171607			sp|P37802|TAGL2_HUMAN	P37802	TAGLN2	Transgelin-2	66.83	11	11
sp|P00491|PNPH_HUMAN	P00491	PNP	Purine nucleoside phosphorylase	91421.2	42446.7	100865	38106.8	102206			sp|Q06830|PRDX1_HUMAN	Q06830	PRDX1	Peroxiredoxin-1	72.86	11	15
sp|P00492|HPRT_HUMAN	P00492	HPRT1	Hypoxanthine-guanine phosphoribosyltransferase	10863	0	0	10695.3	30110.2			sp|Q12906|ILF3_HUMAN	Q12906	ILF3	Interleukin enhancer-binding factor 3	23.94	11	15
sp|P00505|AATM_HUMAN	P00505	GOT2	Aspartate aminotransferase, mitochondrial	152663	86120	133171	173826	179986			sp|Q15149|PLEC_HUMAN	Q15149	PLEC	Plectin	4.04	11	12
sp|P00558|PGK1_HUMAN	P00558	PGK1	Phosphoglycerate kinase 1	3.55249e+06	2.80328e+06	3.4219e+06	2925662	2.24389e+06			sp|Q15233|NONO_HUMAN	Q15233	NONO	Non-POU domain-containing octamer-binding protein	34.18	11	11
sp|P00568|KAD1_HUMAN	P00568	AK1	Adenylate kinase isoenzyme 1	0	0	10348.8	0	61006			sp|Q9UQ80|PA2G4_HUMAN	Q9UQ80	PA2G4	Proliferation-associated protein 2G4	34.26	11	11
sp|P00734|THRB_HUMAN	P00734	F2	Prothrombin	69823.1	79438.8	62043.1	67298.7	83506.9			sp|O43390|HNRPR_HUMAN	O43390	HNRNPR	Heterogeneous nuclear ribonucleoprotein R	30.49	10	14
sp|P00747|PLMN_HUMAN	P00747	PLG	Plasminogen	14620.7	13225.2	14033.1	14442.1	31002.5			sp|P13804|ETFA_HUMAN	P13804	ETFA	Electron transfer flavoprotein subunit alpha, mitochondrial	49.55	10	10
sp|P00751|CFAB_HUMAN	P00751	CFB	Complement factor B	37921.9	45591.7	40742.2	22844.2	54552.4			sp|P15880|RS2_HUMAN	P15880	RPS2	40S ribosomal protein S2	39.93	10	10
sp|P00761|TRYP_PIG	P00761		Trypsin	290296	306023	340106	222644	213229			sp|P17987|TCPA_HUMAN	P17987	TCP1	T-complex protein 1 subunit alpha	29.86	10	11
sp|P00966|ASSY_HUMAN	P00966	ASS1	Argininosuccinate synthase	504469	418936	546230	494224	661354			sp|P35232|PHB1_HUMAN	P35232	PHB1	Prohibitin 1	44.12	10	10
sp|P01023|A2MG_HUMAN	P01023	A2M	Alpha-2-macroglobulin	0	0	13037.9	0	0			sp|P39023|RL3_HUMAN	P39023	RPL3	60S ribosomal protein L3	35.73	10	12
sp|P01024|CO3_HUMAN	P01024	C3	Complement C3	276966	261289	309026	43565.9	372345			sp|P46777|RL5_HUMAN	P46777	RPL5	60S ribosomal protein L5	45.45	10	10
sp|P01889|HLAB_HUMAN	P01889	HLA-B	HLA class I histocompatibility antigen, B alpha chain	0	18538.9	0	0	25583.2			sp|P49368|TCPG_HUMAN	P49368	CCT3	T-complex protein 1 subunit gamma	30.28	10	10
sp|P02042|HBD_HUMAN	P02042	HBD	Hemoglobin subunit delta	390213	389335	392196	386049	280820			sp|P62826|RAN_HUMAN	P62826	RAN	GTP-binding nuclear protein Ran	47.69	10	10
sp|P02545|LMNA_HUMAN	P02545	LMNA	Prelamin-A/C	1.08202e+06	1.05088e+06	898932	727978	705790			sp|Q99714|HCD2_HUMAN	Q99714	HSD17B10	3-hydroxyacyl-CoA dehydrogenase type-2	66.28	10	10
sp|P02647|APOA1_HUMAN	P02647	APOA1	Apolipoprotein A-I	99015.3	101166	80468.9	0	102475			sp|Q99832|TCPH_HUMAN	Q99832	CCT7	T-complex protein 1 subunit eta	28.18	10	10
sp|P02760|AMBP_HUMAN	P02760	AMBP	Protein AMBP	23895	13754	26967	32573.5	0			sp|O00299|CLIC1_HUMAN	O00299	CLIC1	Chloride intracellular channel protein 1	63.07	9	9
sp|P02765|FETUA_HUMAN	P02765	AHSG	Alpha-2-HS-glycoprotein	1.19248e+06	1.01809e+06	1220939	1.15363e+06	762986			sp|P06748|NPM_HUMAN	P06748	NPM1	Nucleophosmin	44.22	9	10
sp|P02769|ALBU_BOVIN	P02769	ALB	Albumin	3.99247e+06	3.22951e+06	3741192	3.52315e+06	3.12407e+06			sp|P08174|DAF_HUMAN	P08174	CD55	Complement decay-accelerating factor	29.66	9	10
sp|P02786|TFR1_HUMAN	P02786	TFRC	Transferrin receptor protein 1	314752	228802	289191	216387	206331			sp|P13010|XRCC5_HUMAN	P13010	XRCC5	X-ray repair cross-complementing protein 5	20.9	9	9
sp|P04004|VTNC_HUMAN	P04004	VTN	Vitronectin	56102.7	55922.8	51182.7	56098.4	63980.7			sp|P18124|RL7_HUMAN	P18124	RPL7	60S ribosomal protein L7	41.13	9	9
sp|P04040|CATA_HUMAN	P04040	CAT	Catalase	9360.82	0	59706.7	11671.4	0			sp|P23528|COF1_HUMAN	P23528	CFL1	Cofilin-1	62.65	9	11
sp|P04075|ALDOA_HUMAN	P04075	ALDOA	Fructose-bisphosphate aldolase A	1.51661e+06	1.27017e+06	1.29823e+06	1.42348e+06	1.36113e+06			sp|P34897|GLYM_HUMAN	P34897	SHMT2	Serine hydroxymethyltransferase, mitochondrial	29.17	9	9
sp|P04080|CYTB_HUMAN	P04080	CSTB	Cystatin-B	103886	48738.9	43207.1	31098	54776.4			sp|P43243|MATR3_HUMAN	P43243	MATR3	Matrin-3	14.99	9	9
sp|P04083|ANXA1_HUMAN	P04083	ANXA1	Annexin A1	1.0871e+06	887902	958043	1.03232e+06	897515			sp|P49327|FAS_HUMAN	P49327	FASN	Fatty acid synthase	5.5	9	9
sp|P04406|G3P_HUMAN	P04406	GAPDH	Glyceraldehyde-3-phosphate dehydrogenase	5.52942e+06	5287221	5089855	4.78941e+06	5.02545e+06			sp|P50991|TCPD_HUMAN	P50991	CCT4	T-complex protein 1 subunit delta	30.61	9	11
sp|P04632|CPNS1_HUMAN	P04632	CAPNS1	Calpain small subunit 1	0	0	0	16923.2	0			sp|P55060|XPO2_HUMAN	P55060	CSE1L	Exportin-2	12.26	9	9
sp|P04792|HSPB1_HUMAN	P04792	HSPB1	Heat shock protein beta-1	490442	476774	472383	234441	329151			sp|P63104|1433Z_HUMAN	P63104	YWHAZ	14-3-3 protein zeta/delta	56.33	9	13
sp|P04843|RPN1_HUMAN	P04843	RPN1	Dolichyl-diphosphooligosaccharide--protein glycosyltransferase subunit 1	26740.7	0	21655.4	25532.4	70785			sp|Q02878|RL6_HUMAN	Q02878	RPL6	60S ribosomal protein L6	29.17	9	9
sp|P04844|RPN2_HUMAN	P04844	RPN2	Dolichyl-diphosphooligosaccharide--protein glycosyltransferase subunit 2	0	0	23983.4	16486.3	15699.6			sp|Q13263|TIF1B_HUMAN	Q13263	TRIM28	Transcription intermediary factor 1-beta	17.01	9	9
sp|P04899|GNAI2_HUMAN	P04899	GNAI2	Guanine nucleotide-binding protein G(i) subunit alpha-2	24264.3	14579	0	0	0			sp|Q15084|PDIA6_HUMAN	Q15084	PDIA6	Protein disulfide-isomerase A6	30.45	9	9
sp|P05023|AT1A1_HUMAN	P05023	ATP1A1	Sodium/potassium-transporting ATPase subunit alpha-1	94300.5	76947.4	90128	0	88121			sp|O60506|HNRPQ_HUMAN	O60506	SYNCRIP	Heterogeneous nuclear ribonucleoprotein Q	27.29	8	12
sp|P05141|ADT2_HUMAN	P05141	SLC25A5	ADP/ATP translocase 2	710375	689677	767843	590078	653630			sp|O95373|IPO7_HUMAN	O95373	IPO7	Importin-7	10.6	8	8
sp|P05198|IF2A_HUMAN	P05198	EIF2S1	Eukaryotic translation initiation factor 2 subunit 1	27150.2	24430.3	40197.8	0	0			sp|P04792|HSPB1_HUMAN	P04792	HSPB1	Heat shock protein beta-1	53.17	8	8
sp|P05386|RLA1_HUMAN	P05386	RPLP1	Large ribosomal subunit protein P1	411298	308137	372074	334648	412016			sp|P07737|PROF1_HUMAN	P07737	PFN1	Profilin-1	69.29	8	8
sp|P05387|RLA2_HUMAN	P05387	RPLP2	Large ribosomal subunit protein P2	501410	481370	409038	495504	121680			sp|P07814|SYEP_HUMAN	P07814	EPRS1	Bifunctional glutamate/proline--tRNA ligase	7.14	8	8
sp|P05388|RLA0_HUMAN	P05388	RPLP0	Large ribosomal subunit protein uL10	591102	607775	498301	472850	578331			sp|P08238|HS90B_HUMAN	P08238	HSP90AB1	Heat shock protein HSP 90-beta	52.76	8	31
sp|P05455|LA_HUMAN	P05455	SSB	Lupus La protein	5784.7	67592.3	0	0	58573.3			sp|P11413|G6PD_HUMAN	P11413	G6PD	Glucose-6-phosphate 1-dehydrogenase	20.19	8	8
sp|P05496|AT5G1_HUMAN	P05496	ATP5MC1	ATP synthase F(0) complex subunit C1, mitochondrial	64277.4	27363.3	49471.5	68201.5	87357.4			sp|P12004|PCNA_HUMAN	P12004	PCNA	Proliferating cell nuclear antigen	49.43	8	9
sp|P05546|HEP2_HUMAN	P05546	SERPIND1	Heparin cofactor 2	31576.5	29607.8	38462.3	25312	15767.2			sp|P22102|PUR2_HUMAN	P22102	GART	Trifunctional purine biosynthetic protein adenosine-3	14.85	8	8
sp|P05556|ITB1_HUMAN	P05556	ITGB1	Integrin beta-1	17199.1	16455	10581.4	9004.61	0			sp|P23526|SAHH_HUMAN	P23526	AHCY	Adenosylhomocysteinase	26.62	8	8
sp|P05783|K1C18_HUMAN	P05783	KRT18	Keratin, type I cytoskeletal 18	2.89283e+06	2609213	2.7174e+06	2303173	2.35472e+06			sp|P30050|RL12_HUMAN	P30050	RPL12	60S ribosomal protein L12	63.64	8	8
sp|P05787|K2C8_HUMAN	P05787	KRT8	Keratin, type II cytoskeletal 8	4458722	3497668	4.35242e+06	3.21266e+06	3153269			sp|P31153|METK2_HUMAN	P31153	MAT2A	S-adenosylmethionine synthase isoform type-2	35.7	8	10
sp|P06396|GELS_HUMAN	P06396	GSN	Gelsolin	43026.3	51041	64141.2	11747.3	59067.8			sp|P42704|LPPRC_HUMAN	P42704	LRPPRC	Leucine-rich PPR motif-containing protein, mitochondrial	8.39	8	8
sp|P06454|PTMA_HUMAN	P06454	PTMA	Prothymosin alpha	92595.9	72818.4	329736	39065.2	0			sp|P60842|IF4A1_HUMAN	P60842	EIF4A1	Eukaryotic initiation factor 4A-I	55.42	8	19
sp|P06576|ATPB_HUMAN	P06576	ATP5F1B	ATP synthase subunit beta, mitochondrial	1.55041e+06	1.53899e+06	1.53751e+06	1.31064e+06	1.43055e+06			sp|P61313|RL15_HUMAN	P61313	RPL15	60S ribosomal protein L15	35.78	8	8
sp|P06703|S10A6_HUMAN	P06703	S100A6	Protein S100-A6	690686	486414	754018	636702	573268			sp|P62081|RS7_HUMAN	P62081	RPS7	40S ribosomal protein S7	49.48	8	8
sp|P06730|IF4E_HUMAN	P06730	EIF4E	Eukaryotic translation initiation factor 4E	11953.2	0	10675.4	0	0			sp|P62937|PPIA_HUMAN	P62937	PPIA	Peptidyl-prolyl cis-trans isomerase A	69.09	8	12
sp|P06733|ENOA_HUMAN	P06733	ENO1	Alpha-enolase	6203027	6.17963e+06	5765811	4612846	6.13957e+06			sp|Q01518|CAP1_HUMAN	Q01518	CAP1	Adenylyl cyclase-associated protein 1	23.37	8	8
sp|P06744|G6PI_HUMAN	P06744	GPI	Glucose-6-phosphate isomerase	430370	403817	513825	421340	468998			sp|Q07955|SRSF1_HUMAN	Q07955	SRSF1	Serine/arginine-rich splicing factor 1	34.27	8	9
sp|P06748|NPM_HUMAN	P06748	NPM1	Nucleophosmin	2.19879e+06	2.11996e+06	2220843	1.62043e+06	2.23362e+06			sp|Q13283|G3BP1_HUMAN	Q13283	G3BP1	Ras GTPase-activating protein-binding protein 1	24.03	8	8
sp|P06753|TPM3_HUMAN	P06753	TPM3	Tropomyosin alpha-3 chain	36599.5	42563.3	38861.5	35668	68319.8			sp|Q14974|IMB1_HUMAN	Q14974	KPNB1	Importin subunit beta-1	13.01	8	8
sp|P07108|ACBP_HUMAN	P07108	DBI	Acyl-CoA-binding protein	37581.2	71620.2	30781.7	44325.9	0			sp|Q15181|IPYR_HUMAN	Q15181	PPA1	Inorganic pyrophosphatase	48.44	8	9
sp|P07195|LDHB_HUMAN	P07195	LDHB	L-lactate dehydrogenase B chain	898423	809036	912899	794491	955412			sp|Q16881|TRXR1_HUMAN	Q16881	TXNRD1	Thioredoxin reductase 1, cytoplasmic	19.11	8	8
sp|P07203|GPX1_HUMAN	P07203	GPX1	Glutathione peroxidase 1	0	0	0	11615.1	0			sp|Q8NC51|PAIRB_HUMAN	Q8NC51	SERBP1	Plasminogen activator inhibitor 1 RNA-binding protein	27.21	8	8
sp|P07237|PDIA1_HUMAN	P07237	P4HB	Protein disulfide-isomerase	335425	245478	303931	265865	236931			sp|Q92841|DDX17_HUMAN	Q92841	DDX17	Probable ATP-dependent RNA helicase DDX17	20.85	8	13
sp|P07339|CATD_HUMAN	P07339	CTSD	Cathepsin D	0	0	0	0	46830.1			sp|P06396|GELS_HUMAN	P06396	GSN	Gelsolin	10.61	7	7
sp|P07355|ANXA2_HUMAN	P07355	ANXA2	Annexin A2	2.09319e+06	2.1272e+06	2.04636e+06	1.89253e+06	1.72762e+06			sp|P07954|FUMH_HUMAN	P07954	FH	Fumarate hydratase, mitochondrial	24.71	7	7
sp|P07437|TBB5_HUMAN	P07437	TUBB	Tubulin beta chain	3751094	3399649	3546883	3828073	3.12776e+06			sp|P08758|ANXA5_HUMAN	P08758	ANXA5	Annexin A5	32.81	7	8
sp|P07602|SAP_HUMAN	P07602	PSAP	Prosaposin	83169.7	84211.7	73223.5	35202.6	54769.2			sp|P09874|PARP1_HUMAN	P09874	PARP1	Poly [ADP-ribose] polymerase 1	11.54	7	7
sp|P07737|PROF1_HUMAN	P07737	PFN1	Profilin-1	1.21334e+06	1.09249e+06	1.08056e+06	997954	1.02219e+06			sp|P11586|C1TC_HUMAN	P11586	MTHFD1	C-1-tetrahydrofolate synthase, cytoplasmic	11.12	7	7
sp|P07741|APT_HUMAN	P07741	APRT	Adenine phosphoribosyltransferase	16776.3	0	46263.1	18385.5	29198.2			sp|P14866|HNRPL_HUMAN	P14866	HNRNPL	Heterogeneous nuclear ribonucleoprotein L	15.96	7	7
sp|P07814|SYEP_HUMAN	P07814	EPRS1	Bifunctional glutamate/proline--tRNA ligase	24293.8	29687	47827.2	65506.2	57430.3			sp|P17844|DDX5_HUMAN	P17844	DDX5	Probable ATP-dependent RNA helicase DDX5	27.85	7	12
sp|P07900|HS90A_HUMAN	P07900	HSP90AA1	Heat shock protein HSP 90-alpha	1.36246e+06	1.25536e+06	1420389	1.06959e+06	1.10519e+06			sp|P19823|ITIH2_HUMAN	P19823	ITIH2	Inter-alpha-trypsin inhibitor heavy chain H2	9.2	7	7
sp|P07910|HNRPC_HUMAN	P07910	HNRNPC	Heterogeneous nuclear ribonucleoproteins C1/C2	742238	636786	813284	1.04101e+06	875508			sp|P23284|PPIB_HUMAN	P23284	PPIB	Peptidyl-prolyl cis-trans isomerase B	37.96	7	8
sp|P07954|FUMH_HUMAN	P07954	FH	Fumarate hydratase, mitochondrial	81820.6	44332.8	49816.5	17844.5	144336			sp|P25398|RS12_HUMAN	P25398	RPS12	40S ribosomal protein S12	69.7	7	7
sp|P08133|ANXA6_HUMAN	P08133	ANXA6	Annexin A6	0	0	10028.5	0	0			sp|P29692|EF1D_HUMAN	P29692	EEF1D	Elongation factor 1-delta	42.7	7	8
sp|P08134|RHOC_HUMAN	P08134	RHOC	Rho-related GTP-binding protein RhoC	110943	87613.9	107264	23590.7	0			sp|P30044|PRDX5_HUMAN	P30044	PRDX5	Peroxiredoxin-5, mitochondrial	44.39	7	7
sp|P08174|DAF_HUMAN	P08174	CD55	Complement decay-accelerating factor	286326	260511	233577	186740	115885			sp|P30048|PRDX3_HUMAN	P30048	PRDX3	Thioredoxin-dependent peroxide reductase, mitochondrial	37.5	7	7
sp|P08195|4F2_HUMAN	P08195	SLC3A2	Amino acid transporter heavy chain SLC3A2	444218	285014	372241	262244	410679			sp|P30086|PEBP1_HUMAN	P30086	PEBP1	Phosphatidylethanolamine-binding protein 1	61.5	7	7
sp|P08237|PFKAM_HUMAN	P08237	PFKM	ATP-dependent 6-phosphofructokinase, muscle type	0	0	0	0	13977.9			sp|P31943|HNRH1_HUMAN	P31943	HNRNPH1	Heterogeneous nuclear ribonucleoprotein H	42.54	7	14
sp|P08238|HS90B_HUMAN	P08238	HSP90AB1	Heat shock protein HSP 90-beta	4.03817e+06	3.55993e+06	3.72136e+06	3136043	3240148			sp|P32119|PRDX2_HUMAN	P32119	PRDX2	Peroxiredoxin-2	57.07	7	9
sp|P08243|ASNS_HUMAN	P08243	ASNS	Asparagine synthetase [glutamine-hydrolyzing]	64372.1	16066.2	93467.8	64678.5	91202.3			sp|P32969|RL9_HUMAN	P32969	RPL9P9	60S ribosomal protein L9	53.65	7	7
sp|P08559|ODPA_HUMAN	P08559	PDHA1	Pyruvate dehydrogenase E1 component subunit alpha, somatic form, mitochondrial	0	0	8775.98	10877.5	0			sp|P46781|RS9_HUMAN	P46781	RPS9	40S ribosomal protein S9	30.93	7	7
sp|P08621|RU17_HUMAN	P08621	SNRNP70	U1 small nuclear ribonucleoprotein 70 kDa	29937.2	0	0	0	34018.1			sp|P49748|ACADV_HUMAN	P49748	ACADVL	Very long-chain specific acyl-CoA dehydrogenase, mitochondrial	14.96	7	7
sp|P08670|VIME_HUMAN	P08670	VIM	Vimentin	2.00269e+06	1.90404e+06	1.78225e+06	1.73329e+06	1.61168e+06			sp|P52209|6PGD_HUMAN	P52209	PGD	6-phosphogluconate dehydrogenase, decarboxylating	22.15	7	7
sp|P08697|A2AP_HUMAN	P08697	SERPINF2	Alpha-2-antiplasmin	0	16629.7	0	0	26144.1			sp|P62249|RS16_HUMAN	P62249	RPS16	40S ribosomal protein S16	44.52	7	7
sp|P08708|RS17_HUMAN	P08708	RPS17	Small ribosomal subunit protein eS17	207620	240092	163161	76129.5	199229			sp|P62269|RS18_HUMAN	P62269	RPS18	40S ribosomal protein S18	39.47	7	8
sp|P08727|K1C19_HUMAN	P08727	KRT19	Keratin, type I cytoskeletal 19	135381	94042.1	64588.6	90373.1	68010.7			sp|P62280|RS11_HUMAN	P62280	RPS11	40S ribosomal protein S11	44.94	7	7
sp|P08729|K2C7_HUMAN	P08729	KRT7	Keratin, type II cytoskeletal 7	1.51435e+06	1.47579e+06	1.48634e+06	1.31472e+06	1.2433e+06			sp|P62424|RL7A_HUMAN	P62424	RPL7A	60S ribosomal protein L7a	28.95	7	7
sp|P08758|ANXA5_HUMAN	P08758	ANXA5	Annexin A5	138739	225248	173958	119817	248901			sp|P62906|RL10A_HUMAN	P62906	RPL10A	60S ribosomal protein L10a	36.87	7	7
sp|P08865|RSSA_HUMAN	P08865	RPSA	Small ribosomal subunit protein uS2	564425	532308	523314	442662	512515			sp|P62910|RL32_HUMAN	P62910	RPL32	60S ribosomal protein L32	49.63	7	7
sp|P09234|RU1C_HUMAN	P09234	SNRPC	U1 small nuclear ribonucleoprotein C	47733.1	9864.68	9491.31	13288.6	13451.9			sp|P62913|RL11_HUMAN	P62913	RPL11	60S ribosomal protein L11	48.31	7	8
sp|P09382|LEG1_HUMAN	P09382	LGALS1	Galectin-1	134372	124080	137101	145647	152208			sp|Q00325|MPCP_HUMAN	Q00325	SLC25A3	Phosphate carrier protein, mitochondrial	24.86	7	7
sp|P09429|HMGB1_HUMAN	P09429	HMGB1	High mobility group protein B1	173046	125268	175372	151874	126192			sp|Q01082|SPTB2_HUMAN	Q01082	SPTBN1	Spectrin beta chain, non-erythrocytic 1	4.15	7	7
sp|P09622|DLDH_HUMAN	P09622	DLD	Dihydrolipoyl dehydrogenase, mitochondrial	58205.7	67955.6	35743.5	0	0			sp|Q02543|RL18A_HUMAN	Q02543	RPL18A	60S ribosomal protein L18a	39.2	7	7
sp|P09651|ROA1_HUMAN	P09651	HNRNPA1	Heterogeneous nuclear ribonucleoprotein A1	635552	595520	593683	509508	450660			sp|Q15185|TEBP_HUMAN	Q15185	PTGES3	Prostaglandin E synthase 3	45.62	7	7
sp|P09874|PARP1_HUMAN	P09874	PARP1	Poly [ADP-ribose] polymerase 1	148448	40978.8	46904.9	38673.8	94470.4			sp|Q16719|KYNU_HUMAN	Q16719	KYNU	Kynureninase	23.44	7	7
sp|P09960|LKHA4_HUMAN	P09960	LTA4H	Leukotriene A-4 hydrolase	29660.9	19459.6	35443.5	0	82496.1			sp|Q99497|PARK7_HUMAN	Q99497	PARK7	Parkinson disease protein 7	49.21	7	7
sp|P09972|ALDOC_HUMAN	P09972	ALDOC	Fructose-bisphosphate aldolase C	53532.4	48573	60468.7	62383.1	84641.9			sp|Q99623|PHB2_HUMAN	Q99623	PHB2	Prohibitin-2	27.76	7	7
sp|P0C0L4|CO4A_HUMAN	P0C0L4	C4A	Complement C4-A	53981.3	40174.5	0	0	0			sp|Q9Y617|SERC_HUMAN	Q9Y617	PSAT1	Phosphoserine aminotransferase	25.95	7	7
sp|P0C0S5|H2AZ_HUMAN	P0C0S5	H2AZ1	Histone H2A.Z	149466	163570	169337	46822.9	25932.7			sp|P00441|SODC_HUMAN	P00441	SOD1	Superoxide dismutase [Cu-Zn]	48.05	6	6
sp|P0CG38|POTEI_HUMAN	P0CG38	POTEI	POTE ankyrin domain family member I	0	0	0	0	0			sp|P00491|PNPH_HUMAN	P00491	PNP	Purine nucleoside phosphorylase	33.56	6	6
sp|P0CG39|POTEJ_HUMAN	P0CG39	POTEJ	POTE ankyrin domain family member J	15004.6	13043.9	0	0	0			sp|P00505|AATM_HUMAN	P00505	GOT2	Aspartate aminotransferase, mitochondrial	16.98	6	6
sp|P0DMV8|HS71A_HUMAN	P0DMV8	HSPA1A	Heat shock 70 kDa protein 1A	2.18007e+06	2.12173e+06	2.01037e+06	1.51679e+06	1.60732e+06			sp|P07355|ANXA2_HUMAN	P07355	ANXA2	Annexin A2	69.62	6	24
sp|P0DP23|CALM1_HUMAN	P0DP23	CALM1	Calmodulin-1	307643	299256	381066	122334	308792			sp|P08727|K1C19_HUMAN	P08727	KRT19	Keratin, type I cytoskeletal 19	40.5	6	16
sp|P10412|H14_HUMAN	P10412	H1-4	Histone H1.4	114999	39437.8	137729	39734.8	59504.8			sp|P09382|LEG1_HUMAN	P09382	LGALS1	Galectin-1	51.11	6	6
sp|P10599|THIO_HUMAN	P10599	TXN	Thioredoxin	366641	543498	275590	426346	320092			sp|P12277|KCRB_HUMAN	P12277	CKB	Creatine kinase B-type	29.4	6	7
sp|P10620|MGST1_HUMAN	P10620	MGST1	Microsomal glutathione S-transferase 1	38492.7	31839.5	0	33062.2	52556.3			sp|P12814|ACTN1_HUMAN	P12814	ACTN1	Alpha-actinin-1	20.29	6	13
sp|P10809|CH60_HUMAN	P10809	HSPD1	60 kDa heat shock protein, mitochondrial	3.01269e+06	2.76758e+06	2.70598e+06	2.0483e+06	2.74213e+06			sp|P15121|ALDR_HUMAN	P15121	AKR1B1	Aldo-keto reductase family 1 member B1	26.58	6	7
sp|P11021|BIP_HUMAN	P11021	HSPA5	Endoplasmic reticulum chaperone BiP	2986524	2.78725e+06	2769445	2.49275e+06	2.70243e+06			sp|P15328|FOLR1_HUMAN	P15328	FOLR1	Folate receptor alpha	26.46	6	6
sp|P11142|HSP7C_HUMAN	P11142	HSPA8	Heat shock cognate 71 kDa protein	2.08761e+06	1761854	1744451	1.55775e+06	1.90475e+06			sp|P18077|RL35A_HUMAN	P18077	RPL35A	60S ribosomal protein L35a	40	6	6
sp|P11172|UMPS_HUMAN	P11172	UMPS	Uridine 5'-monophosphate synthase	17715.3	0	0	0	17448.8			sp|P18206|VINC_HUMAN	P18206	VCL	Vinculin	9.08	6	6
sp|P11177|ODPB_HUMAN	P11177	PDHB	Pyruvate dehydrogenase E1 component subunit beta, mitochondrial	120866	82772.4	85917.5	108741	74466			sp|P18621|RL17_HUMAN	P18621	RPL17	60S ribosomal protein L17	41.3	6	6
sp|P11413|G6PD_HUMAN	P11413	G6PD	Glucose-6-phosphate 1-dehydrogenase	35757.8	23448.9	24504.4	26792.2	109578			sp|P20700|LMNB1_HUMAN	P20700	LMNB1	Lamin-B1	16.21	6	7
sp|P11586|C1TC_HUMAN	P11586	MTHFD1	C-1-tetrahydrofolate synthase, cytoplasmic	98977	65898.1	21695	53463.7	61730.2			sp|P22234|PUR6_HUMAN	P22234	PAICS	Bifunctional phosphoribosylaminoimidazole carboxylase/phosphoribosylaminoimidazole succinocarboxamide synthetase	19.29	6	6
sp|P11908|PRPS2_HUMAN	P11908	PRPS2	Ribose-phosphate pyrophosphokinase 2	0	9221.01	10026.9	12097.6	76502.5			sp|P27348|1433T_HUMAN	P27348	YWHAQ	14-3-3 protein theta	52.65	6	12
sp|P11940|PABP1_HUMAN	P11940	PABPC1	Polyadenylate-binding protein 1	118065	176549	88100.7	163241	143926			sp|P30040|ERP29_HUMAN	P30040	ERP29	Endoplasmic reticulum resident protein 29	30.27	6	6
sp|P12004|PCNA_HUMAN	P12004	PCNA	Proliferating cell nuclear antigen	465350	356081	284642	138407	369861			sp|P31939|PUR9_HUMAN	P31939	ATIC	Bifunctional purine biosynthesis protein ATIC	17.4	6	6
sp|P12236|ADT3_HUMAN	P12236	SLC25A6	ADP/ATP translocase 3	164318	153232	182219	127114	277595			sp|P31949|S10AB_HUMAN	P31949	S100A11	Protein S100-A11	79.05	6	6
sp|P12268|IMDH2_HUMAN	P12268	IMPDH2	Inosine-5'-monophosphate dehydrogenase 2	40285.8	0	57581.6	51138.4	91549.8			sp|P35613|BASI_HUMAN	P35613	BSG	Basigin	24.68	6	6
sp|P12277|KCRB_HUMAN	P12277	CKB	Creatine kinase B-type	236538	94677.7	110236	118186	173054			sp|P37837|TALDO_HUMAN	P37837	TALDO1	Transaldolase	19.58	6	6
sp|P12429|ANXA3_HUMAN	P12429	ANXA3	Annexin A3	22019.4	93678.5	0	154005	50492.5			sp|P39019|RS19_HUMAN	P39019	RPS19	40S ribosomal protein S19	39.31	6	6
sp|P12814|ACTN1_HUMAN	P12814	ACTN1	Alpha-actinin-1	40181.8	29099.3	28698.3	13741.6	66302.4			sp|P40429|RL13A_HUMAN	P40429	RPL13A	60S ribosomal protein L13a	40.89	6	9
sp|P12956|XRCC6_HUMAN	P12956	XRCC6	X-ray repair cross-complementing protein 6	398191	290328	359851	235657	443593			sp|P42765|THIM_HUMAN	P42765	ACAA2	3-ketoacyl-CoA thiolase, mitochondrial	23.43	6	6
sp|P13010|XRCC5_HUMAN	P13010	XRCC5	X-ray repair cross-complementing protein 5	169225	205566	209408	111106	162605			sp|P46778|RL21_HUMAN	P46778	RPL21	60S ribosomal protein L21	38.75	6	6
sp|P13073|COX41_HUMAN	P13073	COX4I1	Cytochrome c oxidase subunit 4 isoform 1, mitochondrial	50122.6	14247	50368.8	9565	0			sp|P46779|RL28_HUMAN	P46779	RPL28	60S ribosomal protein L28	39.42	6	6
sp|P13639|EF2_HUMAN	P13639	EEF2	Elongation factor 2	2.92692e+06	2691141	2.76348e+06	2.01107e+06	2.56617e+06			sp|P61106|RAB14_HUMAN	P61106	RAB14	Ras-related protein Rab-14	44.19	6	7
sp|P13667|PDIA4_HUMAN	P13667	PDIA4	Protein disulfide-isomerase A4	78231.6	113280	74343.4	78352	111436			sp|P61981|1433G_HUMAN	P61981	YWHAG	14-3-3 protein gamma	50.2	6	12
sp|P13693|TCTP_HUMAN	P13693	TPT1	Translationally-controlled tumor protein	12602.9	22334.5	41228.9	36103.1	42603.5			sp|P62241|RS8_HUMAN	P62241	RPS8	40S ribosomal protein S8	35.1	6	6
sp|P13797|PLST_HUMAN	P13797	PLS3	Plastin-3	47849.7	0	39766.7	0	19577.1			sp|P62753|RS6_HUMAN	P62753	RPS6	40S ribosomal protein S6	25.7	6	6
sp|P13804|ETFA_HUMAN	P13804	ETFA	Electron transfer flavoprotein subunit alpha, mitochondrial	155180	154195	181411	103224	379852			sp|P62805|H4_HUMAN	P62805	H4C16	Histone H4	54.37	6	7
sp|P13987|CD59_HUMAN	P13987	CD59	CD59 glycoprotein	36776.6	50839.7	62676.6	48967.3	28841.3			sp|P83731|RL24_HUMAN	P83731	RPL24	60S ribosomal protein L24	35.03	6	6
sp|P14174|MIF_HUMAN	P14174	MIF	Macrophage migration inhibitory factor	267619	229725	285580	357690	209863			sp|Q02790|FKBP4_HUMAN	Q02790	FKBP4	Peptidyl-prolyl cis-trans isomerase FKBP4	22.44	6	6
sp|P14314|GLU2B_HUMAN	P14314	PRKCSH	Glucosidase 2 subunit beta	392114	247758	199694	270547	216861			sp|Q07021|C1QBP_HUMAN	Q07021	C1QBP	Complement component 1 Q subcomponent-binding protein, mitochondrial	45.04	6	6
sp|P14324|FPPS_HUMAN	P14324	FDPS	Farnesyl pyrophosphate synthase	63298.9	22451.4	48103.5	24335.6	0			sp|Q14103|HNRPD_HUMAN	Q14103	HNRNPD	Heterogeneous nuclear ribonucleoprotein D0	22.25	6	7
sp|P14406|CX7A2_HUMAN	P14406	COX7A2	Cytochrome c oxidase subunit 7A2, mitochondrial	102029	90915.3	88435.2	0	0			sp|Q14204|DYHC1_HUMAN	Q14204	DYNC1H1	Cytoplasmic dynein 1 heavy chain 1	2.09	6	6
sp|P14618|KPYM_HUMAN	P14618	PKM	Pyruvate kinase PKM	5691687	5396899	5262665	4225329	5.15428e+06			sp|O43399|TPD54_HUMAN	O43399	TPD52L2	Tumor protein D54	34.47	5	5
sp|P14625|ENPL_HUMAN	P14625	HSP90B1	Endoplasmin	1.03208e+06	806219	856091	601272	728503			sp|O43852|CALU_HUMAN	O43852	CALU	Calumenin	22.54	5	5
sp|P14678|RSMB_HUMAN	P14678	SNRPB	Small nuclear ribonucleoprotein-associated proteins B and B'	54958	45062.5	72805.4	59200.2	25574			sp|O75531|BAF_HUMAN	O75531	BANF1	Barrier-to-autointegration factor	50.56	5	5
sp|P14854|CX6B1_HUMAN	P14854	COX6B1	Cytochrome c oxidase subunit 6B1	14228.7	36317.8	20965	16516.2	44098.4			sp|P04080|CYTB_HUMAN	P04080	CSTB	Cystatin-B	67.35	5	5
sp|P14866|HNRPL_HUMAN	P14866	HNRNPL	Heterogeneous nuclear ribonucleoprotein L	142845	77083.6	127636	176492	133120			sp|P05387|RLA2_HUMAN	P05387	RPLP2	60S acidic ribosomal protein P2	69.57	5	5
sp|P15121|ALDR_HUMAN	P15121	AKR1B1	Aldo-keto reductase family 1 member B1	122714	160602	96574.2	120292	99111.7			sp|P07910|HNRPC_HUMAN	P07910	HNRNPC	Heterogeneous nuclear ribonucleoproteins C1/C2	34.64	5	12
sp|P15170|ERF3A_HUMAN	P15170	GSPT1	Eukaryotic peptide chain release factor GTP-binding subunit ERF3A	11418	0	0	0	0			sp|P08243|ASNS_HUMAN	P08243	ASNS	Asparagine synthetase [glutamine-hydrolyzing]	14.8	5	5
sp|P15311|EZRI_HUMAN	P15311	EZR	Ezrin	89870.2	105952	90599.8	120488	124902			sp|P08708|RS17_HUMAN	P08708	RPS17	40S ribosomal protein S17	54.81	5	5
sp|P15328|FOLR1_HUMAN	P15328	FOLR1	Folate receptor alpha	83652.9	70001.8	149966	54373.7	92747.9			sp|P10599|THIO_HUMAN	P10599	TXN	Thioredoxin	46.67	5	5
sp|P15531|NDKA_HUMAN	P15531	NME1	Nucleoside diphosphate kinase A	693663	604968	689426	701468	453645			sp|P11177|ODPB_HUMAN	P11177	PDHB	Pyruvate dehydrogenase E1 component subunit beta, mitochondrial	23.96	5	5
sp|P15880|RS2_HUMAN	P15880	RPS2	Small ribosomal subunit protein uS5	423404	448660	543127	586420	390764			sp|P12268|IMDH2_HUMAN	P12268	IMPDH2	Inosine-5'-monophosphate dehydrogenase 2	14.59	5	5
sp|P15954|COX7C_HUMAN	P15954	COX7C	Cytochrome c oxidase subunit 7C, mitochondrial	5744.55	0	0	11121.7	0			sp|P15531|NDKA_HUMAN	P15531	NME1	Nucleoside diphosphate kinase A	69.74	5	10
sp|P16070|CD44_HUMAN	P16070	CD44	CD44 antigen	19713.5	0	24297.1	32940.1	15208.1			sp|P17931|LEG3_HUMAN	P17931	LGALS3	Galectin-3	21.2	5	5
sp|P16152|CBR1_HUMAN	P16152	CBR1	Carbonyl reductase [NADPH] 1	41511.3	62900.3	35679.9	13959.1	38311.5			sp|P18669|PGAM1_HUMAN	P18669	PGAM1	Phosphoglycerate mutase 1	68.11	5	12
sp|P16401|H15_HUMAN	P16401	H1-5	Histone H1.5	8097.87	144461	154288	0	30241.2			sp|P22695|QCR2_HUMAN	P22695	UQCRC2	Cytochrome b-c1 complex subunit 2, mitochondrial	18.32	5	5
sp|P16403|H12_HUMAN	P16403	H1-2	Histone H1.2	1.57458e+06	1.52953e+06	1.54772e+06	1.31807e+06	1290153			sp|P23246|SFPQ_HUMAN	P23246	SFPQ	Splicing factor, proline- and glutamine-rich	11.88	5	5
sp|P16615|AT2A2_HUMAN	P16615	ATP2A2	Sarcoplasmic/endoplasmic reticulum calcium ATPase 2	76055	59247.9	79379.3	28905.7	75125.4			sp|P23921|RIR1_HUMAN	P23921	RRM1	Ribonucleoside-diphosphate reductase large subunit	12.63	5	5
sp|P16949|STMN1_HUMAN	P16949	STMN1	Stathmin	57170.1	46675.1	58321	0	54583			sp|P24539|AT5F1_HUMAN	P24539	ATP5PB	ATP synthase F(0) complex subunit B1, mitochondrial	22.66	5	5
sp|P17096|HMGA1_HUMAN	P17096	HMGA1	High mobility group protein HMG-I/HMG-Y	32310.6	33103	39952.9	22127.6	27318.8			sp|P25786|PSA1_HUMAN	P25786	PSMA1	Proteasome subunit alpha type-1	23.95	5	5
sp|P17844|DDX5_HUMAN	P17844	DDX5	Probable ATP-dependent RNA helicase DDX5	37574.2	89951.4	20562.8	58637.4	34243.7			sp|P27695|APEX1_HUMAN	P27695	APEX1	DNA-(apurinic or apyrimidinic site) endonuclease	27.99	5	5
sp|P17931|LEG3_HUMAN	P17931	LGALS3	Galectin-3	130344	84156.2	120679	136531	67992.8			sp|P30084|ECHM_HUMAN	P30084	ECHS1	Enoyl-CoA hydratase, mitochondrial	26.9	5	5
sp|P17980|PRS6A_HUMAN	P17980	PSMC3	26S proteasome regulatory subunit 6A	0	0	0	0	0			sp|P30153|2AAA_HUMAN	P30153	PPP2R1A	Serine/threonine-protein phosphatase 2A 65 kDa regulatory subunit A alpha isoform	19.19	5	7
sp|P17987|TCPA_HUMAN	P17987	TCP1	T-complex protein 1 subunit alpha	300216	261622	247248	63810.8	322680			sp|P31946|1433B_HUMAN	P31946	YWHAB	14-3-3 protein beta/alpha	50.81	5	12
sp|P18077|RL35A_HUMAN	P18077	RPL35A	Large ribosomal subunit protein eL33	131795	126746	130742	43637.8	15109.3			sp|P38117|ETFB_HUMAN	P38117	ETFB	Electron transfer flavoprotein subunit beta	26.27	5	5
sp|P18085|ARF4_HUMAN	P18085	ARF4	ADP-ribosylation factor 4	240738	270270	242142	113294	285681			sp|P39748|FEN1_HUMAN	P39748	FEN1	Flap endonuclease 1	23.16	5	5
sp|P18124|RL7_HUMAN	P18124	RPL7	Large ribosomal subunit protein uL30	386525	376760	371243	386227	402850			sp|P40227|TCPZ_HUMAN	P40227	CCT6A	T-complex protein 1 subunit zeta	22.79	5	7
sp|P18206|VINC_HUMAN	P18206	VCL	Vinculin	61943.6	47112.7	41882.7	55577.3	115809			sp|P40261|NNMT_HUMAN	P40261	NNMT	Nicotinamide N-methyltransferase	29.92	5	5
sp|P18621|RL17_HUMAN	P18621	RPL17	Large ribosomal subunit protein uL22	195518	248218	197099	177952	134561			sp|P40925|MDHC_HUMAN	P40925	MDH1	Malate dehydrogenase, cytoplasmic	19.76	5	5
sp|P18669|PGAM1_HUMAN	P18669	PGAM1	Phosphoglycerate mutase 1	454425	396792	467486	469889	384158			sp|P50238|CRIP1_HUMAN	P50238	CRIP1	Cysteine-rich protein 1	67.53	5	5
sp|P18754|RCC1_HUMAN	P18754	RCC1	Regulator of chromosome condensation	14184.7	0	0	9544.15	0			sp|P50395|GDIB_HUMAN	P50395	GDI2	Rab GDP dissociation inhibitor beta	22.7	5	7
sp|P18859|ATP5J_HUMAN	P18859	ATP5PF	ATP synthase-coupling factor 6, mitochondrial	21061.1	32565.2	0	0	40738.9			sp|P50454|SERPH_HUMAN	P50454	SERPINH1	Serpin H1	20.81	5	5
sp|P19338|NUCL_HUMAN	P19338	NCL	Nucleolin	1094713	677147	956009	607944	952462			sp|P51858|HDGF_HUMAN	P51858	HDGF	Hepatoma-derived growth factor	30	5	5
sp|P19388|RPAB1_HUMAN	P19388	POLR2E	DNA-directed RNA polymerases I, II, and III subunit RPABC1	0	0	0	0	23457.2			sp|P52597|HNRPF_HUMAN	P52597	HNRNPF	Heterogeneous nuclear ribonucleoprotein F	24.58	5	7
sp|P19823|ITIH2_HUMAN	P19823	ITIH2	Inter-alpha-trypsin inhibitor heavy chain H2	343576	281107	385160	395420	429239			sp|P52907|CAZA1_HUMAN	P52907	CAPZA1	F-actin-capping protein subunit alpha-1	38.46	5	6
sp|P20042|IF2B_HUMAN	P20042	EIF2S2	Eukaryotic translation initiation factor 2 subunit 2	75312	19212.9	42767.5	17089.9	0			sp|P53396|ACLY_HUMAN	P53396	ACLY	ATP-citrate synthase	7.18	5	5
sp|P20290|BTF3_HUMAN	P20290	BTF3	Transcription factor BTF3	6161.34	35599.7	73380.2	24644.2	70782.3			sp|P54819|KAD2_HUMAN	P54819	AK2	Adenylate kinase 2, mitochondrial	28.03	5	5
sp|P20339|RAB5A_HUMAN	P20339	RAB5A	Ras-related protein Rab-5A	36064	0	0	0	0			sp|P55209|NP1L1_HUMAN	P55209	NAP1L1	Nucleosome assembly protein 1-like 1	26.09	5	6
sp|P20618|PSB1_HUMAN	P20618	PSMB1	Proteasome subunit beta type-1	21490.2	17732.6	57790.8	21753	66555.1			sp|P56192|SYMC_HUMAN	P56192	MARS1	Methionine--tRNA ligase, cytoplasmic	9.33	5	5
sp|P20674|COX5A_HUMAN	P20674	COX5A	Cytochrome c oxidase subunit 5A, mitochondrial	106789	89282.5	40628.6	107401	87012.8			sp|P61353|RL27_HUMAN	P61353	RPL27	60S ribosomal protein L27	41.91	5	5
sp|P20700|LMNB1_HUMAN	P20700	LMNB1	Lamin-B1	82590.6	105850	63618.9	119809	57010.2			sp|P61604|CH10_HUMAN	P61604	HSPE1	10 kDa heat shock protein, mitochondrial	52.94	5	6
sp|P20962|PTMS_HUMAN	P20962	PTMS	Parathymosin	0	0	0	18014.2	0			sp|P62244|RS15A_HUMAN	P62244	RPS15A	40S ribosomal protein S15a	36.15	5	5
sp|P21266|GSTM3_HUMAN	P21266	GSTM3	Glutathione S-transferase Mu 3	74415.2	0	0	32805.7	34708.3			sp|P62266|RS23_HUMAN	P62266	RPS23	40S ribosomal protein S23	47.55	5	5
sp|P21291|CSRP1_HUMAN	P21291	CSRP1	Cysteine and glycine-rich protein 1	35500.2	8771.97	17832.9	26949.7	17491.2			sp|P62277|RS13_HUMAN	P62277	RPS13	40S ribosomal protein S13	40.4	5	6
sp|P21333|FLNA_HUMAN	P21333	FLNA	Filamin-A	1.7028e+06	1.52315e+06	1.42795e+06	1.14441e+06	1.2822e+06			sp|P62701|RS4X_HUMAN	P62701	RPS4X	40S ribosomal protein S4, X isoform	47.91	5	12
sp|P21796|VDAC1_HUMAN	P21796	VDAC1	Voltage-dependent anion-selective channel protein 1	354193	406778	284727	248393	281223			sp|P62750|RL23A_HUMAN	P62750	RPL23A	60S ribosomal protein L23a	32.05	5	5
sp|P21980|TGM2_HUMAN	P21980	TGM2	Protein-glutamine gamma-glutamyltransferase 2	9725.2	6492.68	0	0	0			sp|P62851|RS25_HUMAN	P62851	RPS25	40S ribosomal protein S25	36.8	5	5
sp|P22087|FBRL_HUMAN	P22087	FBL	rRNA 2'-O-methyltransferase fibrillarin	21552.2	30944.1	38361	18669.2	75142.6			sp|P62888|RL30_HUMAN	P62888	RPL30	60S ribosomal protein L30	58.26	5	5
sp|P22102|PUR2_HUMAN	P22102	GART	Trifunctional purine biosynthetic protein adenosine-3	71168.4	100272	64336.7	99526.2	35976.8			sp|P62899|RL31_HUMAN	P62899	RPL31	60S ribosomal protein L31	38.4	5	5
sp|P22234|PUR6_HUMAN	P22234	PAICS	Bifunctional phosphoribosylaminoimidazole carboxylase/phosphoribosylaminoimidazole succinocarboxamide synthetase	149340	126455	133142	141105	114436			sp|P62917|RL8_HUMAN	P62917	RPL8	60S ribosomal protein L8	26.46	5	5
sp|P22314|UBA1_HUMAN	P22314	UBA1	Ubiquitin-like modifier-activating enzyme 1	669215	583435	819551	463355	941033			sp|P67809|YBOX1_HUMAN	P67809	YBX1	Y-box-binding protein 1	30.56	5	7
sp|P22392|NDKB_HUMAN	P22392	NME2	Nucleoside diphosphate kinase B	346772	275092	410003	294129	256916			sp|P78417|GSTO1_HUMAN	P78417	GSTO1	Glutathione S-transferase omega-1	33.2	5	5
sp|P22626|ROA2_HUMAN	P22626	HNRNPA2B1	Heterogeneous nuclear ribonucleoproteins A2/B1	1.45549e+06	1278959	1.36571e+06	1.38419e+06	1.12903e+06			sp|Q06033|ITIH3_HUMAN	Q06033	ITIH3	Inter-alpha-trypsin inhibitor heavy chain H3	5.39	5	5
sp|P22695|QCR2_HUMAN	P22695	UQCRC2	Cytochrome b-c1 complex subunit 2, mitochondrial	54606.3	90767.9	85771.1	132081	85326.3			sp|Q07020|RL18_HUMAN	Q07020	RPL18	60S ribosomal protein L18	30.85	5	5
sp|P23246|SFPQ_HUMAN	P23246	SFPQ	Splicing factor, proline- and glutamine-rich	181675	194939	141751	23268.6	167635			sp|Q12905|ILF2_HUMAN	Q12905	ILF2	Interleukin enhancer-binding factor 2	22.56	5	5
sp|P23284|PPIB_HUMAN	P23284	PPIB	Peptidyl-prolyl cis-trans isomerase B	587071	435364	471790	438361	479903			sp|Q15293|RCN1_HUMAN	Q15293	RCN1	Reticulocalbin-1	22.66	5	5
sp|P23396|RS3_HUMAN	P23396	RPS3	Small ribosomal subunit protein uS3	637890	560844	576967	455205	544203			sp|Q15365|PCBP1_HUMAN	Q15365	PCBP1	Poly(rC)-binding protein 1	35.96	5	8
sp|P23434|GCSH_HUMAN	P23434	GCSH	Glycine cleavage system H protein, mitochondrial	23736.8	25504.6	25109.6	0	56921.9			sp|Q15366|PCBP2_HUMAN	Q15366	PCBP2	Poly(rC)-binding protein 2	32.33	5	9
sp|P23526|SAHH_HUMAN	P23526	AHCY	Adenosylhomocysteinase	199531	122736	217942	191871	145315			sp|Q16658|FSCN1_HUMAN	Q16658	FSCN1	Fascin	10.75	5	5
sp|P23528|COF1_HUMAN	P23528	CFL1	Cofilin-1	1.38732e+06	1236081	1.59315e+06	1.03215e+06	1.5982e+06			sp|Q86VP6|CAND1_HUMAN	Q86VP6	CAND1	Cullin-associated NEDD8-dissociated protein 1	6.5	5	5
sp|P23588|IF4B_HUMAN	P23588	EIF4B	Eukaryotic translation initiation factor 4B	64246.6	53636.8	17835.9	19700.1	0			sp|Q96AE4|FUBP1_HUMAN	Q96AE4	FUBP1	Far upstream element-binding protein 1	11.49	5	6
sp|P23921|RIR1_HUMAN	P23921	RRM1	Ribonucleoside-diphosphate reductase large subunit	83290.5	58334.6	43048.5	0	85174.1			sp|O00148|DX39A_HUMAN	O00148	DDX39A	ATP-dependent RNA helicase DDX39A	35.36	4	11
sp|P24534|EF1B_HUMAN	P24534	EEF1B2	Elongation factor 1-beta	137490	165851	181651	109763	206060			sp|O00410|IPO5_HUMAN	O00410	IPO5	Importin-5	7.75	4	5
sp|P24539|AT5F1_HUMAN	P24539	ATP5PB	ATP synthase F(0) complex subunit B1, mitochondrial	17552.7	34609.7	29823.7	54243.2	28216			sp|O14979|HNRDL_HUMAN	O14979	HNRNPDL	Heterogeneous nuclear ribonucleoprotein D-like	15.48	4	5
sp|P24666|PPAC_HUMAN	P24666	ACP1	Low molecular weight phosphotyrosine protein phosphatase	17041.3	0	21295.3	0	0			sp|O43143|DHX15_HUMAN	O43143	DHX15	ATP-dependent RNA helicase DHX15	7.17	4	4
sp|P24752|THIL_HUMAN	P24752	ACAT1	Acetyl-CoA acetyltransferase, mitochondrial	24215	22181.7	20010.7	26334	49357.2			sp|O43776|SYNC_HUMAN	O43776	NARS1	Asparagine--tRNA ligase, cytoplasmic	11.31	4	4
sp|P25205|MCM3_HUMAN	P25205	MCM3	DNA replication licensing factor MCM3	26065.2	0	0	0	0			sp|O75367|H2AY_HUMAN	O75367	MACROH2A1	Core histone macro-H2A.1	20.6	4	4
sp|P25398|RS12_HUMAN	P25398	RPS12	Small ribosomal subunit protein eS12	308702	159592	279496	226000	221240			sp|O75390|CISY_HUMAN	O75390	CS	Citrate synthase, mitochondrial	11.16	4	4
sp|P25705|ATPA_HUMAN	P25705	ATP5F1A	ATP synthase subunit alpha, mitochondrial	1062065	883554	857570	683119	1.13041e+06			sp|O75822|EIF3J_HUMAN	O75822	EIF3J	Eukaryotic translation initiation factor 3 subunit J	19.77	4	4
sp|P25786|PSA1_HUMAN	P25786	PSMA1	Proteasome subunit alpha type-1	50465.1	124142	78022.3	68509.9	64269.9			sp|P04075|ALDOA_HUMAN	P04075	ALDOA	Fructose-bisphosphate aldolase A	82.69	4	22
sp|P25787|PSA2_HUMAN	P25787	PSMA2	Proteasome subunit alpha type-2	28036.8	32612.6	8184.79	41409.6	63555.2			sp|P05141|ADT2_HUMAN	P05141	SLC25A5	ADP/ATP translocase 2	46.98	4	13
sp|P25788|PSA3_HUMAN	P25788	PSMA3	Proteasome subunit alpha type-3	10859	16024.5	30856.4	11894.5	0			sp|P05198|IF2A_HUMAN	P05198	EIF2S1	Eukaryotic translation initiation factor 2 subunit 1	12.38	4	4
sp|P25789|PSA4_HUMAN	P25789	PSMA4	Proteasome subunit alpha type-4	76387.7	82856.7	26764.9	0	68218.9			sp|P07437|TBB5_HUMAN	P07437	TUBB	Tubulin beta chain	72.3	4	21
sp|P25815|S100P_HUMAN	P25815	S100P	Protein S100-P	27512.4	21269.5	0	0	0			sp|P07741|APT_HUMAN	P07741	APRT	Adenine phosphoribosyltransferase	36.11	4	4
sp|P26038|MOES_HUMAN	P26038	MSN	Moesin	966490	745581	874410	448709	691898			sp|P13073|COX41_HUMAN	P13073	COX4I1	Cytochrome c oxidase subunit 4 isoform 1, mitochondrial	19.53	4	4
sp|P26368|U2AF2_HUMAN	P26368	U2AF2	Splicing factor U2AF 65 kDa subunit	17308	0	25120.9	0	22924.4			sp|P13667|PDIA4_HUMAN	P13667	PDIA4	Protein disulfide-isomerase A4	10.39	4	4
sp|P26373|RL13_HUMAN	P26373	RPL13	Large ribosomal subunit protein eL13	127249	151819	153440	150360	223196			sp|P15311|EZRI_HUMAN	P15311	EZR	Ezrin	21.33	4	12
sp|P26447|S10A4_HUMAN	P26447	S100A4	Protein S100-A4	937030	912657	934442	900326	843327			sp|P16403|H12_HUMAN	P16403	H1-2	Histone H1.2	33.8	4	9
sp|P26583|HMGB2_HUMAN	P26583	HMGB2	High mobility group protein B2	12217.7	0	17655.1	21292.4	0			sp|P16615|AT2A2_HUMAN	P16615	ATP2A2	Sarcoplasmic/endoplasmic reticulum calcium ATPase 2	10.17	4	6
sp|P26599|PTBP1_HUMAN	P26599	PTBP1	Polypyrimidine tract-binding protein 1	569994	446022	518475	273777	438385			sp|P23588|IF4B_HUMAN	P23588	EIF4B	Eukaryotic translation initiation factor 4B	10.15	4	4
sp|P26639|SYTC_HUMAN	P26639	TARS1	Threonine--tRNA ligase 1, cytoplasmic	443047	278953	356217	313799	519537			sp|P25789|PSA4_HUMAN	P25789	PSMA4	Proteasome subunit alpha type-4	24.52	4	4
sp|P26641|EF1G_HUMAN	P26641	EEF1G	Elongation factor 1-gamma	694087	598861	836245	501915	669664			sp|P26373|RL13_HUMAN	P26373	RPL13	60S ribosomal protein L13	22.75	4	5
sp|P27348|1433T_HUMAN	P27348	YWHAQ	14-3-3 protein theta	516961	434669	230742	321798	459648			sp|P26447|S10A4_HUMAN	P26447	S100A4	Protein S100-A4	36.63	4	4
sp|P27635|RL10_HUMAN	P27635	RPL10	Large ribosomal subunit protein uL16	147074	204485	171099	171578	186571			sp|P31930|QCR1_HUMAN	P31930	UQCRC1	Cytochrome b-c1 complex subunit 1, mitochondrial	14.38	4	4
sp|P27695|APEX1_HUMAN	P27695	APEX1	DNA-(apurinic or apyrimidinic site) endonuclease	112738	56167.8	155735	57530.2	28015.8			sp|P31947|1433S_HUMAN	P31947	SFN	14-3-3 protein sigma	37.9	4	9
sp|P27797|CALR_HUMAN	P27797	CALR	Calreticulin	777336	684580	779661	532947	712223			sp|P36955|PEDF_HUMAN	P36955	SERPINF1	Pigment epithelium-derived factor	10.77	4	4
sp|P27824|CALX_HUMAN	P27824	CANX	Calnexin	565572	528147	484332	472973	411970			sp|P38919|IF4A3_HUMAN	P38919	EIF4A3	Eukaryotic initiation factor 4A-III	20.68	4	8
sp|P28066|PSA5_HUMAN	P28066	PSMA5	Proteasome subunit alpha type-5	18313.6	41416.8	84329.3	57710.3	40479.3			sp|P39687|AN32A_HUMAN	P39687	ANP32A	Acidic leucine-rich nuclear phosphoprotein 32 family member A	36.55	4	6
sp|P28070|PSB4_HUMAN	P28070	PSMB4	Proteasome subunit beta type-4	82675.2	56659.5	45674.2	25693.5	126723			sp|P46776|RL27A_HUMAN	P46776	RPL27A	60S ribosomal protein L27a	26.35	4	4
sp|P28072|PSB6_HUMAN	P28072	PSMB6	Proteasome subunit beta type-6	28838.9	69372.1	41087.4	26698.5	18634.9			sp|P48047|ATPO_HUMAN	P48047	ATP5PO	ATP synthase subunit O, mitochondrial	28.64	4	4
sp|P28074|PSB5_HUMAN	P28074	PSMB5	Proteasome subunit beta type-5	0	28859.4	12228.4	16209.5	39891.5			sp|P49458|SRP09_HUMAN	P49458	SRP9	Signal recognition particle 9 kDa protein	39.53	4	4
sp|P28331|NDUS1_HUMAN	P28331	NDUFS1	NADH-ubiquinone oxidoreductase 75 kDa subunit, mitochondrial	39117.9	0	0	0	16946.9			sp|P49755|TMEDA_HUMAN	P49755	TMED10	Transmembrane emp24 domain-containing protein 10	27.4	4	4
sp|P29401|TKT_HUMAN	P29401	TKT	Transketolase	1.33245e+06	1.28194e+06	1.37396e+06	988376	1.31437e+06			sp|P50914|RL14_HUMAN	P50914	RPL14	60S ribosomal protein L14	20.93	4	4
sp|P29692|EF1D_HUMAN	P29692	EEF1D	Elongation factor 1-delta	271054	322210	169618	216121	304249			sp|P53999|TCP4_HUMAN	P53999	SUB1	Activated RNA polymerase II transcriptional coactivator p15	34.65	4	4
sp|P30040|ERP29_HUMAN	P30040	ERP29	Endoplasmic reticulum resident protein 29	139089	136905	73621.1	116743	177490			sp|P55265|DSRAD_HUMAN	P55265	ADAR	Double-stranded RNA-specific adenosine deaminase	4	4	4
sp|P30041|PRDX6_HUMAN	P30041	PRDX6	Peroxiredoxin-6	885561	1.02048e+06	836137	560482	990779			sp|P56537|IF6_HUMAN	P56537	EIF6	Eukaryotic translation initiation factor 6	26.12	4	4
sp|P30043|BLVRB_HUMAN	P30043	BLVRB	Flavin reductase (NADPH)	0	69585.1	13418.6	10362.8	16280.6			sp|P60660|MYL6_HUMAN	P60660	MYL6	Myosin light polypeptide 6	49.01	4	6
sp|P30044|PRDX5_HUMAN	P30044	PRDX5	Peroxiredoxin-5, mitochondrial	419764	407284	417140	369736	364875			sp|P60953|CDC42_HUMAN	P60953	CDC42	Cell division control protein 42 homolog	31.41	4	5
sp|P30046|DOPD_HUMAN	P30046	DDT	D-dopachrome decarboxylase	46644.9	79259.4	44146.9	60882.3	56304.8			sp|P62263|RS14_HUMAN	P62263	RPS14	40S ribosomal protein S14	36.42	4	4
sp|P30048|PRDX3_HUMAN	P30048	PRDX3	Thioredoxin-dependent peroxide reductase, mitochondrial	150055	134750	132721	161273	171427			sp|P62318|SMD3_HUMAN	P62318	SNRPD3	Small nuclear ribonucleoprotein Sm D3	46.03	4	4
sp|P30049|ATPD_HUMAN	P30049	ATP5F1D	ATP synthase subunit delta, mitochondrial	48591.1	0	26069	24638.8	35097			sp|P62633|CNBP_HUMAN	P62633	CNBP	CCHC-type zinc finger nucleic acid binding protein	23.73	4	4
sp|P30050|RL12_HUMAN	P30050	RPL12	Large ribosomal subunit protein uL11	329812	290107	226028	250327	295909			sp|P62847|RS24_HUMAN	P62847	RPS24	40S ribosomal protein S24	30.83	4	4
sp|P30084|ECHM_HUMAN	P30084	ECHS1	Enoyl-CoA hydratase, mitochondrial	96703.5	70584.2	104704	19721.9	167806			sp|Q04837|SSBP_HUMAN	Q04837	SSBP1	Single-stranded DNA-binding protein, mitochondrial	37.84	4	4
sp|P30086|PEBP1_HUMAN	P30086	PEBP1	Phosphatidylethanolamine-binding protein 1	279479	354718	339928	253247	266592			sp|Q08945|SSRP1_HUMAN	Q08945	SSRP1	FACT complex subunit SSRP1	10.3	4	4
sp|P30101|PDIA3_HUMAN	P30101	PDIA3	Protein disulfide-isomerase A3	922351	868725	894486	632080	784651			sp|Q13347|EIF3I_HUMAN	Q13347	EIF3I	Eukaryotic translation initiation factor 3 subunit I	15.38	4	4
sp|P30153|2AAA_HUMAN	P30153	PPP2R1A	Serine/threonine-protein phosphatase 2A 65 kDa regulatory subunit A alpha isoform	49979.2	48195.2	77040.5	18462.3	210455			sp|Q13813|SPTN1_HUMAN	Q13813	SPTAN1	Spectrin alpha chain, non-erythrocytic 1	2.59	4	4
sp|P30405|PPIF_HUMAN	P30405	PPIF	Peptidyl-prolyl cis-trans isomerase F, mitochondrial	10896.2	33883.2	0	12307.6	0			sp|Q13838|DX39B_HUMAN	Q13838	DDX39B	Spliceosome RNA helicase DDX39B	35.28	4	11
sp|P30414|NKTR_HUMAN	P30414	NKTR	NK-tumor recognition protein	24106.8	24868	20289.6	24977.7	0			sp|Q16629|SRSF7_HUMAN	Q16629	SRSF7	Serine/arginine-rich splicing factor 7	21.01	4	5
sp|P30740|ILEU_HUMAN	P30740	SERPINB1	Leukocyte elastase inhibitor	4240.03	38329.9	0	0	0			sp|Q99729|ROAA_HUMAN	Q99729	HNRNPAB	Heterogeneous nuclear ribonucleoprotein A/B	16.87	4	5
sp|P31040|SDHA_HUMAN	P31040	SDHA	Succinate dehydrogenase [ubiquinone] flavoprotein subunit, mitochondrial	48313.2	0	10223.6	0	953140			sp|Q9HB71|CYBP_HUMAN	Q9HB71	CACYBP	Calcyclin-binding protein	18.42	4	4
sp|P31153|METK2_HUMAN	P31153	MAT2A	S-adenosylmethionine synthase isoform type-2	324907	277476	227901	345330	233332			sp|Q9NQC3|RTN4_HUMAN	Q9NQC3	RTN4	Reticulon-4	6.46	4	5
sp|P31327|CPSM_HUMAN	P31327	CPS1	Carbamoyl-phosphate synthase [ammonia], mitochondrial	2.10373e+06	2212724	2015752	1.5427e+06	2.14857e+06			sp|Q9P0L0|VAPA_HUMAN	Q9P0L0	VAPA	Vesicle-associated membrane protein-associated protein A	27.71	4	5
sp|P31930|QCR1_HUMAN	P31930	UQCRC1	Cytochrome b-c1 complex subunit 1, mitochondrial	6511.57	14170.2	4724.39	16555.1	16301.2			sp|Q9P258|RCC2_HUMAN	Q9P258	RCC2	Protein RCC2	12.64	4	4
sp|P31939|PUR9_HUMAN	P31939	ATIC	Bifunctional purine biosynthesis protein ATIC	85851.6	55677	22853.9	62938.7	193905			sp|Q9Y4L1|HYOU1_HUMAN	Q9Y4L1	HYOU1	Hypoxia up-regulated protein 1	7.71	4	4
sp|P31942|HNRH3_HUMAN	P31942	HNRNPH3	Heterogeneous nuclear ribonucleoprotein H3	52919.4	73467.2	76510.2	65340.3	131898			sp|Q9Y5B9|SP16H_HUMAN	Q9Y5B9	SUPT16H	FACT complex subunit SPT16	6.21	4	4
sp|P31943|HNRH1_HUMAN	P31943	HNRNPH1	Heterogeneous nuclear ribonucleoprotein H	547340	460084	501769	338691	481586			sp|E9PAV3|NACAM_HUMAN	E9PAV3	NACA	Nascent polypeptide-associated complex subunit alpha, muscle-specific form	2.02	3	3
sp|P31946|1433B_HUMAN	P31946	YWHAB	14-3-3 protein beta/alpha	743059	675101	721216	502024	669995			sp|O00303|EIF3F_HUMAN	O00303	EIF3F	Eukaryotic translation initiation factor 3 subunit F	10.64	3	3
sp|P31947|1433S_HUMAN	P31947	SFN	14-3-3 protein sigma	105058	140870	155132	136997	161901			sp|O00571|DDX3X_HUMAN	O00571	DDX3X	ATP-dependent RNA helicase DDX3X	25.98	3	10
sp|P31948|STIP1_HUMAN	P31948	STIP1	Stress-induced-phosphoprotein 1	480366	487389	486393	231485	358432			sp|O15260|SURF4_HUMAN	O15260	SURF4	Surfeit locus protein 4	15.24	3	3
sp|P31949|S10AB_HUMAN	P31949	S100A11	Protein S100-A11	726951	719434	734355	779378	713688			sp|O60664|PLIN3_HUMAN	O60664	PLIN3	Perilipin-3	10.14	3	3
sp|P32004|L1CAM_HUMAN	P32004	L1CAM	Neural cell adhesion molecule L1	0	0	7389.92	0	0			sp|O75340|PDCD6_HUMAN	O75340	PDCD6	Programmed cell death protein 6	24.08	3	3
sp|P32119|PRDX2_HUMAN	P32119	PRDX2	Peroxiredoxin-2	245997	231495	219765	165406	239332			sp|O76021|RL1D1_HUMAN	O76021	RSL1D1	Ribosomal L1 domain-containing protein 1	9.59	3	3
sp|P32969|RL9_HUMAN	P32969	RPL9P9	Large ribosomal subunit protein uL6	393215	408099	363554	226818	344128			sp|O95433|AHSA1_HUMAN	O95433	AHSA1	Activator of 90 kDa heat shock protein ATPase homolog 1	16.27	3	3
sp|P33316|DUT_HUMAN	P33316	DUT	Deoxyuridine 5'-triphosphate nucleotidohydrolase, mitochondrial	51568.6	66802.4	53992.6	0	115157			sp|P01024|CO3_HUMAN	P01024	C3	Complement C3	2.95	3	3
sp|P33991|MCM4_HUMAN	P33991	MCM4	DNA replication licensing factor MCM4	70299.3	39714.6	17918	0	97237.2			sp|P02765|FETUA_HUMAN	P02765	AHSG	Alpha-2-HS-glycoprotein	5.45	3	3
sp|P33992|MCM5_HUMAN	P33992	MCM5	DNA replication licensing factor MCM5	0	3118.37	0	0	0			sp|P04843|RPN1_HUMAN	P04843	RPN1	Dolichyl-diphosphooligosaccharide--protein glycosyltransferase subunit 1	6.1	3	3
sp|P33993|MCM7_HUMAN	P33993	MCM7	DNA replication licensing factor MCM7	0	32725.5	8853.78	12583.9	0			sp|P04844|RPN2_HUMAN	P04844	RPN2	Dolichyl-diphosphooligosaccharide--protein glycosyltransferase subunit 2	8.87	3	3
sp|P34897|GLYM_HUMAN	P34897	SHMT2	Serine hydroxymethyltransferase, mitochondrial	362674	328868	207606	155937	305662			sp|P05386|RLA1_HUMAN	P05386	RPLP1	60S acidic ribosomal protein P1	74.56	3	3
sp|P34932|HSP74_HUMAN	P34932	HSPA4	Heat shock 70 kDa protein 4	57752.7	65100.7	0	21779.6	112758			sp|P06454|PTMA_HUMAN	P06454	PTMA	Prothymosin alpha	33.33	3	3
sp|P35232|PHB1_HUMAN	P35232	PHB1	Prohibitin 1	205126	125952	20949.8	84094	37740.5			sp|P06703|S10A6_HUMAN	P06703	S100A6	Protein S100-A6	43.33	3	4
sp|P35237|SPB6_HUMAN	P35237	SERPINB6	Serpin B6	91545.8	37998.3	63059.5	47180.8	0			sp|P07108|ACBP_HUMAN	P07108	DBI	Acyl-CoA-binding protein	49.43	3	3
sp|P35241|RADI_HUMAN	P35241	RDX	Radixin	12924.4	0	0	0	21183.6			sp|P09960|LKHA4_HUMAN	P09960	LTA4H	Leukotriene A-4 hydrolase	9	3	3
sp|P35268|RL22_HUMAN	P35268	RPL22	Large ribosomal subunit protein eL22	136376	140924	159916	55961.6	204141			sp|P10412|H14_HUMAN	P10412	H1-4	Histone H1.4	29.68	3	8
sp|P35579|MYH9_HUMAN	P35579	MYH9	Myosin-9	312172	560841	416332	204875	691945			sp|P12236|ADT3_HUMAN	P12236	SLC25A6	ADP/ATP translocase 3	43.62	3	13
sp|P35613|BASI_HUMAN	P35613	BSG	Basigin	149480	110546	156178	66879.1	123320			sp|P13797|PLST_HUMAN	P13797	PLS3	Plastin-3	9.21	3	4
sp|P35637|FUS_HUMAN	P35637	FUS	RNA-binding protein FUS	126613	122433	106498	134898	127136			sp|P14174|MIF_HUMAN	P14174	MIF	Macrophage migration inhibitory factor	23.48	3	3
sp|P35659|DEK_HUMAN	P35659	DEK	Protein DEK	13255.5	86836.2	24207.5	18586.1	33696.3			sp|P14324|FPPS_HUMAN	P14324	FDPS	Farnesyl pyrophosphate synthase	9.31	3	3
sp|P35998|PRS7_HUMAN	P35998	PSMC2	26S proteasome regulatory subunit 7	19341.5	0	0	0	0			sp|P16401|H15_HUMAN	P16401	H1-5	Histone H1.5	20.8	3	5
sp|P36542|ATPG_HUMAN	P36542	ATP5F1C	ATP synthase subunit gamma, mitochondrial	15263.8	15095.8	14289.9	38170.2	43783.6			sp|P16949|STMN1_HUMAN	P16949	STMN1	Stathmin	19.46	3	3
sp|P36578|RL4_HUMAN	P36578	RPL4	Large ribosomal subunit protein uL4	829359	661002	704767	737934	482617			sp|P20042|IF2B_HUMAN	P20042	EIF2S2	Eukaryotic translation initiation factor 2 subunit 2	9.61	3	3
sp|P36776|LONM_HUMAN	P36776	LONP1	Lon protease homolog, mitochondrial	17443.4	0	10869.4	0	0			sp|P20290|BTF3_HUMAN	P20290	BTF3	Transcription factor BTF3	32.04	3	3
sp|P36871|PGM1_HUMAN	P36871	PGM1	Phosphoglucomutase-1	8124.06	0	0	0	53848.1			sp|P23381|SYWC_HUMAN	P23381	WARS1	Tryptophan--tRNA ligase, cytoplasmic	11.46	3	3
sp|P36873|PP1G_HUMAN	P36873	PPP1CC	Serine/threonine-protein phosphatase PP1-gamma catalytic subunit	239454	228552	209816	57024.9	297393			sp|P24534|EF1B_HUMAN	P24534	EEF1B2	Elongation factor 1-beta	33.78	3	4
sp|P36952|SPB5_HUMAN	P36952	SERPINB5	Serpin B5	266487	207943	247559	275798	234677			sp|P25787|PSA2_HUMAN	P25787	PSMA2	Proteasome subunit alpha type-2	26.07	3	4
sp|P36955|PEDF_HUMAN	P36955	SERPINF1	Pigment epithelium-derived factor	133517	185120	158025	94549.3	58258.7			sp|P26368|U2AF2_HUMAN	P26368	U2AF2	Splicing factor U2AF 65 kDa subunit	8.84	3	3
sp|P36957|ODO2_HUMAN	P36957	DLST	Dihydrolipoyllysine-residue succinyltransferase component of 2-oxoglutarate dehydrogenase complex, mitochondrial	0	70782.9	0	0	0			sp|P28066|PSA5_HUMAN	P28066	PSMA5	Proteasome subunit alpha type-5	24.48	3	3
sp|P37108|SRP14_HUMAN	P37108	SRP14	Signal recognition particle 14 kDa protein	44184.5	42518	33736.9	49243.3	57752			sp|P28070|PSB4_HUMAN	P28070	PSMB4	Proteasome subunit beta type-4	23.48	3	3
sp|P37802|TAGL2_HUMAN	P37802	TAGLN2	Transgelin-2	635641	480370	490110	500189	635569			sp|P28072|PSB6_HUMAN	P28072	PSMB6	Proteasome subunit beta type-6	24.69	3	3
sp|P37837|TALDO_HUMAN	P37837	TALDO1	Transaldolase	104261	50994.1	84941.4	133240	77104.9			sp|P28074|PSB5_HUMAN	P28074	PSMB5	Proteasome subunit beta type-5	13.69	3	3
sp|P38117|ETFB_HUMAN	P38117	ETFB	Electron transfer flavoprotein subunit beta	60806.2	64575.1	64589.3	62494.4	44527			sp|P30405|PPIF_HUMAN	P30405	PPIF	Peptidyl-prolyl cis-trans isomerase F, mitochondrial	18.36	3	3
sp|P38159|RBMX_HUMAN	P38159	RBMX	RNA-binding motif protein, X chromosome	52078.3	57615.2	38984	103614	92491			sp|P31942|HNRH3_HUMAN	P31942	HNRNPH3	Heterogeneous nuclear ribonucleoprotein H3	13.87	3	3
sp|P38646|GRP75_HUMAN	P38646	HSPA9	Stress-70 protein, mitochondrial	896025	883860	872075	742229	911794			sp|P33316|DUT_HUMAN	P33316	DUT	Deoxyuridine 5'-triphosphate nucleotidohydrolase, mitochondrial	16.67	3	3
sp|P38919|IF4A3_HUMAN	P38919	EIF4A3	Eukaryotic initiation factor 4A-III	88790.8	72600.9	104323	71806.8	89574.4			sp|P33991|MCM4_HUMAN	P33991	MCM4	DNA replication licensing factor MCM4	5.56	3	3
sp|P39019|RS19_HUMAN	P39019	RPS19	Small ribosomal subunit protein eS19	241480	221170	357535	297169	271538			sp|P34932|HSP74_HUMAN	P34932	HSPA4	Heat shock 70 kDa protein 4	6.79	3	4
sp|P39023|RL3_HUMAN	P39023	RPL3	Large ribosomal subunit protein uL3	395391	403185	369065	267556	441073			sp|P35237|SPB6_HUMAN	P35237	SERPINB6	Serpin B6	8.78	3	3
sp|P39687|AN32A_HUMAN	P39687	ANP32A	Acidic leucine-rich nuclear phosphoprotein 32 family member A	380882	301483	380768	239517	326811			sp|P35241|RADI_HUMAN	P35241	RDX	Radixin	20.24	3	12
sp|P39748|FEN1_HUMAN	P39748	FEN1	Flap endonuclease 1	120265	113945	107964	98120.1	135888			sp|P35268|RL22_HUMAN	P35268	RPL22	60S ribosomal protein L22	39.06	3	3
sp|P40121|CAPG_HUMAN	P40121	CAPG	Macrophage-capping protein	18342.3	19948.4	9978.98	0	0			sp|P35637|FUS_HUMAN	P35637	FUS	RNA-binding protein FUS	13.88	3	5
sp|P40227|TCPZ_HUMAN	P40227	CCT6A	T-complex protein 1 subunit zeta	163325	106836	127607	119234	191896			sp|P36542|ATPG_HUMAN	P36542	ATP5F1C	ATP synthase subunit gamma, mitochondrial	11.07	3	3
sp|P40261|NNMT_HUMAN	P40261	NNMT	Nicotinamide N-methyltransferase	78739.2	36545.1	111672	36351.2	31560.1			sp|P40121|CAPG_HUMAN	P40121	CAPG	Macrophage-capping protein	12.93	3	3
sp|P40429|RL13A_HUMAN	P40429	RPL13A	Large ribosomal subunit protein uL13	323780	180831	275246	165057	137672			sp|P42166|LAP2A_HUMAN	P42166	TMPO	Lamina-associated polypeptide 2, isoform alpha	5.91	3	3
sp|P40925|MDHC_HUMAN	P40925	MDH1	Malate dehydrogenase, cytoplasmic	254692	227574	234650	164540	215427			sp|P46782|RS5_HUMAN	P46782	RPS5	40S ribosomal protein S5	22.06	3	3
sp|P40926|MDHM_HUMAN	P40926	MDH2	Malate dehydrogenase, mitochondrial	738132	571283	572852	569437	502789			sp|P49207|RL34_HUMAN	P49207	RPL34	60S ribosomal protein L34	21.37	3	3
sp|P41091|IF2G_HUMAN	P41091	EIF2S3	Eukaryotic translation initiation factor 2 subunit 3	155761	168328	188404	131221	122300			sp|P49321|NASP_HUMAN	P49321	NASP	Nuclear autoantigenic sperm protein	5.46	3	3
sp|P41250|GARS_HUMAN	P41250	GARS1	Glycine--tRNA ligase	43528.7	41492.6	12375.3	0	0			sp|P49720|PSB3_HUMAN	P49720	PSMB3	Proteasome subunit beta type-3	23.9	3	3
sp|P41252|SYIC_HUMAN	P41252	IARS1	Isoleucine--tRNA ligase, cytoplasmic	65954.4	10931.3	217954	0	0			sp|P49736|MCM2_HUMAN	P49736	MCM2	DNA replication licensing factor MCM2	5.09	3	3
sp|P41567|EIF1_HUMAN	P41567	EIF1	Eukaryotic translation initiation factor 1	69587.2	38237	21538.5	28238.2	33629.2			sp|P49773|HINT1_HUMAN	P49773	HINT1	Adenosine 5'-monophosphoramidase HINT1	42.06	3	3
sp|P42166|LAP2A_HUMAN	P42166	TMPO	Lamina-associated polypeptide 2, isoform alpha	109563	96893	24053.8	37117.2	66105			sp|P49915|GUAA_HUMAN	P49915	GMPS	GMP synthase [glutamine-hydrolyzing]	11.26	3	3
sp|P42330|AK1C3_HUMAN	P42330	AKR1C3	Aldo-keto reductase family 1 member C3	100004	113000	109326	67740.1	110224			sp|P51571|SSRD_HUMAN	P51571	SSR4	Translocon-associated protein subunit delta	23.12	3	3
sp|P42677|RS27_HUMAN	P42677	RPS27	Small ribosomal subunit protein eS27	86435.4	137490	141380	115068	133296			sp|P51659|DHB4_HUMAN	P51659	HSD17B4	Peroxisomal multifunctional enzyme type 2	6.39	3	3
sp|P42704|LPPRC_HUMAN	P42704	LRPPRC	Leucine-rich PPR motif-containing protein, mitochondrial	127369	78298.8	83741.1	55656.1	128402			sp|P51991|ROA3_HUMAN	P51991	HNRNPA3	Heterogeneous nuclear ribonucleoprotein A3	14.02	3	5
sp|P42765|THIM_HUMAN	P42765	ACAA2	3-ketoacyl-CoA thiolase, mitochondrial	62221.9	105188	71065.1	0	89281.1			sp|P52565|GDIR1_HUMAN	P52565	ARHGDIA	Rho GDP-dissociation inhibitor 1	30.39	3	3
sp|P42766|RL35_HUMAN	P42766	RPL35	Large ribosomal subunit protein uL29	288806	233475	264246	173055	126883			sp|P54136|SYRC_HUMAN	P54136	RARS1	Arginine--tRNA ligase, cytoplasmic	7.58	3	4
sp|P43243|MATR3_HUMAN	P43243	MATR3	Matrin-3	192832	68331.9	126867	87626.6	118273			sp|P54577|SYYC_HUMAN	P54577	YARS1	Tyrosine--tRNA ligase, cytoplasmic	7.01	3	3
sp|P43307|SSRA_HUMAN	P43307	SSR1	Translocon-associated protein subunit alpha	11124.1	0	0	0	0			sp|P60900|PSA6_HUMAN	P60900	PSMA6	Proteasome subunit alpha type-6	17.48	3	3
sp|P43487|RANG_HUMAN	P43487	RANBP1	Ran-specific GTPase-activating protein	0	0	40519.9	22517.1	64051.9			sp|P60903|S10AA_HUMAN	P60903	S100A10	Protein S100-A10	35.05	3	3
sp|P43490|NAMPT_HUMAN	P43490	NAMPT	Nicotinamide phosphoribosyltransferase	0	0	0	0	33940.1			sp|P60981|DEST_HUMAN	P60981	DSTN	Destrin	26.67	3	4
sp|P43686|PRS6B_HUMAN	P43686	PSMC4	26S proteasome regulatory subunit 6B	5279.54	14533.8	21252.5	0	0			sp|P61927|RL37_HUMAN	P61927	RPL37	60S ribosomal protein L37	17.53	3	3
sp|P45880|VDAC2_HUMAN	P45880	VDAC2	Voltage-dependent anion-selective channel protein 2	396738	327482	232779	295843	265656			sp|P62314|SMD1_HUMAN	P62314	SNRPD1	Small nuclear ribonucleoprotein Sm D1	36.97	3	3
sp|P45973|CBX5_HUMAN	P45973	CBX5	Chromobox protein homolog 5	0	0	0	0	110155			sp|P62316|SMD2_HUMAN	P62316	SNRPD2	Small nuclear ribonucleoprotein Sm D2	22.88	3	3
sp|P46776|RL27A_HUMAN	P46776	RPL27A	Large ribosomal subunit protein uL15	206197	152691	167747	150009	122676			sp|P62829|RL23_HUMAN	P62829	RPL23	60S ribosomal protein L23	31.43	3	3
sp|P46777|RL5_HUMAN	P46777	RPL5	Large ribosomal subunit protein uL18	317574	265977	363978	310210	233624			sp|P62857|RS28_HUMAN	P62857	RPS28	40S ribosomal protein S28	46.38	3	3
sp|P46778|RL21_HUMAN	P46778	RPL21	Large ribosomal subunit protein eL21	136369	115918	140411	55387.2	56992.6			sp|P63220|RS21_HUMAN	P63220	RPS21	40S ribosomal protein S21	37.35	3	3
sp|P46779|RL28_HUMAN	P46779	RPL28	Large ribosomal subunit protein eL28	194555	204652	122378	152514	181014			sp|P67936|TPM4_HUMAN	P67936	TPM4	Tropomyosin alpha-4 chain	37.5	3	10
sp|P46781|RS9_HUMAN	P46781	RPS9	Small ribosomal subunit protein uS4	206599	157019	241689	212432	141514			sp|P69905|HBA_HUMAN	P69905	HBA2	Hemoglobin subunit alpha	34.51	3	5
sp|P46782|RS5_HUMAN	P46782	RPS5	Small ribosomal subunit protein uS7	173693	151358	145391	138717	233918			sp|P84098|RL19_HUMAN	P84098	RPL19	60S ribosomal protein L19	17.35	3	3
sp|P46783|RS10_HUMAN	P46783	RPS10	Small ribosomal subunit protein eS10	186539	156969	194927	152399	148742			sp|P84103|SRSF3_HUMAN	P84103	SRSF3	Serine/arginine-rich splicing factor 3	25.61	3	4
sp|P46940|IQGA1_HUMAN	P46940	IQGAP1	Ras GTPase-activating-like protein IQGAP1	268602	236782	241715	178067	284966			sp|Q00688|FKBP3_HUMAN	Q00688	FKBP3	Peptidyl-prolyl cis-trans isomerase FKBP3	17.86	3	3
sp|P46976|GLYG_HUMAN	P46976	GYG1	Glycogenin-1	0	0	0	0	56935.3			sp|Q01130|SRSF2_HUMAN	Q01130	SRSF2	Serine/arginine-rich splicing factor 2	22.17	3	5
sp|P47756|CAPZB_HUMAN	P47756	CAPZB	F-actin-capping protein subunit beta	30344.7	21795.7	16014	0	0			sp|Q06323|PSME1_HUMAN	Q06323	PSME1	Proteasome activator complex subunit 1	14.06	3	3
sp|P47914|RL29_HUMAN	P47914	RPL29	Large ribosomal subunit protein eL29	60327.7	57818.3	35082.4	43949.4	55664.9			sp|Q07666|KHDR1_HUMAN	Q07666	KHDRBS1	KH domain-containing, RNA-binding, signal transduction-associated protein 1	18.74	3	4
sp|P48047|ATPO_HUMAN	P48047	ATP5PO	ATP synthase subunit O, mitochondrial	106329	133012	85366.6	70561.1	150112			sp|Q13011|ECH1_HUMAN	Q13011	ECH1	Delta(3,5)-Delta(2,4)-dienoyl-CoA isomerase, mitochondrial	14.94	3	3
sp|P48643|TCPE_HUMAN	P48643	CCT5	T-complex protein 1 subunit epsilon	258416	187516	212267	231729	223491			sp|Q13151|ROA0_HUMAN	Q13151	HNRNPA0	Heterogeneous nuclear ribonucleoprotein A0	22.3	3	3
sp|P49189|AL9A1_HUMAN	P49189	ALDH9A1	4-trimethylaminobutyraldehyde dehydrogenase	21933.6	28340.7	0	0	42475.8			sp|Q15029|U5S1_HUMAN	Q15029	EFTUD2	116 kDa U5 small nuclear ribonucleoprotein component	5.45	3	4
sp|P49207|RL34_HUMAN	P49207	RPL34	Large ribosomal subunit protein eL34	25570.7	0	17326	29115.6	47317.1			sp|Q15056|IF4H_HUMAN	Q15056	EIF4H	Eukaryotic translation initiation factor 4H	25.4	3	3
sp|P49257|LMAN1_HUMAN	P49257	LMAN1	Protein ERGIC-53	15186.3	0	17948.3	0	0			sp|Q86V81|THOC4_HUMAN	Q86V81	ALYREF	THO complex subunit 4	17.12	3	3
sp|P49321|NASP_HUMAN	P49321	NASP	Nuclear autoantigenic sperm protein	14325.5	0	25274.2	11544.4	23716.9			sp|Q8TDN6|BRX1_HUMAN	Q8TDN6	BRIX1	Ribosome biogenesis protein BRX1 homolog	10.2	3	3
sp|P49327|FAS_HUMAN	P49327	FASN	Fatty acid synthase	202296	78714.5	106471	140067	214270			sp|Q92945|FUBP2_HUMAN	Q92945	KHSRP	Far upstream element-binding protein 2	6.61	3	4
sp|P49368|TCPG_HUMAN	P49368	CCT3	T-complex protein 1 subunit gamma	228880	182162	159840	57198.3	285197			sp|Q92973|TNPO1_HUMAN	Q92973	TNPO1	Transportin-1	7.91	3	4
sp|P49411|EFTU_HUMAN	P49411	TUFM	Elongation factor Tu, mitochondrial	298071	290325	369641	184714	301561			sp|Q96AG4|LRC59_HUMAN	Q96AG4	LRRC59	Leucine-rich repeat-containing protein 59	15.64	3	3
sp|P49458|SRP09_HUMAN	P49458	SRP9	Signal recognition particle 9 kDa protein	17721.2	18593.1	41866.7	93145.9	51435.3			sp|Q96PK6|RBM14_HUMAN	Q96PK6	RBM14	RNA-binding protein 14	8.67	3	3
sp|P49588|SYAC_HUMAN	P49588	AARS1	Alanine--tRNA ligase, cytoplasmic	267515	108365	183940	25044.6	422843			sp|Q99436|PSB7_HUMAN	Q99436	PSMB7	Proteasome subunit beta type-7	14.8	3	3
sp|P49591|SYSC_HUMAN	P49591	SARS1	Serine--tRNA ligase, cytoplasmic	16536.2	0	18506.6	18363.2	0			sp|Q99733|NP1L4_HUMAN	Q99733	NAP1L4	Nucleosome assembly protein 1-like 4	13.6	3	4
sp|P49720|PSB3_HUMAN	P49720	PSMB3	Proteasome subunit beta type-3	49011.9	44549.1	36246.7	0	82586.1			sp|Q9BTT0|AN32E_HUMAN	Q9BTT0	ANP32E	Acidic leucine-rich nuclear phosphoprotein 32 family member E	23.13	3	3
sp|P49721|PSB2_HUMAN	P49721	PSMB2	Proteasome subunit beta type-2	0	0	34556.3	32575.3	26719.5			sp|Q9Y230|RUVB2_HUMAN	Q9Y230	RUVBL2	RuvB-like 2	6.91	3	3
sp|P49736|MCM2_HUMAN	P49736	MCM2	DNA replication licensing factor MCM2	73122.4	0	2064.53	21569.4	56101.7			sp|Q9Y265|RUVB1_HUMAN	Q9Y265	RUVBL1	RuvB-like 1	8.77	3	3
sp|P49748|ACADV_HUMAN	P49748	ACADVL	Very long-chain specific acyl-CoA dehydrogenase, mitochondrial	43296.1	68472.7	57164.1	44123	0			sp|Q9Y2X3|NOP58_HUMAN	Q9Y2X3	NOP58	Nucleolar protein 58	8.51	3	3
sp|P49755|TMEDA_HUMAN	P49755	TMED10	Transmembrane emp24 domain-containing protein 10	30329.3	94231.4	84753.7	44309.6	51527.8			sp|Q9Y3F4|STRAP_HUMAN	Q9Y3F4	STRAP	Serine-threonine kinase receptor-associated protein	11.71	3	3
sp|P49773|HINT1_HUMAN	P49773	HINT1	Adenosine 5'-monophosphoramidase HINT1	18418.7	166405	107049	65768.2	58887.5			sp|Q9Y3U8|RL36_HUMAN	Q9Y3U8	RPL36	60S ribosomal protein L36	28.57	3	3
sp|P49915|GUAA_HUMAN	P49915	GMPS	GMP synthase [glutamine-hydrolyzing]	59419.9	9771.02	54677.4	61061.4	18732.1			sp|Q9Y490|TLN1_HUMAN	Q9Y490	TLN1	Talin-1	1.81	3	3
sp|P50238|CRIP1_HUMAN	P50238	CRIP1	Cysteine-rich protein 1	91365.2	41071.7	82349.6	56672.9	48811.4			sp|Q13423|NNTM_HUMAN	Q13423	NNT	NAD(P) transhydrogenase, mitochondrial	4.88	3	3
sp|P50395|GDIB_HUMAN	P50395	GDI2	Rab GDP dissociation inhibitor beta	68250.7	88257.6	38907.2	43051.5	91434			sp|P04040|CATA_HUMAN	P04040	CAT	Catalase	8.35	3	3
sp|P50454|SERPH_HUMAN	P50454	SERPINH1	Serpin H1	112453	96957.9	141351	71432.4	115379			sp|O00764|PDXK_HUMAN	O00764	PDXK	Pyridoxal kinase	12.18	2	2
sp|P50914|RL14_HUMAN	P50914	RPL14	Large ribosomal subunit protein eL14	194792	249370	166495	196132	140723			sp|O75607|NPM3_HUMAN	O75607	NPM3	Nucleoplasmin-3	24.72	2	2
sp|P50990|TCPQ_HUMAN	P50990	CCT8	T-complex protein 1 subunit theta	364769	254803	341824	255126	289095			sp|P00403|COX2_HUMAN	P00403	MT-CO2	Cytochrome c oxidase subunit 2	15.86	2	2
sp|P50991|TCPD_HUMAN	P50991	CCT4	T-complex protein 1 subunit delta	267842	244245	194883	124244	179064			sp|P05388|RLA0_HUMAN	P05388	RPLP0	60S acidic ribosomal protein P0	41.64	2	9
sp|P51571|SSRD_HUMAN	P51571	SSR4	Translocon-associated protein subunit delta	82840.4	21098	39065.6	56651.5	60344.4			sp|P05455|LA_HUMAN	P05455	SSB	Lupus La protein	7.11	2	2
sp|P51648|AL3A2_HUMAN	P51648	ALDH3A2	Aldehyde dehydrogenase family 3 member A2	0	0	15913.2	23669.8	0			sp|P06753|TPM3_HUMAN	P06753	TPM3	Tropomyosin alpha-3 chain	20	2	7
sp|P51659|DHB4_HUMAN	P51659	HSD17B4	Peroxisomal multifunctional enzyme type 2	11308.3	10131.9	0	0	44412.2			sp|P07602|SAP_HUMAN	P07602	PSAP	Prosaposin	4.96	2	2
sp|P51858|HDGF_HUMAN	P51858	HDGF	Hepatoma-derived growth factor	108857	100651	73151.3	90718.4	67974.9			sp|P08697|A2AP_HUMAN	P08697	SERPINF2	Alpha-2-antiplasmin	5.09	2	2
sp|P51884|LUM_HUMAN	P51884	LUM	Lumican	0	0	0	0	27629.3			sp|P08865|RSSA_HUMAN	P08865	RPSA	40S ribosomal protein SA	49.15	2	10
sp|P51991|ROA3_HUMAN	P51991	HNRNPA3	Heterogeneous nuclear ribonucleoprotein A3	339778	210012	274258	297088	189286			sp|P09429|HMGB1_HUMAN	P09429	HMGB1	High mobility group protein B1	22.33	2	5
sp|P52209|6PGD_HUMAN	P52209	PGD	6-phosphogluconate dehydrogenase, decarboxylating	93630.1	168895	114889	59956	93651.7			sp|P11940|PABP1_HUMAN	P11940	PABPC1	Polyadenylate-binding protein 1	21.38	2	9
sp|P52272|HNRPM_HUMAN	P52272	HNRNPM	Heterogeneous nuclear ribonucleoprotein M	192086	241920	278306	162832	270755			sp|P13693|TCTP_HUMAN	P13693	TPT1	Translationally-controlled tumor protein	16.28	2	3
sp|P52292|IMA1_HUMAN	P52292	KPNA2	Importin subunit alpha-1	9734.96	0	0	0	0			sp|P13987|CD59_HUMAN	P13987	CD59	CD59 glycoprotein	18.75	2	2
sp|P52565|GDIR1_HUMAN	P52565	ARHGDIA	Rho GDP-dissociation inhibitor 1	61864	54146.2	52841.6	32683.1	52367.1			sp|P14854|CX6B1_HUMAN	P14854	COX6B1	Cytochrome c oxidase subunit 6B1	33.72	2	2
sp|P52597|HNRPF_HUMAN	P52597	HNRNPF	Heterogeneous nuclear ribonucleoprotein F	65692.1	86451.3	110131	34537.6	132140			sp|P16070|CD44_HUMAN	P16070	CD44	CD44 antigen	3.77	2	2
sp|P52788|SPSY_HUMAN	P52788	SMS	Spermine synthase	38134.9	13711.6	40453.8	0	0			sp|P16152|CBR1_HUMAN	P16152	CBR1	Carbonyl reductase [NADPH] 1	14.44	2	3
sp|P52815|RM12_HUMAN	P52815	MRPL12	Large ribosomal subunit protein bL12m	22420.6	11103	0	0	28486.5			sp|P18085|ARF4_HUMAN	P18085	ARF4	ADP-ribosylation factor 4	31.67	2	4
sp|P52888|THOP1_HUMAN	P52888	THOP1	Thimet oligopeptidase	8881.73	0	0	0	0			sp|P20618|PSB1_HUMAN	P20618	PSMB1	Proteasome subunit beta type-1	14.11	2	2
sp|P52907|CAZA1_HUMAN	P52907	CAPZA1	F-actin-capping protein subunit alpha-1	23061.5	45604.5	44867.3	36944.4	30327.7			sp|P20674|COX5A_HUMAN	P20674	COX5A	Cytochrome c oxidase subunit 5A, mitochondrial	16	2	2
sp|P53396|ACLY_HUMAN	P53396	ACLY	ATP-citrate synthase	126827	111287	93727.7	227183	114276			sp|P21266|GSTM3_HUMAN	P21266	GSTM3	Glutathione S-transferase Mu 3	10.67	2	2
sp|P53634|CATC_HUMAN	P53634	CTSC	Dipeptidyl peptidase 1	4740.17	0	0	0	0			sp|P21291|CSRP1_HUMAN	P21291	CSRP1	Cysteine and glycine-rich protein 1	21.24	2	3
sp|P53999|TCP4_HUMAN	P53999	SUB1	Activated RNA polymerase II transcriptional coactivator p15	136137	118377	120993	82591.1	153366			sp|P22087|FBRL_HUMAN	P22087	FBL	rRNA 2'-O-methyltransferase fibrillarin	11.84	2	3
sp|P54136|SYRC_HUMAN	P54136	RARS1	Arginine--tRNA ligase, cytoplasmic	11834.9	0	18084.2	10272.3	0			sp|P24752|THIL_HUMAN	P24752	ACAT1	Acetyl-CoA acetyltransferase, mitochondrial	7.03	2	2
sp|P54577|SYYC_HUMAN	P54577	YARS1	Tyrosine--tRNA ligase, cytoplasmic	36876.3	0	67344.1	7452.22	28874.4			sp|P27635|RL10_HUMAN	P27635	RPL10	60S ribosomal protein L10	22.43	2	3
sp|P54709|AT1B3_HUMAN	P54709	ATP1B3	Sodium/potassium-transporting ATPase subunit beta-3	10403.6	0	0	14642.1	0			sp|P30043|BLVRB_HUMAN	P30043	BLVRB	Flavin reductase (NADPH)	11.65	2	2
sp|P54819|KAD2_HUMAN	P54819	AK2	Adenylate kinase 2, mitochondrial	86452.7	36658.1	61659	72176.3	72559.8			sp|P38159|RBMX_HUMAN	P38159	RBMX	RNA-binding motif protein, X chromosome	16.88	2	7
sp|P54886|P5CS_HUMAN	P54886	ALDH18A1	Delta-1-pyrroline-5-carboxylate synthase	21049.8	0	0	0	0			sp|P43686|PRS6B_HUMAN	P43686	PSMC4	26S proteasome regulatory subunit 6B	8.85	2	2
sp|P55010|IF5_HUMAN	P55010	EIF5	Eukaryotic translation initiation factor 5	0	0	0	30474.9	13223.6			sp|P46783|RS10_HUMAN	P46783	RPS10	40S ribosomal protein S10	38.18	2	6
sp|P55060|XPO2_HUMAN	P55060	CSE1L	Exportin-2	226709	1.30248e+06	209481	996736	219711			sp|P49189|AL9A1_HUMAN	P49189	ALDH9A1	4-trimethylaminobutyraldehyde dehydrogenase	6.07	2	2
sp|P55072|TERA_HUMAN	P55072	VCP	Transitional endoplasmic reticulum ATPase	379076	344442	373627	351529	437482			sp|P56134|ATPK_HUMAN	P56134	ATP5MF	ATP synthase subunit f, mitochondrial	25.53	2	2
sp|P55084|ECHB_HUMAN	P55084	HADHB	Trifunctional enzyme subunit beta, mitochondrial	14072	0	14172.1	0	0			sp|P60866|RS20_HUMAN	P60866	RPS20	40S ribosomal protein S20	19.33	2	2
sp|P55209|NP1L1_HUMAN	P55209	NAP1L1	Nucleosome assembly protein 1-like 1	218015	179341	151333	101175	213705			sp|P61254|RL26_HUMAN	P61254	RPL26	60S ribosomal protein L26	33.79	2	6
sp|P55263|ADK_HUMAN	P55263	ADK	Adenosine kinase	17433.4	26533.5	35035.6	0	39320.7			sp|P61289|PSME3_HUMAN	P61289	PSME3	Proteasome activator complex subunit 3	10.63	2	2
sp|P55265|DSRAD_HUMAN	P55265	ADAR	Double-stranded RNA-specific adenosine deaminase	26845.3	0	0	33672.4	0			sp|P61513|RL37A_HUMAN	P61513	RPL37A	60S ribosomal protein L37a	41.3	2	3
sp|P55769|NH2L1_HUMAN	P55769	SNU13	NHP2-like protein 1	60934.7	77321.6	95619.7	116956	114852			sp|P62191|PRS4_HUMAN	P62191	PSMC1	26S proteasome regulatory subunit 4	7.05	2	2
sp|P55884|EIF3B_HUMAN	P55884	EIF3B	Eukaryotic translation initiation factor 3 subunit B	0	0	0	15592.2	24919.5			sp|P62328|TYB4_HUMAN	P62328	TMSB4X	Thymosin beta-4	56.82	2	4
sp|P56134|ATPK_HUMAN	P56134	ATP5MF	ATP synthase subunit f, mitochondrial	66588.5	79630.4	67358.7	18661.5	64834.3			sp|P62841|RS15_HUMAN	P62841	RPS15	40S ribosomal protein S15	21.38	2	2
sp|P56192|SYMC_HUMAN	P56192	MARS1	Methionine--tRNA ligase, cytoplasmic	131821	102575	142819	19167.2	120033			sp|P62979|RS27A_HUMAN	P62979	RPS27A	Ubiquitin-40S ribosomal protein S27a	48.08	2	6
sp|P56537|IF6_HUMAN	P56537	EIF6	Eukaryotic translation initiation factor 6	37895.9	88023.1	17665	54597	63141.7			sp|P63241|IF5A1_HUMAN	P63241	EIF5A	Eukaryotic translation initiation factor 5A-1	68.18	2	9
sp|P59998|ARPC4_HUMAN	P59998	ARPC4	Actin-related protein 2/3 complex subunit 4	11207.9	0	0	0	0			sp|P68366|TBA4A_HUMAN	P68366	TUBA4A	Tubulin alpha-4A chain	59.82	2	19
sp|P60174|TPIS_HUMAN	P60174	TPI1	Triosephosphate isomerase	1.38089e+06	1.25045e+06	1.41655e+06	1.35912e+06	1.30474e+06			sp|Q01105|SET_HUMAN	Q01105	SET	Protein SET	22.76	2	6
sp|P60228|EIF3E_HUMAN	P60228	EIF3E	Eukaryotic translation initiation factor 3 subunit E	15658.2	14258.2	13644.9	0	24780.1			sp|Q01650|LAT1_HUMAN	Q01650	SLC7A5	Large neutral amino acids transporter small subunit 1	5.33	2	2
sp|P60660|MYL6_HUMAN	P60660	MYL6	Myosin light polypeptide 6	89610.7	24573.2	137144	90362.3	73008.8			sp|Q08J23|NSUN2_HUMAN	Q08J23	NSUN2	RNA cytosine C(5)-methyltransferase NSUN2	3.91	2	2
sp|P60709|ACTB_HUMAN	P60709	ACTB	Actin, cytoplasmic 1	11027663	10660649	10882016	9366783	9228688			sp|Q13126|MTAP_HUMAN	Q13126	MTAP	S-methyl-5'-thioadenosine phosphorylase	14.84	2	2
sp|P60842|IF4A1_HUMAN	P60842	EIF4A1	Eukaryotic initiation factor 4A-I	1.00347e+06	928896	1.02309e+06	835401	849732			sp|Q13185|CBX3_HUMAN	Q13185	CBX3	Chromobox protein homolog 3	32.24	2	3
sp|P60866|RS20_HUMAN	P60866	RPS20	Small ribosomal subunit protein uS10	122003	128017	142805	96202.8	72833.9			sp|Q14624|ITIH4_HUMAN	Q14624	ITIH4	Inter-alpha-trypsin inhibitor heavy chain H4	1.94	2	2
sp|P60900|PSA6_HUMAN	P60900	PSMA6	Proteasome subunit alpha type-6	106959	33331.6	40568	40556.8	45459.3			sp|Q14683|SMC1A_HUMAN	Q14683	SMC1A	Structural maintenance of chromosomes protein 1A	2.43	2	2
sp|P60903|S10AA_HUMAN	P60903	S100A10	Protein S100-A10	182653	128019	146432	119664	139592			sp|Q14847|LASP1_HUMAN	Q14847	LASP1	LIM and SH3 domain protein 1	8.81	2	2
sp|P60953|CDC42_HUMAN	P60953	CDC42	Cell division control protein 42 homolog	136554	107763	141479	58176.7	69004.8			sp|Q14914|PTGR1_HUMAN	Q14914	PTGR1	Prostaglandin reductase 1	7.29	2	2
sp|P60981|DEST_HUMAN	P60981	DSTN	Destrin	124607	23981.1	52551.7	0	55355.2			sp|Q15046|SYK_HUMAN	Q15046	KARS1	Lysine--tRNA ligase	5.03	2	2
sp|P61019|RAB2A_HUMAN	P61019	RAB2A	Ras-related protein Rab-2A	10306.3	0	0	0	22100.7			sp|Q15125|EBP_HUMAN	Q15125	EBP	3-beta-hydroxysteroid-Delta(8),Delta(7)-isomerase	12.17	2	2
sp|P61026|RAB10_HUMAN	P61026	RAB10	Ras-related protein Rab-10	0	0	0	0	23690.4			sp|Q15363|TMED2_HUMAN	Q15363	TMED2	Transmembrane emp24 domain-containing protein 2	12.44	2	2
sp|P61081|UBC12_HUMAN	P61081	UBE2M	NEDD8-conjugating enzyme Ubc12	27163	0	0	30609.5	42674.6			sp|Q16576|RBBP7_HUMAN	Q16576	RBBP7	Histone-binding protein RBBP7	17.65	2	5
sp|P61086|UBE2K_HUMAN	P61086	UBE2K	Ubiquitin-conjugating enzyme E2 K	0	34614.7	0	0	58656.2			sp|Q16836|HCDH_HUMAN	Q16836	HADH	Hydroxyacyl-coenzyme A dehydrogenase, mitochondrial	17.2	2	2
sp|P61088|UBE2N_HUMAN	P61088	UBE2N	Ubiquitin-conjugating enzyme E2 N	70254.6	49917.7	49859.8	0	64426.6			sp|Q5TEC6|H37_HUMAN	Q5TEC6	H3-7	Histone H3-7	55.15	2	6
sp|P61106|RAB14_HUMAN	P61106	RAB14	Ras-related protein Rab-14	64091.9	33741.4	23863.1	0	29788.1			sp|Q7L1Q6|5MP2_HUMAN	Q7L1Q6	BZW1	eIF5-mimic protein 2	9.31	2	2
sp|P61158|ARP3_HUMAN	P61158	ACTR3	Actin-related protein 3	12789.6	12837	17693.4	22567.7	23972.6			sp|Q8NBJ5|GT251_HUMAN	Q8NBJ5	COLGALT1	Procollagen galactosyltransferase 1	5.79	2	3
sp|P61160|ARP2_HUMAN	P61160	ACTR2	Actin-related protein 2	0	0	12893.5	0	0			sp|Q92522|H1X_HUMAN	Q92522	H1-10	Histone H1.10	10.33	2	2
sp|P61204|ARF3_HUMAN	P61204	ARF3	ADP-ribosylation factor 3	0	9523.32	18586.7	0	0			sp|Q92598|HS105_HUMAN	Q92598	HSPH1	Heat shock protein 105 kDa	5.48	2	3
sp|P61221|ABCE1_HUMAN	P61221	ABCE1	ATP-binding cassette sub-family E member 1	0	13916.2	0	13250.9	0			sp|Q92804|RBP56_HUMAN	Q92804	TAF15	TATA-binding protein-associated factor 2N	8.45	2	4
sp|P61247|RS3A_HUMAN	P61247	RPS3A	Small ribosomal subunit protein eS1	724347	636728	719493	405281	553928			sp|Q969Z0|FAKD4_HUMAN	Q969Z0	TBRG4	FAST kinase domain-containing protein 4	5.23	2	2
sp|P61254|RL26_HUMAN	P61254	RPL26	Large ribosomal subunit protein uL24	140546	155549	152387	108647	58226.2			sp|Q96EP5|DAZP1_HUMAN	Q96EP5	DAZAP1	DAZ-associated protein 1	7.86	2	2
sp|P61289|PSME3_HUMAN	P61289	PSME3	Proteasome activator complex subunit 3	20893.5	0	0	25526.3	21985.6			sp|Q96FQ6|S10AG_HUMAN	Q96FQ6	S100A16	Protein S100-A16	22.33	2	2
sp|P61313|RL15_HUMAN	P61313	RPL15	Large ribosomal subunit protein eL15	170975	128060	154633	164046	108118			sp|Q96QD8|S38A2_HUMAN	Q96QD8	SLC38A2	Sodium-coupled neutral amino acid symporter 2	7.31	2	2
sp|P61353|RL27_HUMAN	P61353	RPL27	Large ribosomal subunit protein eL27	201598	200438	236990	170525	141110			sp|Q96QK1|VPS35_HUMAN	Q96QK1	VPS35	Vacuolar protein sorting-associated protein 35	3.14	2	2
sp|P61513|RL37A_HUMAN	P61513	RPL37A	Large ribosomal subunit protein eL43	34944.5	61091.6	67656.3	62395.9	64265.8			sp|Q99829|CPNE1_HUMAN	Q99829	CPNE1	Copine-1	6.7	2	2
sp|P61604|CH10_HUMAN	P61604	HSPE1	10 kDa heat shock protein, mitochondrial	322502	285345	361912	533402	383412			sp|Q9BQE3|TBA1C_HUMAN	Q9BQE3	TUBA1C	Tubulin alpha-1C chain	72.38	2	22
sp|P61769|B2MG_HUMAN	P61769	B2M	Beta-2-microglobulin	31627.4	11421.4	30374.3	0	0			sp|Q9H3K6|BOLA2_HUMAN	Q9H3K6	BOLA2B	BolA-like protein 2	32.56	2	2
sp|P61927|RL37_HUMAN	P61927	RPL37	Large ribosomal subunit protein eL37	48974.3	48856.5	85857	55245.1	58421			sp|Q9NR30|DDX21_HUMAN	Q9NR30	DDX21	Nucleolar RNA helicase 2	4.85	2	3
sp|P61956|SUMO2_HUMAN	P61956	SUMO2	Small ubiquitin-related modifier 2	81149.6	78938.3	74994.8	72331.7	85331.4			sp|Q9NTK5|OLA1_HUMAN	Q9NTK5	OLA1	Obg-like ATPase 1	10.86	2	2
sp|P61964|WDR5_HUMAN	P61964	WDR5	WD repeat-containing protein 5	0	0	0	0	0			sp|Q9NZ45|CISD1_HUMAN	Q9NZ45	CISD1	CDGSH iron-sulfur domain-containing protein 1	25.93	2	2
sp|P61970|NTF2_HUMAN	P61970	NUTF2	Nuclear transport factor 2	15916.1	0	18516.5	20404.3	0			sp|Q9P035|HACD3_HUMAN	Q9P035	HACD3	Very-long-chain (3R)-3-hydroxyacyl-CoA dehydratase 3	9.67	2	2
sp|P61978|HNRPK_HUMAN	P61978	HNRNPK	Heterogeneous nuclear ribonucleoprotein K	953870	947096	873894	638034	1.04889e+06			sp|Q9UBQ7|GRHPR_HUMAN	Q9UBQ7	GRHPR	Glyoxylate reductase/hydroxypyruvate reductase	10.06	2	2
sp|P61981|1433G_HUMAN	P61981	YWHAG	14-3-3 protein gamma	272752	357788	298075	123208	264740			sp|Q9UBS4|DJB11_HUMAN	Q9UBS4	DNAJB11	DnaJ homolog subfamily B member 11	7.54	2	2
sp|P62081|RS7_HUMAN	P62081	RPS7	Small ribosomal subunit protein eS7	158500	150245	159601	181826	345687			sp|Q9UL46|PSME2_HUMAN	Q9UL46	PSME2	Proteasome activator complex subunit 2	13.39	2	2
sp|P62140|PP1B_HUMAN	P62140	PPP1CB	Serine/threonine-protein phosphatase PP1-beta catalytic subunit	23564.3	19569.3	22611.2	21353.7	0			sp|Q9UMS4|PRP19_HUMAN	Q9UMS4	PRPF19	Pre-mRNA-processing factor 19	5.75	2	2
sp|P62191|PRS4_HUMAN	P62191	PSMC1	26S proteasome regulatory subunit 4	0	0	18827.5	60911.4	0			sp|Q9Y277|VDAC3_HUMAN	Q9Y277	VDAC3	Voltage-dependent anion-selective channel protein 3	16.61	2	3
sp|P62195|PRS8_HUMAN	P62195	PSMC5	26S proteasome regulatory subunit 8	0	0	27418.9	26837	0			sp|O75489|NDUS3_HUMAN	O75489	NDUFS3	NADH dehydrogenase [ubiquinone] iron-sulfur protein 3, mitochondrial	11.36	2	2
sp|P62241|RS8_HUMAN	P62241	RPS8	Small ribosomal subunit protein eS8	312816	326282	274744	391336	359078			sp|O75533|SF3B1_HUMAN	O75533	SF3B1	Splicing factor 3B subunit 1	2.68	2	2
sp|P62244|RS15A_HUMAN	P62244	RPS15A	Small ribosomal subunit protein uS8	138930	277902	323230	74345.7	155931			sp|P12429|ANXA3_HUMAN	P12429	ANXA3	Annexin A3	12.07	2	3
sp|P62249|RS16_HUMAN	P62249	RPS16	Small ribosomal subunit protein uS9	167967	98983.4	216019	180700	107005			sp|P25788|PSA3_HUMAN	P25788	PSMA3	Proteasome subunit alpha type-3	9.02	2	2
sp|P62258|1433E_HUMAN	P62258	YWHAE	14-3-3 protein epsilon	1.84081e+06	1.835e+06	1.73608e+06	1.58078e+06	1.78866e+06			sp|P26583|HMGB2_HUMAN	P26583	HMGB2	High mobility group protein B2	12.92	2	2
sp|P62263|RS14_HUMAN	P62263	RPS14	Small ribosomal subunit protein uS11	227527	198049	214265	200961	187289			sp|P47914|RL29_HUMAN	P47914	RPL29	60S ribosomal protein L29	13.84	2	2
sp|P62266|RS23_HUMAN	P62266	RPS23	Small ribosomal subunit protein uS12	132219	156466	142854	120876	119902			sp|P55263|ADK_HUMAN	P55263	ADK	Adenosine kinase	11.05	2	2
sp|P62269|RS18_HUMAN	P62269	RPS18	Small ribosomal subunit protein uS13	376159	365305	355095	297253	122425			sp|P55769|NH2L1_HUMAN	P55769	SNU13	NHP2-like protein 1	18.75	2	2
sp|P62277|RS13_HUMAN	P62277	RPS13	Small ribosomal subunit protein uS15	214095	105180	208376	207529	140101			sp|P60228|EIF3E_HUMAN	P60228	EIF3E	Eukaryotic translation initiation factor 3 subunit E	8.31	2	2
sp|P62280|RS11_HUMAN	P62280	RPS11	Small ribosomal subunit protein uS17	191043	197324	243808	232633	203720			sp|P61160|ARP2_HUMAN	P61160	ACTR2	Actin-related protein 2	7.61	2	2
sp|P62304|RUXE_HUMAN	P62304	SNRPE	Small nuclear ribonucleoprotein E	0	9890.98	10996.9	13646.6	0			sp|P61769|B2MG_HUMAN	P61769	B2M	Beta-2-microglobulin	26.89	2	2
sp|P62314|SMD1_HUMAN	P62314	SNRPD1	Small nuclear ribonucleoprotein Sm D1	111729	101992	132961	18717.7	137937			sp|P63173|RL38_HUMAN	P63173	RPL38	60S ribosomal protein L38	28.57	2	2
sp|P62316|SMD2_HUMAN	P62316	SNRPD2	Small nuclear ribonucleoprotein Sm D2	98776.2	62547.7	25521.8	45071.7	54854.7			sp|P63279|UBC9_HUMAN	P63279	UBE2I	SUMO-conjugating enzyme UBC9	18.99	2	2
sp|P62318|SMD3_HUMAN	P62318	SNRPD3	Small nuclear ribonucleoprotein Sm D3	116817	84931.3	44674.6	81982.1	174765			sp|Q12931|TRAP1_HUMAN	Q12931	TRAP1	Heat shock protein 75 kDa, mitochondrial	4.83	2	3
sp|P62328|TYB4_HUMAN	P62328	TMSB4X	Thymosin beta-4	336950	159947	323630	314622	303392			sp|Q14152|EIF3A_HUMAN	Q14152	EIF3A	Eukaryotic translation initiation factor 3 subunit A	2.39	2	2
sp|P62424|RL7A_HUMAN	P62424	RPL7A	Large ribosomal subunit protein eL8	429821	231426	398941	431759	403128			sp|Q7L2H7|EIF3M_HUMAN	Q7L2H7	EIF3M	Eukaryotic translation initiation factor 3 subunit M	8.02	2	2
sp|P62633|CNBP_HUMAN	P62633	CNBP	CCHC-type zinc finger nucleic acid binding protein	67963.7	44336	65643.6	51823.7	22873.3			sp|Q8NE71|ABCF1_HUMAN	Q8NE71	ABCF1	ATP-binding cassette sub-family F member 1	3.67	2	2
sp|P62701|RS4X_HUMAN	P62701	RPS4X	Small ribosomal subunit protein eS4, X isoform	698207	678620	598900	348811	576600			sp|Q9Y2T3|GUAD_HUMAN	Q9Y2T3	GDA	Guanine deaminase	7.49	2	2
sp|P62736|ACTA_HUMAN	P62736	ACTA2	Actin, aortic smooth muscle	750268	664489	824562	761294	512472			sp|O00231|PSD11_HUMAN	O00231	PSMD11	26S proteasome non-ATPase regulatory subunit 11	7.11	2	2
sp|P62750|RL23A_HUMAN	P62750	RPL23A	Large ribosomal subunit protein uL23	340846	240194	347770	319999	184953			sp|P28331|NDUS1_HUMAN	P28331	NDUFS1	NADH-ubiquinone oxidoreductase 75 kDa subunit, mitochondrial	5.23	2	2
sp|P62753|RS6_HUMAN	P62753	RPS6	Small ribosomal subunit protein eS6	339536	184340	258770	237890	253194			sp|P52815|RM12_HUMAN	P52815	MRPL12	39S ribosomal protein L12, mitochondrial	22.22	2	2
sp|P62805|H4_HUMAN	P62805	H4C16	Histone H4	5814135	5.68889e+06	5.57466e+06	6.22363e+06	5525535			sp|Q15758|AAAT_HUMAN	Q15758	SLC1A5	Neutral amino acid transporter B(0)	5.73	2	2
sp|P62820|RAB1A_HUMAN	P62820	RAB1A	Ras-related protein Rab-1A	15760.8	0	13491.5	21674.9	0			sp|Q9Y281|COF2_HUMAN	Q9Y281	CFL2	Cofilin-2	28.92	2	4
sp|P62826|RAN_HUMAN	P62826	RAN	GTP-binding nuclear protein Ran	760033	680653	766008	620727	514139			sp|O75947|ATP5H_HUMAN	O75947	ATP5PD	ATP synthase subunit d, mitochondrial	23.6	2	2
sp|P62829|RL23_HUMAN	P62829	RPL23	Large ribosomal subunit protein uL14	337344	319677	281437	224410	485322			sp|P36871|PGM1_HUMAN	P36871	PGM1	Phosphoglucomutase-1	4.27	2	2
sp|P62841|RS15_HUMAN	P62841	RPS15	Small ribosomal subunit protein uS19	100076	81513.4	102579	35563.3	121753			sp|Q8TEM1|PO210_HUMAN	Q8TEM1	NUP210	Nuclear pore membrane glycoprotein 210	1.75	2	2
sp|P62847|RS24_HUMAN	P62847	RPS24	Small ribosomal subunit protein eS24	182798	166435	169520	235304	184593			sp|O14980|XPO1_HUMAN	O14980	XPO1	Exportin-1	2.8	2	2
sp|P62851|RS25_HUMAN	P62851	RPS25	Small ribosomal subunit protein eS25	197658	150772	196972	184410	125208			sp|P47756|CAPZB_HUMAN	P47756	CAPZB	F-actin-capping protein subunit beta	8.09	2	2
sp|P62854|RS26_HUMAN	P62854	RPS26	Small ribosomal subunit protein eS26	155793	61314.6	68376.4	29994.5	83961.6			sp|P61088|UBE2N_HUMAN	P61088	UBE2N	Ubiquitin-conjugating enzyme E2 N	14.47	2	2
sp|P62857|RS28_HUMAN	P62857	RPS28	Small ribosomal subunit protein eS28	145227	159362	101162	132776	57935.6			sp|P04899|GNAI2_HUMAN	P04899	GNAI2	Guanine nucleotide-binding protein G(i) subunit alpha-2	7.89	2	2
sp|P62873|GBB1_HUMAN	P62873	GNB1	Guanine nucleotide-binding protein G(I)/G(S)/G(T) subunit beta-1	29999.6	481174	444669	0	249162			sp|P62873|GBB1_HUMAN	P62873	GNB1	Guanine nucleotide-binding protein G(I)/G(S)/G(T) subunit beta-1	23.82	2	5
sp|P62879|GBB2_HUMAN	P62879	GNB2	Guanine nucleotide-binding protein G(I)/G(S)/G(T) subunit beta-2	0	25502.1	16834.1	0	25723.9			sp|Q9Y2B0|CNPY2_HUMAN	Q9Y2B0	CNPY2	Protein canopy homolog 2	14.29	2	2
sp|P62888|RL30_HUMAN	P62888	RPL30	Large ribosomal subunit protein eL30	331177	283316	286719	266959	119601			sp|P00568|KAD1_HUMAN	P00568	AK1	Adenylate kinase isoenzyme 1	17.01	2	2
sp|P62891|RL39_HUMAN	P62891	RPL39	Large ribosomal subunit protein eL39	16995.2	13816.9	13462.8	14283.6	0			sp|P35659|DEK_HUMAN	P35659	DEK	Protein DEK	5.6	2	2
sp|P62899|RL31_HUMAN	P62899	RPL31	Large ribosomal subunit protein eL31	185321	118411	186395	223729	200233			sp|O43768|ENSA_HUMAN	O43768	ENSA	Alpha-endosulfine	19.83	2	2
sp|P62906|RL10A_HUMAN	P62906	RPL10A	Large ribosomal subunit protein uL1	305598	247521	241440	267100	179765			sp|Q1KMD3|HNRL2_HUMAN	Q1KMD3	HNRNPUL2	Heterogeneous nuclear ribonucleoprotein U-like protein 2	3.08	2	2
sp|P62910|RL32_HUMAN	P62910	RPL32	Large ribosomal subunit protein eL32	175547	192354	226390	176555	288039			sp|Q99798|ACON_HUMAN	Q99798	ACO2	Aconitate hydratase, mitochondrial	5.51	2	2
sp|P62913|RL11_HUMAN	P62913	RPL11	Large ribosomal subunit protein uL5	263603	243286	227902	258235	201734			sp|P33993|MCM7_HUMAN	P33993	MCM7	DNA replication licensing factor MCM7	4.31	2	2
sp|P62917|RL8_HUMAN	P62917	RPL8	Large ribosomal subunit protein uL2	238842	186251	194226	95929.8	135482			sp|O75643|U520_HUMAN	O75643	SNRNP200	U5 small nuclear ribonucleoprotein 200 kDa helicase	1.64	2	2
sp|P62937|PPIA_HUMAN	P62937	PPIA	Peptidyl-prolyl cis-trans isomerase A	3.07084e+06	2.37734e+06	2.78111e+06	2.41015e+06	2.15667e+06			sp|P09234|RU1C_HUMAN	P09234	SNRPC	U1 small nuclear ribonucleoprotein C	18.87	2	2
sp|P62942|FKB1A_HUMAN	P62942	FKBP1A	Peptidyl-prolyl cis-trans isomerase FKBP1A	23287.6	28708.8	0	21412	0			sp|Q13200|PSMD2_HUMAN	Q13200	PSMD2	26S proteasome non-ATPase regulatory subunit 2	3.52	2	2
sp|P62979|RS27A_HUMAN	P62979	RPS27A	Ubiquitin-40S ribosomal protein S27a	2.04165e+06	1.34527e+06	2.26118e+06	1.39326e+06	1.80514e+06			sp|P31040|SDHA_HUMAN	P31040	SDHA	Succinate dehydrogenase [ubiquinone] flavoprotein subunit, mitochondrial	4.82	2	2
sp|P62995|TRA2B_HUMAN	P62995	TRA2B	Transformer-2 protein homolog beta	39972.1	46243.7	34905.5	13648.6	49874.3			sp|Q9BZZ5|API5_HUMAN	Q9BZZ5	API5	Apoptosis inhibitor 5	4.96	2	2
sp|P63000|RAC1_HUMAN	P63000	RAC1	Ras-related C3 botulinum toxin substrate 1	8824.48	7913.64	0	7602.31	0			sp|Q86U42|PABP2_HUMAN	Q86U42	PABPN1	Polyadenylate-binding protein 2	5.56	2	2
sp|P63010|AP2B1_HUMAN	P63010	AP2B1	AP-2 complex subunit beta	16405.7	0	0	21538.3	30993.7			sp|O76003|GLRX3_HUMAN	O76003	GLRX3	Glutaredoxin-3	7.46	2	2
sp|P63104|1433Z_HUMAN	P63104	YWHAZ	14-3-3 protein zeta/delta	938763	932237	1.02195e+06	614039	1.01458e+06			sp|P41250|GARS_HUMAN	P41250	GARS1	Glycine--tRNA ligase	3.92	2	2
sp|P63167|DYL1_HUMAN	P63167	DYNLL1	Dynein light chain 1, cytoplasmic	25002.3	35509.3	18052.6	30346.5	4430.51			sp|Q15063|POSTN_HUMAN	Q15063	POSTN	Periostin	3.83	2	2
sp|P63173|RL38_HUMAN	P63173	RPL38	Large ribosomal subunit protein eL38	31749.8	29553.8	39896.9	98197.1	24216.2			sp|Q9UKV3|ACINU_HUMAN	Q9UKV3	ACIN1	Apoptotic chromatin condensation inducer in the nucleus	1.72	2	2
sp|P63208|SKP1_HUMAN	P63208	SKP1	S-phase kinase-associated protein 1	0	27776.9	0	0	0			sp|Q9Y383|LC7L2_HUMAN	Q9Y383	LUC7L2	Putative RNA-binding protein Luc7-like 2	4.59	2	2
sp|P63220|RS21_HUMAN	P63220	RPS21	Small ribosomal subunit protein eS21	39824.5	44154.7	41364.7	21596	55213.4			sp|Q9NZ01|TECR_HUMAN	Q9NZ01	TECR	Very-long-chain enoyl-CoA reductase	5.19	2	2
sp|P63241|IF5A1_HUMAN	P63241	EIF5A	Eukaryotic translation initiation factor 5A-1	440567	384248	476378	337107	406918			sp|Q9Y266|NUDC_HUMAN	Q9Y266	NUDC	Nuclear migration protein nudC	5.74	2	2
sp|P63244|RACK1_HUMAN	P63244	RACK1	Small ribosomal subunit protein RACK1	657713	510720	596643	561950	504616			sp|Q9UII2|ATIF1_HUMAN	Q9UII2	ATP5IF1	ATPase inhibitor, mitochondrial	14.15	2	2
sp|P63261|ACTG_HUMAN	P63261	ACTG1	Actin, cytoplasmic 2	0	8412.26	0	0	0			sp|Q15369|ELOC_HUMAN	Q15369	ELOC	Elongin-C	28.57	2	2
sp|P63279|UBC9_HUMAN	P63279	UBE2I	SUMO-conjugating enzyme UBC9	15846.3	21225.1	17760.3	0	34714			sp|Q16891|MIC60_HUMAN	Q16891	IMMT	MICOS complex subunit MIC60	5.01	2	2
sp|P63313|TYB10_HUMAN	P63313	TMSB10	Thymosin beta-10	189343	222949	161885	263672	213026			sp|O14818|PSA7_HUMAN	O14818	PSMA7	Proteasome subunit alpha type-7	22.98	1	4
sp|P67809|YBOX1_HUMAN	P67809	YBX1	Y-box-binding protein 1	220867	190705	181198	84136.8	162988			sp|P00367|DHE3_HUMAN	P00367	GLUD1	Glutamate dehydrogenase 1, mitochondrial	11.83	1	4
sp|P67870|CSK2B_HUMAN	P67870	CSNK2B	Casein kinase II subunit beta	0	0	15520.8	0	0			sp|P05023|AT1A1_HUMAN	P05023	ATP1A1	Sodium/potassium-transporting ATPase subunit alpha-1	5.57	1	3
sp|P67936|TPM4_HUMAN	P67936	TPM4	Tropomyosin alpha-4 chain	429770	385020	252374	397588	305050			sp|P22392|NDKB_HUMAN	P22392	NME2	Nucleoside diphosphate kinase B	80.92	1	12
sp|P68032|ACTC_HUMAN	P68032	ACTC1	Actin, alpha cardiac muscle 1	0	0	0	3904.52	0			sp|P30046|DOPD_HUMAN	P30046	DDT	D-dopachrome decarboxylase	29.66	1	3
sp|P68036|UB2L3_HUMAN	P68036	UBE2L3	Ubiquitin-conjugating enzyme E2 L3	0	0	0	18821.8	22834.6			sp|P41091|IF2G_HUMAN	P41091	EIF2S3	Eukaryotic translation initiation factor 2 subunit 3	30.51	1	9
sp|P68104|EF1A1_HUMAN	P68104	EEF1A1	Elongation factor 1-alpha 1	3.98461e+06	3.5934e+06	3.74504e+06	3.43463e+06	2105383			sp|P41567|EIF1_HUMAN	P41567	EIF1	Eukaryotic translation initiation factor 1	41.59	1	3
sp|P68133|ACTS_HUMAN	P68133	ACTA1	Actin, alpha skeletal muscle	0	5090.07	0	0	37146.6			sp|P42330|AK1C3_HUMAN	P42330	AKR1C3	Aldo-keto reductase family 1 member C3	31.27	1	5
sp|P68366|TBA4A_HUMAN	P68366	TUBA4A	Tubulin alpha-4A chain	528748	496724	478993	417153	576377			sp|P42677|RS27_HUMAN	P42677	RPS27	40S ribosomal protein S27	38.1	1	3
sp|P68371|TBB4B_HUMAN	P68371	TUBB4B	Tubulin beta-4B chain	663681	523797	690452	651020	691713			sp|P60709|ACTB_HUMAN	P60709	ACTB	Actin, cytoplasmic 1	74.4	1	20
sp|P68431|H31_HUMAN	P68431	H3C12	Histone H3.1	1.12991e+06	860750	849973	1.16256e+06	1.29845e+06			sp|P62140|PP1B_HUMAN	P62140	PPP1CB	Serine/threonine-protein phosphatase PP1-beta catalytic subunit	30.28	1	7
sp|P69905|HBA_HUMAN	P69905	HBA2	Hemoglobin subunit alpha	814474	669516	791674	732038	466853			sp|P62820|RAB1A_HUMAN	P62820	RAB1A	Ras-related protein Rab-1A	36.1	1	5
sp|P78330|SERB_HUMAN	P78330	PSPH	Phosphoserine phosphatase	10325.9	0	0	0	0			sp|P62854|RS26_HUMAN	P62854	RPS26	40S ribosomal protein S26	19.13	1	2
sp|P78371|TCPB_HUMAN	P78371	CCT2	T-complex protein 1 subunit beta	418343	455065	509832	129866	573744			sp|P63167|DYL1_HUMAN	P63167	DYNLL1	Dynein light chain 1, cytoplasmic	37.08	1	2
sp|P78406|RAE1L_HUMAN	P78406	RAE1	mRNA export factor RAE1	0	4510.65	0	0	0			sp|P63261|ACTG_HUMAN	P63261	ACTG1	Actin, cytoplasmic 2	74.4	1	20
sp|P78417|GSTO1_HUMAN	P78417	GSTO1	Glutathione S-transferase omega-1	114301	74822.9	20192.7	41301.1	120462			sp|P68133|ACTS_HUMAN	P68133	ACTA1	Actin, alpha skeletal muscle	41.91	1	14
sp|P78527|PRKDC_HUMAN	P78527	PRKDC	DNA-dependent protein kinase catalytic subunit	680338	436996	538359	460869	701106			sp|P68371|TBB4B_HUMAN	P68371	TUBB4B	Tubulin beta-4B chain	72.13	1	21
sp|P80723|BASP1_HUMAN	P80723	BASP1	Brain acid soluble protein 1	322441	306710	255489	311787	315554			sp|P83881|RL36A_HUMAN	P83881	RPL36A	60S ribosomal protein L36a	23.58	1	3
sp|P83731|RL24_HUMAN	P83731	RPL24	Large ribosomal subunit protein eL24	256622	170116	240363	233856	157402			sp|Q15907|RB11B_HUMAN	Q15907	RAB11B	Ras-related protein Rab-11B	13.76	1	2
sp|P83881|RL36A_HUMAN	P83881	RPL36A	Large ribosomal subunit protein eL42	50291.6	58621.3	56301.7	33590.8	0			sp|Q71DI3|H32_HUMAN	Q71DI3	H3C13	Histone H3.2	52.21	1	6
sp|P84098|RL19_HUMAN	P84098	RPL19	Large ribosomal subunit protein eL19	242881	291154	263409	135038	258877			sp|Q8IUE6|H2A2B_HUMAN	Q8IUE6	H2AC21	Histone H2A type 2-B	57.69	1	6
sp|P84103|SRSF3_HUMAN	P84103	SRSF3	Serine/arginine-rich splicing factor 3	143403	137324	201446	220175	97882.2			sp|Q92928|RAB1C_HUMAN	Q92928	RAB1C	Putative Ras-related protein Rab-1C	44.28	1	6
sp|P84243|H33_HUMAN	P84243	H3-3B	Histone H3.3	94731	96678.1	96459.2	124512	74778.6			sp|P11908|PRPS2_HUMAN	P11908	PRPS2	Ribose-phosphate pyrophosphokinase 2	12.89	1	2
sp|Q00059|TFAM_HUMAN	Q00059	TFAM	Transcription factor A, mitochondrial	0	13069.8	0	0	0			sp|P17858|PFKAL_HUMAN	P17858	PFKL	ATP-dependent 6-phosphofructokinase, liver type	3.33	1	2
sp|Q00325|S25A3_HUMAN	Q00325	SLC25A3	Solute carrier family 25 member 3	345357	261054	285576	222969	286782			sp|Q9NTJ4|MA2C1_HUMAN	Q9NTJ4	MAN2C1	Alpha-mannosidase 2C1	0.77	1	1
sp|Q00341|VIGLN_HUMAN	Q00341	HDLBP	Vigilin	14695.8	0	0	0	23421.3			sp|P61956|SUMO2_HUMAN	P61956	SUMO2	Small ubiquitin-related modifier 2	23.16	1	2
sp|Q00610|CLH1_HUMAN	Q00610	CLTC	Clathrin heavy chain 1	779631	618177	657628	408234	715370			sp|P42766|RL35_HUMAN	P42766	RPL35	60S ribosomal protein L35	13.82	1	2
sp|Q00688|FKBP3_HUMAN	Q00688	FKBP3	Peptidyl-prolyl cis-trans isomerase FKBP3	55087.1	35152.9	40671.7	23848.5	12791.9			sp|P0CG38|POTEI_HUMAN	P0CG38	POTEI	POTE ankyrin domain family member I	6.98	1	7
sp|Q00765|REEP5_HUMAN	Q00765	REEP5	Receptor expression-enhancing protein 5	0	0	11842.6	0	0			sp|Q05639|EF1A2_HUMAN	Q05639	EEF1A2	Elongation factor 1-alpha 2	27.86	1	11
sp|Q00796|DHSO_HUMAN	Q00796	SORD	Sorbitol dehydrogenase	0	23204.8	14312.1	27121.9	33376.4			sp|P09972|ALDOC_HUMAN	P09972	ALDOC	Fructose-bisphosphate aldolase C	19.78	1	6
sp|Q00839|HNRPU_HUMAN	Q00839	HNRNPU	Heterogeneous nuclear ribonucleoprotein U	1.15267e+06	985416	1.12338e+06	893938	1.03908e+06			sp|P68431|H31_HUMAN	P68431	H3C12	Histone H3.1	52.21	1	6
sp|Q01082|SPTB2_HUMAN	Q01082	SPTBN1	Spectrin beta chain, non-erythrocytic 1	17733.7	18980.3	44488.4	0	35213.9			sp|P62879|GBB2_HUMAN	P62879	GNB2	Guanine nucleotide-binding protein G(I)/G(S)/G(T) subunit beta-2	18.24	1	4
sp|Q01105|SET_HUMAN	Q01105	SET	Protein SET	477016	316259	488871	490295	388945			sp|P63313|TYB10_HUMAN	P63313	TMSB10	Thymosin beta-10	63.64	1	3
sp|Q01130|SRSF2_HUMAN	Q01130	SRSF2	Serine/arginine-rich splicing factor 2	118843	113993	96066.7	37844.1	92420.3			sp|P84243|H33_HUMAN	P84243	H3-3B	Histone H3.3	45.59	1	5
sp|Q01518|CAP1_HUMAN	Q01518	CAP1	Adenylyl cyclase-associated protein 1	66095.6	70425.9	62559.4	53062.4	48842.2			sp|Q562R1|ACTBL_HUMAN	Q562R1	ACTBL2	Beta-actin-like protein 2	15.96	1	5
sp|Q01650|LAT1_HUMAN	Q01650	SLC7A5	Large neutral amino acids transporter small subunit 1	45234.3	23565.2	29857	28536.3	22514.4			sp|Q96FW1|OTUB1_HUMAN	Q96FW1	OTUB1	Ubiquitin thioesterase OTUB1	5.54	1	1
sp|Q01813|PFKAP_HUMAN	Q01813	PFKP	ATP-dependent 6-phosphofructokinase, platelet type	61744.4	90767.6	0	0	49549.8			sp|O43684|BUB3_HUMAN	O43684	BUB3	Mitotic checkpoint protein BUB3	4.27	1	1
sp|Q02543|RL18A_HUMAN	Q02543	RPL18A	Large ribosomal subunit protein eL20	292805	112651	211461	150133	186794			sp|P62995|TRA2B_HUMAN	P62995	TRA2B	Transformer-2 protein homolog beta	5.56	1	1
sp|Q02790|FKBP4_HUMAN	Q02790	FKBP4	Peptidyl-prolyl cis-trans isomerase FKBP4	103857	32973.8	67378.1	53582.2	84625.1			sp|P63000|RAC1_HUMAN	P63000	RAC1	Ras-related C3 botulinum toxin substrate 1	13.02	1	2
sp|Q02878|RL6_HUMAN	Q02878	RPL6	Large ribosomal subunit protein eL6	348033	210473	296092	292382	255789			sp|Q16401|PSMD5_HUMAN	Q16401	PSMD5	26S proteasome non-ATPase regulatory subunit 5	3.77	1	1
sp|Q04637|IF4G1_HUMAN	Q04637	EIF4G1	Eukaryotic translation initiation factor 4 gamma 1	25780.7	71406.1	8766.02	14897.1	0			sp|Q6NUK1|SCMC1_HUMAN	Q6NUK1	SLC25A24	Mitochondrial adenyl nucleotide antiporter SLC25A24	3.35	1	1
sp|Q04695|K1C17_HUMAN	Q04695	KRT17	Keratin, type I cytoskeletal 17	2.30651e+06	1.91377e+06	2.1464e+06	1.89198e+06	1.82675e+06			sp|Q92688|AN32B_HUMAN	Q92688	ANP32B	Acidic leucine-rich nuclear phosphoprotein 32 family member B	15.14	1	3
sp|Q04760|LGUL_HUMAN	Q04760	GLO1	Lactoylglutathione lyase	24209.7	0	24455.2	24774.3	0			sp|P08237|PFKAM_HUMAN	P08237	PFKM	ATP-dependent 6-phosphofructokinase, muscle type	2.18	1	1
sp|Q04837|SSBP_HUMAN	Q04837	SSBP1	Single-stranded DNA-binding protein, mitochondrial	73061.1	54629.9	19127.4	69939.5	111210			sp|Q13310|PABP4_HUMAN	Q13310	PABPC4	Polyadenylate-binding protein 4	10.25	1	5
sp|Q04941|PLP2_HUMAN	Q04941	PLP2	Proteolipid protein 2	46881.9	59169.7	43018.5	30791.3	32857.8			sp|P0CG39|POTEJ_HUMAN	P0CG39	POTEJ	POTE ankyrin domain family member J	6.17	1	5
sp|Q06033|ITIH3_HUMAN	Q06033	ITIH3	Inter-alpha-trypsin inhibitor heavy chain H3	179139	134624	112418	145274	136677			sp|O00629|IMA3_HUMAN	O00629	KPNA4	Importin subunit alpha-3	6.33	1	1
sp|Q06323|PSME1_HUMAN	Q06323	PSME1	Proteasome activator complex subunit 1	114119	15196.5	124052	113538	92015.3			sp|O43169|CYB5B_HUMAN	O43169	CYB5B	Cytochrome b5 type B	22.67	1	1
sp|Q06830|PRDX1_HUMAN	Q06830	PRDX1	Peroxiredoxin-1	1.61759e+06	1.50833e+06	1639259	1373744	1.07385e+06			sp|O43488|ARK72_HUMAN	O43488	AKR7A2	Aflatoxin B1 aldehyde reductase member 2	5.29	1	1
sp|Q07020|RL18_HUMAN	Q07020	RPL18	Large ribosomal subunit protein eL18	446652	436683	412729	257888	445841			sp|O60832|DKC1_HUMAN	O60832	DKC1	H/ACA ribonucleoprotein complex subunit DKC1	4.47	1	1
sp|Q07021|C1QBP_HUMAN	Q07021	C1QBP	Complement component 1 Q subcomponent-binding protein, mitochondrial	369736	433550	360055	285805	355006			sp|O60841|IF2P_HUMAN	O60841	EIF5B	Eukaryotic translation initiation factor 5B	1.15	1	1
sp|Q07666|KHDR1_HUMAN	Q07666	KHDRBS1	KH domain-containing, RNA-binding, signal transduction-associated protein 1	22205.6	11405.4	20084	13232	31147.5			sp|O75494|SRS10_HUMAN	O75494	SRSF10	Serine/arginine-rich splicing factor 10	6.11	1	1
sp|Q07955|SRSF1_HUMAN	Q07955	SRSF1	Serine/arginine-rich splicing factor 1	181927	174342	232239	212530	189572			sp|O95197|RTN3_HUMAN	O95197	RTN3	Reticulon-3	1.74	1	2
sp|Q08211|DHX9_HUMAN	Q08211	DHX9	ATP-dependent RNA helicase A	524378	433791	494572	263375	359380			sp|O95336|6PGL_HUMAN	O95336	PGLS	6-phosphogluconolactonase	10.08	1	1
sp|Q08945|SSRP1_HUMAN	Q08945	SSRP1	FACT complex subunit SSRP1	12761.2	56524.1	12703.5	0	19258.5			sp|O95831|AIFM1_HUMAN	O95831	AIFM1	Apoptosis-inducing factor 1, mitochondrial	2.12	1	1
sp|Q08J23|NSUN2_HUMAN	Q08J23	NSUN2	RNA cytosine C(5)-methyltransferase NSUN2	61871.6	75098.8	49546.5	15471	119545			sp|P00734|THRB_HUMAN	P00734	F2	Prothrombin	2.41	1	1
sp|Q09028|RBBP4_HUMAN	Q09028	RBBP4	Histone-binding protein RBBP4	0	16976.3	10573.1	0	0			sp|P00751|CFAB_HUMAN	P00751	CFB	Complement factor B	2.23	1	1
sp|Q09161|NCBP1_HUMAN	Q09161	NCBP1	Nuclear cap-binding protein subunit 1	9707.69	6789.72	0	0	0			sp|P02647|APOA1_HUMAN	P02647	APOA1	Apolipoprotein A-I	5.99	1	1
sp|Q09666|AHNK_HUMAN	Q09666	AHNAK	Neuroblast differentiation-associated protein AHNAK	593668	470141	545053	424737	525950			sp|P04004|VTNC_HUMAN	P04004	VTN	Vitronectin	3.14	1	1
sp|Q12797|ASPH_HUMAN	Q12797	ASPH	Aspartyl/asparaginyl beta-hydroxylase	23743.2	0	18732.8	0	33503.9			sp|P05546|HEP2_HUMAN	P05546	SERPIND1	Heparin cofactor 2	2.4	1	1
sp|Q12905|ILF2_HUMAN	Q12905	ILF2	Interleukin enhancer-binding factor 2	64648.1	232992	91380.8	80852.7	56068.2			sp|P07339|CATD_HUMAN	P07339	CTSD	Cathepsin D	4.37	1	1
sp|Q12906|ILF3_HUMAN	Q12906	ILF3	Interleukin enhancer-binding factor 3	386610	333316	390768	100059	225978			sp|P08559|ODPA_HUMAN	P08559	PDHA1	Pyruvate dehydrogenase E1 component subunit alpha, somatic form, mitochondrial	7.95	1	1
sp|Q12907|LMAN2_HUMAN	Q12907	LMAN2	Vesicular integral-membrane protein VIP36	0	8309.64	0	0	0			sp|P09622|DLDH_HUMAN	P09622	DLD	Dihydrolipoyl dehydrogenase, mitochondrial	3.73	1	1
sp|Q12931|TRAP1_HUMAN	Q12931	TRAP1	Heat shock protein 75 kDa, mitochondrial	77219.2	121194	77092.8	0	69466.4			sp|P11172|UMPS_HUMAN	P11172	UMPS	Uridine 5'-monophosphate synthase	3.54	1	1
sp|Q13011|ECH1_HUMAN	Q13011	ECH1	Delta(3,5)-Delta(2,4)-dienoyl-CoA isomerase, mitochondrial	56703.6	0	14898.7	21149.4	27942.6			sp|P14406|CX7A2_HUMAN	P14406	COX7A2	Cytochrome c oxidase subunit 7A2, mitochondrial	15.66	1	1
sp|Q13126|MTAP_HUMAN	Q13126	MTAP	S-methyl-5'-thioadenosine phosphorylase	16087.3	21652.5	21803.4	17458.8	54715.7			sp|P23434|GCSH_HUMAN	P23434	GCSH	Glycine cleavage system H protein, mitochondrial	11.56	1	1
sp|Q13151|ROA0_HUMAN	Q13151	HNRNPA0	Heterogeneous nuclear ribonucleoprotein A0	24222.3	9430.99	10758.9	79469.8	90527.6			sp|P25815|S100P_HUMAN	P25815	S100P	Protein S100-P	13.68	1	1
sp|Q13155|AIMP2_HUMAN	Q13155	AIMP2	Aminoacyl tRNA synthase complex-interacting multifunctional protein 2	0	41454	17880.7	21359.4	0			sp|P30049|ATPD_HUMAN	P30049	ATP5F1D	ATP synthase subunit delta, mitochondrial	8.33	1	1
sp|Q13185|CBX3_HUMAN	Q13185	CBX3	Chromobox protein homolog 3	87570.2	116666	58410.3	62427.8	152063			sp|P37108|SRP14_HUMAN	P37108	SRP14	Signal recognition particle 14 kDa protein	10.29	1	1
sp|Q13200|PSMD2_HUMAN	Q13200	PSMD2	26S proteasome non-ATPase regulatory subunit 2	0	0	8379.77	17543.4	17665.3			sp|P43490|NAMPT_HUMAN	P43490	NAMPT	Nicotinamide phosphoribosyltransferase	4.07	1	1
sp|Q13263|TIF1B_HUMAN	Q13263	TRIM28	Transcription intermediary factor 1-beta	94334.7	294328	151058	18880.6	182636			sp|P51884|LUM_HUMAN	P51884	LUM	Lumican	5.33	1	1
sp|Q13283|G3BP1_HUMAN	Q13283	G3BP1	Ras GTPase-activating protein-binding protein 1	339403	318511	266588	89653.4	107694			sp|P52788|SPSY_HUMAN	P52788	SMS	Spermine synthase	3.01	1	1
sp|Q13310|PABP4_HUMAN	Q13310	PABPC4	Polyadenylate-binding protein 4	26189.1	16425.3	102226	0	34381.1			sp|P54709|AT1B3_HUMAN	P54709	ATP1B3	Sodium/potassium-transporting ATPase subunit beta-3	5.02	1	1
sp|Q13347|EIF3I_HUMAN	Q13347	EIF3I	Eukaryotic translation initiation factor 3 subunit I	27163	8257.63	10731.5	33780.5	0			sp|P55010|IF5_HUMAN	P55010	EIF5	Eukaryotic translation initiation factor 5	3.48	1	1
sp|Q13423|NNTM_HUMAN	Q13423	NNT	NAD(P) transhydrogenase, mitochondrial	0	0	0	91783	16203.7			sp|P55884|EIF3B_HUMAN	P55884	EIF3B	Eukaryotic translation initiation factor 3 subunit B	1.6	1	1
sp|Q13435|SF3B2_HUMAN	Q13435	SF3B2	Splicing factor 3B subunit 2	0	5619.56	0	0	0			sp|P59998|ARPC4_HUMAN	P59998	ARPC4	Actin-related protein 2/3 complex subunit 4	11.31	1	1
sp|Q13492|PICAL_HUMAN	Q13492	PICALM	Phosphatidylinositol-binding clathrin assembly protein	11345.7	0	0	0	26593.5			sp|P61158|ARP3_HUMAN	P61158	ACTR3	Actin-related protein 3	7.18	1	1
sp|Q13541|4EBP1_HUMAN	Q13541	EIF4EBP1	Eukaryotic translation initiation factor 4E-binding protein 1	10524.1	18712.7	14581.2	0	0			sp|P61619|S61A1_HUMAN	P61619	SEC61A1	Protein transport protein Sec61 subunit alpha isoform 1	2.94	1	1
sp|Q13813|SPTN1_HUMAN	Q13813	SPTAN1	Spectrin alpha chain, non-erythrocytic 1	55962.5	0	4477.49	30580.8	95970.2			sp|P62195|PRS8_HUMAN	P62195	PSMC5	26S proteasome regulatory subunit 8	3.94	1	1
sp|Q13838|DX39B_HUMAN	Q13838	DDX39B	Spliceosome RNA helicase DDX39B	293942	168536	262082	258722	250793			sp|P62304|RUXE_HUMAN	P62304	SNRPE	Small nuclear ribonucleoprotein E	27.17	1	1
sp|Q14103|HNRPD_HUMAN	Q14103	HNRNPD	Heterogeneous nuclear ribonucleoprotein D0	324370	365707	270670	270152	333853			sp|P62942|FKB1A_HUMAN	P62942	FKBP1A	Peptidyl-prolyl cis-trans isomerase FKBP1A	12.04	1	1
sp|Q14152|EIF3A_HUMAN	Q14152	EIF3A	Eukaryotic translation initiation factor 3 subunit A	7264.3	0	20675.2	0	33855.8			sp|Q00341|VIGLN_HUMAN	Q00341	HDLBP	Vigilin	1.18	1	1
sp|Q14204|DYHC1_HUMAN	Q14204	DYNC1H1	Cytoplasmic dynein 1 heavy chain 1	16958.6	88786.1	18573.5	0	75066.1			sp|Q00765|REEP5_HUMAN	Q00765	REEP5	Receptor expression-enhancing protein 5	5.29	1	1
sp|Q14624|ITIH4_HUMAN	Q14624	ITIH4	Inter-alpha-trypsin inhibitor heavy chain H4	179420	257767	203467	212850	84580.3			sp|Q00796|DHSO_HUMAN	Q00796	SORD	Sorbitol dehydrogenase	6.72	1	1
sp|Q14683|SMC1A_HUMAN	Q14683	SMC1A	Structural maintenance of chromosomes protein 1A	0	0	0	0	50202.5			sp|Q04941|PLP2_HUMAN	Q04941	PLP2	Proteolipid protein 2	8.55	1	1
sp|Q14697|GANAB_HUMAN	Q14697	GANAB	Neutral alpha-glucosidase AB	667259	585804	682900	642033	386783			sp|Q12797|ASPH_HUMAN	Q12797	ASPH	Aspartyl/asparaginyl beta-hydroxylase	2.37	1	1
sp|Q14847|LASP1_HUMAN	Q14847	LASP1	LIM and SH3 domain protein 1	20107.2	0	125712	0	96654.8			sp|Q13492|PICAL_HUMAN	Q13492	PICALM	Phosphatidylinositol-binding clathrin assembly protein	3.07	1	1
sp|Q14914|PTGR1_HUMAN	Q14914	PTGR1	Prostaglandin reductase 1	203369	20779.1	19486.7	235380	36392.2			sp|Q13541|4EBP1_HUMAN	Q13541	EIF4EBP1	Eukaryotic translation initiation factor 4E-binding protein 1	26.27	1	1
sp|Q14974|IMB1_HUMAN	Q14974	KPNB1	Importin subunit beta-1	107652	146204	122873	94934.3	145227			sp|Q15637|SF01_HUMAN	Q15637	SF1	Splicing factor 1	1.72	1	1
sp|Q14980|NUMA1_HUMAN	Q14980	NUMA1	Nuclear mitotic apparatus protein 1	0	3298.54	0	0	0			sp|Q15691|MARE1_HUMAN	Q15691	MAPRE1	Microtubule-associated protein RP/EB family member 1	3.73	1	1
sp|Q15019|SEPT2_HUMAN	Q15019	SEPTIN2	Septin-2	12814.4	14671.8	0	0	11459.6			sp|Q15717|ELAV1_HUMAN	Q15717	ELAVL1	ELAV-like protein 1	5.52	1	1
sp|Q15024|EXOS7_HUMAN	Q15024	EXOSC7	Exosome complex component RRP42	0	3763.04	0	0	0			sp|Q15785|TOM34_HUMAN	Q15785	TOMM34	Mitochondrial import receptor subunit TOM34	5.83	1	1
sp|Q15029|U5S1_HUMAN	Q15029	EFTUD2	116 kDa U5 small nuclear ribonucleoprotein component	32234.6	0	22977.2	31362	62489.6			sp|Q7L014|DDX46_HUMAN	Q7L014	DDX46	Probable ATP-dependent RNA helicase DDX46	1.45	1	1
sp|Q15046|SYK_HUMAN	Q15046	KARS1	Lysine--tRNA ligase	47049	33002.2	38629.9	38240.7	0			sp|Q8NBS9|TXND5_HUMAN	Q8NBS9	TXNDC5	Thioredoxin domain-containing protein 5	4.63	1	1
sp|Q15056|IF4H_HUMAN	Q15056	EIF4H	Eukaryotic translation initiation factor 4H	14336.8	43830.7	9411.86	0	0			sp|Q8WUM4|PDC6I_HUMAN	Q8WUM4	PDCD6IP	Programmed cell death 6-interacting protein	1.61	1	1
sp|Q15063|POSTN_HUMAN	Q15063	POSTN	Periostin	133330	63229.4	82328.3	152732	146923			sp|Q96K17|BT3L4_HUMAN	Q96K17	BTF3L4	Transcription factor BTF3 homolog 4	10.13	1	1
sp|Q15084|PDIA6_HUMAN	Q15084	PDIA6	Protein disulfide-isomerase A6	338540	334644	256049	252413	363983			sp|Q9BXP5|SRRT_HUMAN	Q9BXP5	SRRT	Serrate RNA effector molecule homolog	3.54	1	1
sp|Q15125|EBP_HUMAN	Q15125	EBP	3-beta-hydroxysteroid-Delta(8),Delta(7)-isomerase	48768.8	42826.3	0	38581.9	22079.7			sp|Q9NR45|SIAS_HUMAN	Q9NR45	NANS	Sialic acid synthase	6.96	1	1
sp|Q15149|PLEC_HUMAN	Q15149	PLEC	Plectin	91413.5	79737.8	95829.3	80090.4	144495			sp|Q9P2J5|SYLC_HUMAN	Q9P2J5	LARS1	Leucine--tRNA ligase, cytoplasmic	1.36	1	1
sp|Q15181|IPYR_HUMAN	Q15181	PPA1	Inorganic pyrophosphatase	291092	288421	304961	237158	327640			sp|Q9UBI6|GBG12_HUMAN	Q9UBI6	GNG12	Guanine nucleotide-binding protein G(I)/G(S)/G(O) subunit gamma-12	22.22	1	1
sp|Q15185|TEBP_HUMAN	Q15185	PTGES3	Prostaglandin E synthase 3	237308	312460	332445	402191	433977			sp|Q9UHD1|CHRD1_HUMAN	Q9UHD1	CHORDC1	Cysteine and histidine-rich domain-containing protein 1	7.53	1	1
sp|Q15233|NONO_HUMAN	Q15233	NONO	Non-POU domain-containing octamer-binding protein	296789	209332	334430	169913	258107			sp|Q9Y6C9|MTCH2_HUMAN	Q9Y6C9	MTCH2	Mitochondrial carrier homolog 2	4.29	1	1
sp|Q15293|RCN1_HUMAN	Q15293	RCN1	Reticulocalbin-1	81372.7	68868.6	74816.3	98761.5	24767.3			sp|Q9Y6M9|NDUB9_HUMAN	Q9Y6M9	NDUFB9	NADH dehydrogenase [ubiquinone] 1 beta subcomplex subunit 9	7.82	1	1
sp|Q15363|TMED2_HUMAN	Q15363	TMED2	Transmembrane emp24 domain-containing protein 2	20153	4832.77	22526.9	41889.3	46744.4			sp|P17096|HMGA1_HUMAN	P17096	HMGA1	High mobility group protein HMG-I/HMG-Y	8.41	1	1
sp|Q15365|PCBP1_HUMAN	Q15365	PCBP1	Poly(rC)-binding protein 1	235756	224687	188720	221653	229449			sp|P19388|RPAB1_HUMAN	P19388	POLR2E	DNA-directed RNA polymerases I, II, and III subunit RPABC1	8.1	1	1
sp|Q15366|PCBP2_HUMAN	Q15366	PCBP2	Poly(rC)-binding protein 2	337904	329849	311657	254430	379748			sp|P52292|IMA1_HUMAN	P52292	KPNA2	Importin subunit alpha-1	2.65	1	1
sp|Q15369|ELOC_HUMAN	Q15369	ELOC	Elongin-C	15064.4	28302	21033	0	49168.5			sp|Q9BQ69|MACD1_HUMAN	Q9BQ69	MACROD1	ADP-ribose glycohydrolase MACROD1	4.31	1	1
sp|Q15370|ELOB_HUMAN	Q15370	ELOB	Elongin-B	0	0	59474.7	0	32877.6			sp|Q9NX24|NHP2_HUMAN	Q9NX24	NHP2	H/ACA ribonucleoprotein complex subunit 2	12.42	1	1
sp|Q15393|SF3B3_HUMAN	Q15393	SF3B3	Splicing factor 3B subunit 3	0	20057	0	9796.15	0			sp|Q02750|MP2K1_HUMAN	Q02750	MAP2K1	Dual specificity mitogen-activated protein kinase kinase 1	4.07	1	1
sp|Q15436|SC23A_HUMAN	Q15436	SEC23A	Protein transport protein Sec23A	0	0	84909.4	0	0			sp|Q9Y5S9|RBM8A_HUMAN	Q9Y5S9	RBM8A	RNA-binding protein 8A	15.52	1	1
sp|Q15459|SF3A1_HUMAN	Q15459	SF3A1	Splicing factor 3A subunit 1	0	0	15838.6	25209.9	0			sp|P43487|RANG_HUMAN	P43487	RANBP1	Ran-specific GTPase-activating protein	5.47	1	1
sp|Q15637|SF01_HUMAN	Q15637	SF1	Splicing factor 1	11239.9	8957.54	0	0	0			sp|P49591|SYSC_HUMAN	P49591	SARS1	Serine--tRNA ligase, cytoplasmic	2.92	1	1
sp|Q15691|MARE1_HUMAN	Q15691	MAPRE1	Microtubule-associated protein RP/EB family member 1	10975.1	17568.4	0	11659.7	0			sp|Q04760|LGUL_HUMAN	Q04760	GLO1	Lactoylglutathione lyase	4.35	1	1
sp|Q15717|ELAV1_HUMAN	Q15717	ELAVL1	ELAV-like protein 1	152864	87185.9	137904	123896	168607			sp|Q6P587|FAHD1_HUMAN	Q6P587	FAHD1	Acylpyruvase FAHD1, mitochondrial	8.48	1	1
sp|Q15758|AAAT_HUMAN	Q15758	SLC1A5	Neutral amino acid transporter B(0)	25165.5	30264	48003.3	0	41084.7			sp|Q9Y3I0|RTCB_HUMAN	Q9Y3I0	RTCB	RNA-splicing ligase RtcB homolog	4.55	1	1
sp|Q15785|TOM34_HUMAN	Q15785	TOMM34	Mitochondrial import receptor subunit TOM34	0	33770.5	0	0	0			sp|P18859|ATP5J_HUMAN	P18859	ATP5PF	ATP synthase-coupling factor 6, mitochondrial	13.89	1	1
sp|Q15907|RB11B_HUMAN	Q15907	RAB11B	Ras-related protein Rab-11B	22278.6	19154.5	23785.8	25046	54989.8			sp|A6NFE2|SMCO2_HUMAN	A6NFE2	SMCO2	Single-pass membrane and coiled-coil domain-containing protein 2	4.66	1	1
sp|Q16401|PSMD5_HUMAN	Q16401	PSMD5	26S proteasome non-ATPase regulatory subunit 5	16463.8	0	27554.3	0	49303			sp|Q6PI48|SYDM_HUMAN	Q6PI48	DARS2	Aspartate--tRNA ligase, mitochondrial	2.95	1	1
sp|Q16555|DPYL2_HUMAN	Q16555	DPYSL2	Dihydropyrimidinase-related protein 2	0	0	0	8259.66	0			sp|P46976|GLYG_HUMAN	P46976	GYG1	Glycogenin-1	4	1	1
sp|Q16576|RBBP7_HUMAN	Q16576	RBBP7	Histone-binding protein RBBP7	105369	145427	123004	132350	0			sp|P53634|CATC_HUMAN	P53634	CTSC	Dipeptidyl peptidase 1	2.59	1	1
sp|Q16629|SRSF7_HUMAN	Q16629	SRSF7	Serine/arginine-rich splicing factor 7	76253.7	62728.7	52479.3	68316.1	21515.8			sp|P54886|P5CS_HUMAN	P54886	ALDH18A1	Delta-1-pyrroline-5-carboxylate synthase	2.26	1	1
sp|Q16658|FSCN1_HUMAN	Q16658	FSCN1	Fascin	54778.8	0	62386.5	20733.9	48692.7			sp|P18754|RCC1_HUMAN	P18754	RCC1	Regulator of chromosome condensation	3.09	1	1
sp|Q16718|NDUA5_HUMAN	Q16718	NDUFA5	NADH dehydrogenase [ubiquinone] 1 alpha subcomplex subunit 5	68848.9	0	0	73906.7	0			sp|Q12907|LMAN2_HUMAN	Q12907	LMAN2	Vesicular integral-membrane protein VIP36	2.53	1	1
sp|Q16719|KYNU_HUMAN	Q16719	KYNU	Kynureninase	103724	104821	104760	114006	106798			sp|Q96A72|MGN2_HUMAN	Q96A72	MAGOHB	Protein mago nashi homolog 2	6.08	1	1
sp|Q16777|H2A2C_HUMAN	Q16777	H2AC20	Histone H2A type 2-C	5375065	5342507	5.42575e+06	2.94118e+06	4755568			sp|O00232|PSD12_HUMAN	O00232	PSMD12	26S proteasome non-ATPase regulatory subunit 12	3.07	1	1
sp|Q16778|H2B2E_HUMAN	Q16778	H2BC21	Histone H2B type 2-E	265402	277388	325116	317787	199704			sp|P33992|MCM5_HUMAN	P33992	MCM5	DNA replication licensing factor MCM5	4.36	1	1
sp|Q16836|HCDH_HUMAN	Q16836	HADH	Hydroxyacyl-coenzyme A dehydrogenase, mitochondrial	144208	152578	186279	134064	145309			sp|P35998|PRS7_HUMAN	P35998	PSMC2	26S proteasome regulatory subunit 7	4.39	1	1
sp|Q16881|TRXR1_HUMAN	Q16881	TXNRD1	Thioredoxin reductase 1, cytoplasmic	43758.1	90955.1	39239.3	62651.1	34242.9			sp|Q9HB07|MYG1_HUMAN	Q9HB07	MYG1	MYG1 exonuclease	3.19	1	1
sp|Q1KMD3|HNRL2_HUMAN	Q1KMD3	HNRNPUL2	Heterogeneous nuclear ribonucleoprotein U-like protein 2	53373.9	34238.6	46638.5	0	57181.5			sp|P10620|MGST1_HUMAN	P10620	MGST1	Microsomal glutathione S-transferase 1	8.39	1	1
sp|Q3ZCM7|TBB8_HUMAN	Q3ZCM7	TUBB8	Tubulin beta-8 chain	0	0	0	3993.04	0			sp|P32004|L1CAM_HUMAN	P32004	L1CAM	Neural cell adhesion molecule L1	1.19	1	1
sp|Q562R1|ACTBL_HUMAN	Q562R1	ACTBL2	Beta-actin-like protein 2	0	0	0	0	0			sp|Q15024|EXOS7_HUMAN	Q15024	EXOSC7	Exosome complex component RRP42	5.84	1	2
sp|Q58FF6|H90B4_HUMAN	Q58FF6	HSP90AB4P	Putative heat shock protein HSP 90-beta 4	46929.3	46105.3	36466.7	0	51860.2			sp|P15954|COX7C_HUMAN	P15954	COX7C	Cytochrome c oxidase subunit 7C, mitochondrial	14.29	1	1
sp|Q5TEC6|H37_HUMAN	Q5TEC6	H3-7	Histone H3-7	146705	112080	70097	128961	96865.2			sp|Q99460|PSMD1_HUMAN	Q99460	PSMD1	26S proteasome non-ATPase regulatory subunit 1	2.2	1	1
sp|Q6NUK1|SCMC1_HUMAN	Q6NUK1	SLC25A24	Mitochondrial adenyl nucleotide antiporter SLC25A24	0	0	0	0	22820.8			sp|Q9NYF8|BCLF1_HUMAN	Q9NYF8	BCLAF1	Bcl-2-associated transcription factor 1	0.87	1	1
sp|Q6PI48|SYDM_HUMAN	Q6PI48	DARS2	Aspartate--tRNA ligase, mitochondrial	0	0	0	5906.26	0			sp|P07203|GPX1_HUMAN	P07203	GPX1	Glutathione peroxidase 1	9.36	1	1
sp|Q6RFH5|WDR74_HUMAN	Q6RFH5	WDR74	WD repeat-containing protein 74	0	0	0	0	42288.3			sp|P49257|LMAN1_HUMAN	P49257	LMAN1	Protein ERGIC-53	1.76	1	1
sp|Q71DI3|H32_HUMAN	Q71DI3	H3C13	Histone H3.2	3.02059e+06	2.665e+06	3029249	2.94944e+06	2240178			sp|Q8N0Y2|ZN444_HUMAN	Q8N0Y2	ZNF444	Zinc finger protein 444	2.14	1	1
sp|Q7L014|DDX46_HUMAN	Q7L014	DDX46	Probable ATP-dependent RNA helicase DDX46	9739.96	0	0	0	15514.6			sp|Q96CS3|FAF2_HUMAN	Q96CS3	FAF2	FAS-associated factor 2	3.82	1	1
sp|Q7L1Q6|5MP2_HUMAN	Q7L1Q6	BZW1	eIF5-mimic protein 2	8924.08	27003.2	20083	9193.27	30367.5			sp|O75352|MPU1_HUMAN	O75352	MPDU1	Mannose-P-dolichol utilization defect 1 protein	3.64	1	1
sp|Q7L576|CYFP1_HUMAN	Q7L576	CYFIP1	Cytoplasmic FMR1-interacting protein 1	21678.2	0	0	0	0			sp|Q15393|SF3B3_HUMAN	Q15393	SF3B3	Splicing factor 3B subunit 3	1.15	1	1
sp|Q86U42|PABP2_HUMAN	Q86U42	PABPN1	Polyadenylate-binding protein 2	21612.9	0	19984.1	0	0			sp|Q16555|DPYL2_HUMAN	Q16555	DPYSL2	Dihydropyrimidinase-related protein 2	2.1	1	1
sp|Q86UY6|NAA40_HUMAN	Q86UY6	NAA40	N-alpha-acetyltransferase 40	0	37184.1	0	0	0			sp|O00116|ADAS_HUMAN	O00116	AGPS	Alkyldihydroxyacetonephosphate synthase, peroxisomal	2.43	1	1
sp|Q86V81|THOC4_HUMAN	Q86V81	ALYREF	THO complex subunit 4	42005.3	22115.3	42280.7	57551.4	0			sp|O43324|MCA3_HUMAN	O43324	EEF1E1	Eukaryotic translation elongation factor 1 epsilon-1	14.37	1	1
sp|Q86VP6|CAND1_HUMAN	Q86VP6	CAND1	Cullin-associated NEDD8-dissociated protein 1	124365	0	96139.8	0	70634.9			sp|P06730|IF4E_HUMAN	P06730	EIF4E	Eukaryotic translation initiation factor 4E	6.91	1	1
sp|Q8IUE6|H2A2B_HUMAN	Q8IUE6	H2AC21	Histone H2A type 2-B	167470	196897	167254	46417.9	245635			sp|O15347|HMGB3_HUMAN	O15347	HMGB3	High mobility group protein B3	6.5	1	1
sp|Q8NBJ5|GT251_HUMAN	Q8NBJ5	COLGALT1	Procollagen galactosyltransferase 1	23751	16534.7	16777.5	57397.1	0			sp|Q9BZM5|ULBP2_HUMAN	Q9BZM5	ULBP2	UL16-binding protein 2	2.85	1	1
sp|Q8NBS9|TXND5_HUMAN	Q8NBS9	TXNDC5	Thioredoxin domain-containing protein 5	0	15210.2	18636.2	22874.1	21918.1			sp|P52888|THOP1_HUMAN	P52888	THOP1	Thimet oligopeptidase	2.18	1	1
sp|Q8NC51|SERB1_HUMAN	Q8NC51	SERBP1	SERPINE1 mRNA-binding protein 1	238212	198545	221527	135225	171623			sp|P78330|SERB_HUMAN	P78330	PSPH	Phosphoserine phosphatase	6.22	1	1
sp|Q8NE71|ABCF1_HUMAN	Q8NE71	ABCF1	ATP-binding cassette sub-family F member 1	9767.42	20785.4	0	12984.5	0			sp|P63208|SKP1_HUMAN	P63208	SKP1	S-phase kinase-associated protein 1	7.36	1	1
sp|Q8TCT9|HM13_HUMAN	Q8TCT9	HM13	Minor histocompatibility antigen H13	0	0	0	0	9990.49			sp|P62072|TIM10_HUMAN	P62072	TIMM10	Mitochondrial import inner membrane translocase subunit Tim10	14.44	1	1
sp|Q8TDN6|BRX1_HUMAN	Q8TDN6	BRIX1	Ribosome biogenesis protein BRX1 homolog	0	0	11616.7	18802.6	0			sp|P30740|ILEU_HUMAN	P30740	SERPINB1	Leukocyte elastase inhibitor	7.65	1	1
sp|Q8WUM4|PDC6I_HUMAN	Q8WUM4	PDCD6IP	Programmed cell death 6-interacting protein	0	0	0	0	23127.2			sp|Q9BQA1|MEP50_HUMAN	Q9BQA1	WDR77	Methylosome protein 50	4.39	1	1
sp|Q92522|H1X_HUMAN	Q92522	H1-10	Histone H1.10	119966	125763	101406	127434	76224.8			sp|O14745|NHRF1_HUMAN	O14745	NHERF1	Na(+)/H(+) exchange regulatory cofactor NHE-RF1	3.91	1	1
sp|Q92598|HS105_HUMAN	Q92598	HSPH1	Heat shock protein 105 kDa	0	14536.3	15059.4	0	50304.2			sp|Q9NZ09|UBAP1_HUMAN	Q9NZ09	UBAP1	Ubiquitin-associated protein 1	3.78	1	1
sp|Q92688|AN32B_HUMAN	Q92688	ANP32B	Acidic leucine-rich nuclear phosphoprotein 32 family member B	105303	109003	115913	41079.4	16599.6			sp|P25205|MCM3_HUMAN	P25205	MCM3	DNA replication licensing factor MCM3	2.35	1	1
sp|Q92804|RBP56_HUMAN	Q92804	TAF15	TATA-binding protein-associated factor 2N	0	0	0	14846.4	0			sp|Q6RFH5|WDR74_HUMAN	Q6RFH5	WDR74	WD repeat-containing protein 74	4.94	1	1
sp|Q92841|DDX17_HUMAN	Q92841	DDX17	Probable ATP-dependent RNA helicase DDX17	457173	435540	414050	302782	328946			sp|O75122|CLAP2_HUMAN	O75122	CLASP2	CLIP-associating protein 2	1.08	1	1
sp|Q92928|RAB1C_HUMAN	Q92928	RAB1C	Putative Ras-related protein Rab-1C	15739.7	25400.3	0	0	0			sp|P61221|ABCE1_HUMAN	P61221	ABCE1	ATP-binding cassette sub-family E member 1	2.5	1	1
sp|Q92945|FUBP2_HUMAN	Q92945	KHSRP	Far upstream element-binding protein 2	6461.46	0	10076.6	19341.2	23261			sp|O14744|ANM5_HUMAN	O14744	PRMT5	Protein arginine N-methyltransferase 5	4.71	1	1
sp|Q92973|TNPO1_HUMAN	Q92973	TNPO1	Transportin-1	0	88919.9	11341.7	13333.3	112719			sp|Q14980|NUMA1_HUMAN	Q14980	NUMA1	Nuclear mitotic apparatus protein 1	1.47	1	1
sp|Q969Z0|FAKD4_HUMAN	Q969Z0	TBRG4	FAST kinase domain-containing protein 4	0	0	0	6693.17	0			sp|P21980|TGM2_HUMAN	P21980	TGM2	Protein-glutamine gamma-glutamyltransferase 2	1.16	1	1
sp|Q96A72|MGN2_HUMAN	Q96A72	MAGOHB	Protein mago nashi homolog 2	0	8138.79	14252.2	9096.46	0			sp|O00244|ATOX1_HUMAN	O00244	ATOX1	Copper transport protein ATOX1	11.76	1	1
sp|Q96AE4|FUBP1_HUMAN	Q96AE4	FUBP1	Far upstream element-binding protein 1	31846.7	0	53439.6	54876.4	35125.4			sp|P01889|HLAB_HUMAN	P01889	HLA-B	HLA class I histocompatibility antigen, B alpha chain	3.87	1	1
sp|Q96AG4|LRC59_HUMAN	Q96AG4	LRRC59	Leucine-rich repeat-containing protein 59	91240.4	59033.3	99919.1	19415.1	54377.3			sp|P61970|NTF2_HUMAN	P61970	NUTF2	Nuclear transport factor 2	12.6	1	1
sp|Q96CS3|FAF2_HUMAN	Q96CS3	FAF2	FAS-associated factor 2	12095	12879.6	0	0	0			sp|Q9NPD3|EXOS4_HUMAN	Q9NPD3	EXOSC4	Exosome complex component RRP41	4.9	1	1
sp|Q96DG6|CMBL_HUMAN	Q96DG6	CMBL	Carboxymethylenebutenolidase homolog	0	0	13561.1	0	0			sp|Q9Y2W1|TR150_HUMAN	Q9Y2W1	THRAP3	Thyroid hormone receptor-associated protein 3	0.84	1	1
sp|Q96EP5|DAZP1_HUMAN	Q96EP5	DAZAP1	DAZ-associated protein 1	17017.2	0	21423.8	0	43016.7			sp|O15479|MAGB2_HUMAN	O15479	MAGEB2	Melanoma-associated antigen B2	2.51	1	1
sp|Q96FQ6|S10AG_HUMAN	Q96FQ6	S100A16	Protein S100-A16	31221.5	20276.3	24491	32019.6	0			sp|P20962|PTMS_HUMAN	P20962	PTMS	Parathymosin	11.76	1	1
sp|Q96FW1|OTUB1_HUMAN	Q96FW1	OTUB1	Ubiquitin thioesterase OTUB1	17066.2	0	0	0	0			sp|Q16795|NDUA9_HUMAN	Q16795	NDUFA9	NADH dehydrogenase [ubiquinone] 1 alpha subcomplex subunit 9, mitochondrial	3.45	1	1
sp|Q96K17|BT3L4_HUMAN	Q96K17	BTF3L4	Transcription factor BTF3 homolog 4	43645.1	43656.2	0	39784.1	0			sp|Q9BY77|PDIP3_HUMAN	Q9BY77	POLDIP3	Polymerase delta-interacting protein 3	4.99	1	1
sp|Q96PK6|RBM14_HUMAN	Q96PK6	RBM14	RNA-binding protein 14	33686.2	12666.8	16873.2	12926.5	53696.6			sp|Q16698|DECR_HUMAN	Q16698	DECR1	2,4-dienoyl-CoA reductase [(3E)-enoyl-CoA-producing], mitochondrial	5.37	1	1
sp|Q96QD8|S38A2_HUMAN	Q96QD8	SLC38A2	Sodium-coupled neutral amino acid symporter 2	58776	64145.3	45662.4	15952.7	58162.6			sp|P36776|LONM_HUMAN	P36776	LONP1	Lon protease homolog, mitochondrial	3.55	1	1
sp|Q96QK1|VPS35_HUMAN	Q96QK1	VPS35	Vacuolar protein sorting-associated protein 35	0	0	41828.4	0	0			sp|O00264|PGRC1_HUMAN	O00264	PGRMC1	Membrane-associated progesterone receptor component 1	7.18	1	1
sp|Q99436|PSB7_HUMAN	Q99436	PSMB7	Proteasome subunit beta type-7	43177.7	26931.3	35201	8508.42	58457.6			sp|Q9Y333|LSM2_HUMAN	Q9Y333	LSM2	U6 snRNA-associated Sm-like protein LSm2	20	1	1
sp|Q99460|PSMD1_HUMAN	Q99460	PSMD1	26S proteasome non-ATPase regulatory subunit 1	0	0	0	10905.5	0			sp|Q8NFZ0|FBH1_HUMAN	Q8NFZ0	FBH1	F-box DNA helicase 1	0.77	1	1
sp|Q99497|PARK7_HUMAN	Q99497	PARK7	Parkinson disease protein 7	235561	282303	207735	112756	297693			sp|A8MWD9|RUXGL_HUMAN	A8MWD9	SNRPGP15	Putative small nuclear ribonucleoprotein G-like protein 15	25	0	2
sp|Q99536|VAT1_HUMAN	Q99536	VAT1	Synaptic vesicle membrane protein VAT-1 homolog	0	0	0	0	0			sp|O15131|IMA6_HUMAN	O15131	KPNA5	Importin subunit alpha-6	4.82	0	2
sp|Q99623|PHB2_HUMAN	Q99623	PHB2	Prohibitin-2	150310	133342	164815	115356	226140			sp|O60814|H2B1K_HUMAN	O60814	H2BC12	Histone H2B type 1-K	57.94	0	8
sp|Q99714|HCD2_HUMAN	Q99714	HSD17B10	3-hydroxyacyl-CoA dehydrogenase type-2	339576	359173	257157	109054	525888			sp|P02042|HBD_HUMAN	P02042	HBD	Hemoglobin subunit delta	12.93	0	2
sp|Q99729|ROAA_HUMAN	Q99729	HNRNPAB	Heterogeneous nuclear ribonucleoprotein A/B	57889.7	97014.5	84237.6	25668.7	104068			sp|P09651|ROA1_HUMAN	P09651	HNRNPA1	Heterogeneous nuclear ribonucleoprotein A1	46.51	0	15
sp|Q99733|NP1L4_HUMAN	Q99733	NAP1L4	Nucleosome assembly protein 1-like 4	19539.6	36825.2	61102.9	41610.1	104502			sp|P0C0S5|H2AZ_HUMAN	P0C0S5	H2AZ1	Histone H2A.Z	31.25	0	4
sp|Q99798|ACON_HUMAN	Q99798	ACO2	Aconitate hydratase, mitochondrial	53741.4	0	0	48002.2	54841.7			sp|P0DMV8|HS71A_HUMAN	P0DMV8	HSPA1A	Heat shock 70 kDa protein 1A	64.12	0	29
sp|Q99829|CPNE1_HUMAN	Q99829	CPNE1	Copine-1	0	18502.5	44723.9	0	61336.1			sp|P0DP23|CALM1_HUMAN	P0DP23	CALM1	Calmodulin-1	48.99	0	6
sp|Q99832|TCPH_HUMAN	Q99832	CCT7	T-complex protein 1 subunit eta	997502	486618	70977.2	93754.2	181217			sp|P14678|RSMB_HUMAN	P14678	SNRPB	Small nuclear ribonucleoprotein-associated proteins B and B'	12.08	0	3
sp|Q9BQ69|MACD1_HUMAN	Q9BQ69	MACROD1	ADP-ribose glycohydrolase MACROD1	8189.22	0	0	0	0			sp|P63010|AP2B1_HUMAN	P63010	AP2B1	AP-2 complex subunit beta	3.74	0	3
sp|Q9BQA1|MEP50_HUMAN	Q9BQA1	WDR77	Methylosome protein WDR77	41571.9	25170.3	0	0	35420			sp|P68104|EF1A1_HUMAN	P68104	EEF1A1	Elongation factor 1-alpha 1	60.17	0	25
sp|Q9BQE3|TBA1C_HUMAN	Q9BQE3	TUBA1C	Tubulin alpha-1C chain	3.85906e+06	3.50171e+06	4.02352e+06	3.10249e+06	3.45227e+06			sp|O14950|ML12B_HUMAN	O14950	MYL12B	Myosin regulatory light chain 12B	18.6	0	2
sp|Q9BTT0|AN32E_HUMAN	Q9BTT0	ANP32E	Acidic leucine-rich nuclear phosphoprotein 32 family member E	126697	55025.8	98723.5	0	119278			sp|P05496|AT5G1_HUMAN	P05496	ATP5MC1	ATP synthase F(0) complex subunit C1, mitochondrial	5.15	0	1
sp|Q9BUL8|PDC10_HUMAN	Q9BUL8	PDCD10	Programmed cell death protein 10	89787.3	0	0	0	61121			sp|P06899|H2B1J_HUMAN	P06899	H2BC11	Histone H2B type 1-J	57.94	0	8
sp|Q9BXP5|SRRT_HUMAN	Q9BXP5	SRRT	Serrate RNA effector molecule homolog	0	9156.33	0	0	37186.4			sp|P20339|RAB5A_HUMAN	P20339	RAB5A	Ras-related protein Rab-5A	9.77	0	2
sp|Q9BZZ5|API5_HUMAN	Q9BZZ5	API5	Apoptosis inhibitor 5	0	0	0	18368.6	24715			sp|Q16777|H2A2C_HUMAN	Q16777	H2AC20	Histone H2A type 2-C	55.04	0	5
sp|Q9GZP4|PITH1_HUMAN	Q9GZP4	PITHD1	PITH domain-containing protein 1	0	0	0	0	19573.4			sp|Q3ZCM7|TBB8_HUMAN	Q3ZCM7	TUBB8	Tubulin beta-8 chain	26.8	0	9
sp|Q9H0U4|RAB1B_HUMAN	Q9H0U4	RAB1B	Ras-related protein Rab-1B	232178	274706	215332	209247	253062			sp|A0A1B0GUS4|UB2L5_HUMAN	A0A1B0GUS4	UBE2L5	Ubiquitin-conjugating enzyme E2 L5	20.13	0	2
sp|Q9H299|SH3L3_HUMAN	Q9H299	SH3BGRL3	SH3 domain-binding glutamic acid-rich-like protein 3	0	0	0	0	14071.7			sp|P08134|RHOC_HUMAN	P08134	RHOC	Rho-related GTP-binding protein RhoC	7.25	0	1
sp|Q9H3K6|BOLA2_HUMAN	Q9H3K6	BOLA2B	BolA-like protein 2	11631.1	13778.6	29862.8	0	0			sp|A0A2R8Y4L2|RA1L3_HUMAN	A0A2R8Y4L2	HNRNPA1L3	Heterogeneous nuclear ribonucleoprotein A1-like 3	57.82	0	10
sp|Q9H4B7|TBB1_HUMAN	Q9H4B7	TUBB1	Tubulin beta-1 chain	0	0	0	0	0			sp|A6NIZ1|RP1BL_HUMAN	A6NIZ1	RAP1BL	Ras-related protein Rap-1b-like protein	7.07	0	1
sp|Q9H7B2|RPF2_HUMAN	Q9H7B2	RPF2	Ribosome production factor 2 homolog	0	0	16019.5	0	0			sp|Q96NY7|CLIC6_HUMAN	Q96NY7	CLIC6	Chloride intracellular channel protein 6	2.41	0	1
sp|Q9HB07|MYG1_HUMAN	Q9HB07	MYG1	MYG1 exonuclease	0	23923.7	0	0	0			sp|O60488|ACSL4_HUMAN	O60488	ACSL4	Long-chain-fatty-acid--CoA ligase 4	2.53	0	1
sp|Q9HB71|CYBP_HUMAN	Q9HB71	CACYBP	Calcyclin-binding protein	100882	128673	0	29695.9	9376.9			sp|P0C0L4|CO4A_HUMAN	P0C0L4	C4A	Complement C4-A	0.86	0	1
sp|Q9NPD3|EXOS4_HUMAN	Q9NPD3	EXOSC4	Exosome complex component RRP41	0	0	21748.6	0	0			sp|P30838|AL3A1_HUMAN	P30838	ALDH3A1	Aldehyde dehydrogenase, dimeric NADP-preferring	2.65	0	1
sp|Q9NQC3|RTN4_HUMAN	Q9NQC3	RTN4	Reticulon-4	42543.7	33621.7	43054	18195.4	0			sp|P62891|RL39_HUMAN	P62891	RPL39	60S ribosomal protein L39	19.61	0	1
sp|Q9NR30|DDX21_HUMAN	Q9NR30	DDX21	Nucleolar RNA helicase 2	19994.5	15137.7	0	0	46623.9			sp|P00747|PLMN_HUMAN	P00747	PLG	Plasminogen	1.36	0	1
sp|Q9NRR5|UBQL4_HUMAN	Q9NRR5	UBQLN4	Ubiquilin-4	0	0	0	0	0			sp|P61019|RAB2A_HUMAN	P61019	RAB2A	Ras-related protein Rab-2A	4.72	0	1
sp|Q9NSE4|SYIM_HUMAN	Q9NSE4	IARS2	Isoleucine--tRNA ligase, mitochondrial	0	0	6228.49	0	30353.9			sp|A6NCW0|U17L3_HUMAN	A6NCW0	USP17L3	Ubiquitin carboxyl-terminal hydrolase 17-like protein 3	1.32	0	1
sp|Q9NTK5|OLA1_HUMAN	Q9NTK5	OLA1	Obg-like ATPase 1	23392.2	15531.7	12757.9	21351.6	29133.4			sp|Q9BYQ5|KRA46_HUMAN	Q9BYQ5	KRTAP4-6	Keratin-associated protein 4-6	4.88	0	1
sp|Q9NX24|NHP2_HUMAN	Q9NX24	NHP2	H/ACA ribonucleoprotein complex subunit 2	0	6841.19	0	0	0
sp|Q9NZ01|TECR_HUMAN	Q9NZ01	TECR	Very-long-chain enoyl-CoA reductase	0	0	0	0	0
sp|Q9NZ45|CISD1_HUMAN	Q9NZ45	CISD1	CDGSH iron-sulfur domain-containing protein 1	23967.4	21918.9	24500.8	21368.7	0
sp|Q9NZA1|CLIC5_HUMAN	Q9NZA1	CLIC5	Chloride intracellular channel protein 5	0	0	61154.8	0	0
sp|Q9NZR1|TMOD2_HUMAN	Q9NZR1	TMOD2	Tropomodulin-2	66677.7	55420	36091.7	61331.5	83628.7
sp|Q9P035|HACD3_HUMAN	Q9P035	HACD3	Very-long-chain (3R)-3-hydroxyacyl-CoA dehydratase 3	23826.2	17910.6	19284.3	47784.4	66251.2
sp|Q9P0L0|VAPA_HUMAN	Q9P0L0	VAPA	Vesicle-associated membrane protein-associated protein A	74344.4	110187	60190.6	65125.8	0
sp|Q9P258|RCC2_HUMAN	Q9P258	RCC2	Protein RCC2	22646.8	31760.2	23346.8	46040.3	0
sp|Q9P2J5|SYLC_HUMAN	Q9P2J5	LARS1	Leucine--tRNA ligase, cytoplasmic	29954.4	27067.5	0	0	36670.2
sp|Q9P2Q2|FRM4A_HUMAN	Q9P2Q2	FRMD4A	FERM domain-containing protein 4A	0	0	0	0	0
sp|Q9UBI6|GBG12_HUMAN	Q9UBI6	GNG12	Guanine nucleotide-binding protein G(I)/G(S)/G(O) subunit gamma-12	0	0	0	38805.6	41069.9
sp|Q9UBQ7|GRHPR_HUMAN	Q9UBQ7	GRHPR	Glyoxylate reductase/hydroxypyruvate reductase	313765	326965	0	0	203801
sp|Q9UBS4|DJB11_HUMAN	Q9UBS4	DNAJB11	DnaJ homolog subfamily B member 11	14501	3204.44	0	0	57085.5
sp|Q9UHD1|CHRD1_HUMAN	Q9UHD1	CHORDC1	Cysteine and histidine-rich domain-containing protein 1	7024.21	0	0	0	0
sp|Q9UHD8|SEPT9_HUMAN	Q9UHD8	SEPTIN9	Septin-9	0	0	32599.7	34072.4	0
sp|Q9UIG0|BAZ1B_HUMAN	Q9UIG0	BAZ1B	Tyrosine-protein kinase BAZ1B	241147	0	198676	0	16403.1
sp|Q9UII2|ATIF1_HUMAN	Q9UII2	ATP5IF1	ATPase inhibitor, mitochondrial	16359.9	0	0	23804.5	0
sp|Q9UKV3|ACINU_HUMAN	Q9UKV3	ACIN1	Apoptotic chromatin condensation inducer in the nucleus	0	0	7406.89	0	0
sp|Q9UL46|PSME2_HUMAN	Q9UL46	PSME2	Proteasome activator complex subunit 2	31380.6	17703.2	9949.23	16216.3	28992
sp|Q9UMS4|PRP19_HUMAN	Q9UMS4	PRPF19	Pre-mRNA-processing factor 19	35494.9	17906.5	35203.2	119303	14987.2
sp|Q9UQ80|PA2G4_HUMAN	Q9UQ80	PA2G4	Proliferation-associated protein 2G4	425476	275559	386345	378273	348061
sp|Q9Y230|RUVB2_HUMAN	Q9Y230	RUVBL2	RuvB-like 2	86043.4	74323	49757.6	0	0
sp|Q9Y265|RUVB1_HUMAN	Q9Y265	RUVBL1	RuvB-like 1	29658.5	0	0	18665.4	0
sp|Q9Y266|NUDC_HUMAN	Q9Y266	NUDC	Nuclear migration protein nudC	58124.6	0	18151.3	0	0
sp|Q9Y277|VDAC3_HUMAN	Q9Y277	VDAC3	Voltage-dependent anion-selective channel protein 3	69430	64857.5	42672.9	23544.7	0
sp|Q9Y281|COF2_HUMAN	Q9Y281	CFL2	Cofilin-2	0	39134.6	37795.3	0	61196.4
sp|Q9Y2B0|CNPY2_HUMAN	Q9Y2B0	CNPY2	Protein canopy homolog 2	32445.4	49413	0	0	31411
sp|Q9Y2Q3|GSTK1_HUMAN	Q9Y2Q3	GSTK1	Glutathione S-transferase kappa 1	16042.2	16118	0	0	0
sp|Q9Y2T3|GUAD_HUMAN	Q9Y2T3	GDA	Guanine deaminase	5492.69	0	0	0	41195.5
sp|Q9Y2W1|TR150_HUMAN	Q9Y2W1	THRAP3	Thyroid hormone receptor-associated protein 3	0	0	0	3165.39	0
sp|Q9Y2X3|NOP58_HUMAN	Q9Y2X3	NOP58	Nucleolar protein 58	56452.9	20331.6	81071.1	57778.9	55419.1
sp|Q9Y333|LSM2_HUMAN	Q9Y333	LSM2	U6 snRNA-associated Sm-like protein LSm2	0	0	27964.5	0	0
sp|Q9Y383|LC7L2_HUMAN	Q9Y383	LUC7L2	Putative RNA-binding protein Luc7-like 2	0	0	13310.1	0	0
sp|Q9Y3F4|STRAP_HUMAN	Q9Y3F4	STRAP	Serine-threonine kinase receptor-associated protein	0	18142.9	27416.7	41454.7	0
sp|Q9Y3U8|RL36_HUMAN	Q9Y3U8	RPL36	Large ribosomal subunit protein eL36	167128	62823.4	152885	138593	101118
sp|Q9Y490|TLN1_HUMAN	Q9Y490	TLN1	Talin-1	27680.5	0	0	16415.3	74269.7
sp|Q9Y4L1|HYOU1_HUMAN	Q9Y4L1	HYOU1	Hypoxia up-regulated protein 1	44269.4	20683	30716.6	17413.7	88149.9
sp|Q9Y5B9|SP16H_HUMAN	Q9Y5B9	SUPT16H	FACT complex subunit SPT16	75182.4	104792	116601	183553	105659
sp|Q9Y5S9|RBM8A_HUMAN	Q9Y5S9	RBM8A	RNA-binding protein 8A	0	0	10503.4	0	0
sp|Q9Y617|SERC_HUMAN	Q9Y617	PSAT1	Phosphoserine aminotransferase	79791.4	15427.7	41778.8	38650.6	23258.9
sp|Q9Y6C9|MTCH2_HUMAN	Q9Y6C9	MTCH2	Mitochondrial carrier homolog 2	0	9540.93	0	0	0
sp|Q9Y6M9|NDUB9_HUMAN	Q9Y6M9	NDUFB9	NADH dehydrogenase [ubiquinone] 1 beta subcomplex subunit 9	0	0	0	0	25611.9

## Sheet: Table S2
Supplementary Table 2 (Table S2). Protein identifications from 500 pg of the HeLa proteome digest using Eco-IMS on a timsTOF PRO executing ddaPASEF. The same sample was analyzed in 4 technical replicates (TR).
MSFragger 20.0 (no MBR)										MSFragger 22.0 (no MBR)
Fasta Entry	Master Entry	Gene Name	Protein Name	TR1	TR2	TR3	TR4			Fasta Entry	Master Entry	Gene Name	Protein Name	Coverage %	Unique Peptide	Total Peptides
sp|P08727|K1C19_HUMAN	P08727	KRT19	Keratin, type I cytoskeletal 19	103179	126997	105428	152966			sp|P21333|FLNA_HUMAN	P21333	FLNA	Filamin-A	46.28	73	82
sp|O15371|EIF3D_HUMAN	O15371	EIF3D	Eukaryotic translation initiation factor 3 subunit D	109715	13109.4	61180.7	2253.34			sp|O75369|FLNB_HUMAN	O75369	FLNB	Filamin-B	39.39	61	70
sp|P14314|GLU2B_HUMAN	P14314	PRKCSH	Glucosidase 2 subunit beta	300596	231379	282661	329057			sp|P31327|CPSM_HUMAN	P31327	CPS1	Carbamoyl-phosphate synthase [ammonia], mitochondrial	62.47	60	64
sp|P46087|NOP2_HUMAN	P46087	NOP2	Probable 28S rRNA (cytosine(4447)-C(5))-methyltransferase	154460	20215.7	53015.5	86406			sp|P78527|PRKDC_HUMAN	P78527	PRKDC	DNA-dependent protein kinase catalytic subunit	19.31	58	59
sp|P04844|RPN2_HUMAN	P04844	RPN2	Dolichyl-diphosphooligosaccharide--protein glycosyltransferase subunit 2	76197.8	51197.1	31345.4	260721			sp|P13639|EF2_HUMAN	P13639	EEF2	Elongation factor 2	68.41	45	46
sp|P50395|GDIB_HUMAN	P50395	GDI2	Rab GDP dissociation inhibitor beta	83604.9	209087	132648	109945			sp|Q09666|AHNK_HUMAN	Q09666	AHNAK	Neuroblast differentiation-associated protein AHNAK	27.88	44	45
sp|P05496|AT5G1_HUMAN	P05496	ATP5MC1	ATP synthase F(0) complex subunit C1, mitochondrial	86688.5	79878.4	101917	28492.3			sp|P14618|KPYM_HUMAN	P14618	PKM	Pyruvate kinase PKM	75.14	35	36
sp|O75131|CPNE3_HUMAN	O75131	CPNE3	Copine-3	6704.14	18266.4	0	0			sp|P02545|LMNA_HUMAN	P02545	LMNA	Prelamin-A/C	48.49	30	31
sp|P02765|FETUA_HUMAN	P02765	AHSG	Alpha-2-HS-glycoprotein	884169	756886	856785	466138			sp|P10809|CH60_HUMAN	P10809	HSPD1	60 kDa heat shock protein, mitochondrial	71.2	30	30
sp|P16152|CBR1_HUMAN	P16152	CBR1	Carbonyl reductase [NADPH] 1	130452	128920	169931	172163			sp|P35579|MYH9_HUMAN	P35579	MYH9	Myosin-9	28.57	30	39
sp|P09234|RU1C_HUMAN	P09234	SNRPC	U1 small nuclear ribonucleoprotein C	12434.1	80677.8	51932.7	50796.5			sp|P22314|UBA1_HUMAN	P22314	UBA1	Ubiquitin-like modifier-activating enzyme 1	42.44	29	29
sp|P46783|RS10_HUMAN	P46783	RPS10	Small ribosomal subunit protein eS10	228751	251368	200710	193559			sp|Q00610|CLH1_HUMAN	Q00610	CLTC	Clathrin heavy chain 1	35.04	29	40
sp|P02769|ALBU_BOVIN	P02769	ALB	Albumin	3.17958e+06	3317245	3.0966e+06	2.80037e+06			sp|P11021|BIP_HUMAN	P11021	HSPA5	Endoplasmic reticulum chaperone BiP	54.43	27	31
sp|P54578|UBP14_HUMAN	P54578	USP14	Ubiquitin carboxyl-terminal hydrolase 14	13885.5	0	0	0			sp|Q15149|PLEC_HUMAN	Q15149	PLEC	Plectin	9.8	27	30
sp|P53004|BIEA_HUMAN	P53004	BLVRA	Biliverdin reductase A	0	0	58196.1	0			sp|Q14697|GANAB_HUMAN	Q14697	GANAB	Neutral alpha-glucosidase AB	41.1	26	26
sp|O75874|IDHC_HUMAN	O75874	IDH1	Isocitrate dehydrogenase [NADP] cytoplasmic	18688.3	8595.91	38029.1	41654.7			sp|P05783|K1C18_HUMAN	P05783	KRT18	Keratin, type I cytoskeletal 18	72.09	25	29
sp|P17987|TCPA_HUMAN	P17987	TCP1	T-complex protein 1 subunit alpha	476691	404092	252621	345139			sp|P38646|GRP75_HUMAN	P38646	HSPA9	Stress-70 protein, mitochondrial	49.93	25	28
sp|P12814|ACTN1_HUMAN	P12814	ACTN1	Alpha-actinin-1	86442.3	110843	154913	114929			sp|P29401|TKT_HUMAN	P29401	TKT	Transketolase	59.71	24	25
sp|O75947|ATP5H_HUMAN	O75947	ATP5PD	ATP synthase subunit d, mitochondrial	363667	237344	118147	302152			sp|P05787|K2C8_HUMAN	P05787	KRT8	Keratin, type II cytoskeletal 8	68.12	23	32
sp|O76021|RL1D1_HUMAN	O76021	RSL1D1	Ribosomal L1 domain-containing protein 1	115163	127291	46263.2	179167			sp|P06576|ATPB_HUMAN	P06576	ATP5F1B	ATP synthase subunit beta, mitochondrial	69	23	23
sp|P00367|DHE3_HUMAN	P00367	GLUD1	Glutamate dehydrogenase 1, mitochondrial	29724	83776.7	86785.5	26394.6			sp|P08670|VIME_HUMAN	P08670	VIM	Vimentin	73.82	23	30
sp|P08174|DAF_HUMAN	P08174	CD55	Complement decay-accelerating factor	218919	224657	101448	73407.9			sp|P19338|NUCL_HUMAN	P19338	NCL	Nucleolin	33.24	23	23
sp|P22626|ROA2_HUMAN	P22626	HNRNPA2B1	Heterogeneous nuclear ribonucleoproteins A2/B1	1.34107e+06	1.26725e+06	1.01192e+06	915850			sp|P46940|IQGA1_HUMAN	P46940	IQGAP1	Ras GTPase-activating-like protein IQGAP1	22.51	23	24
sp|P30044|PRDX5_HUMAN	P30044	PRDX5	Peroxiredoxin-5, mitochondrial	383915	470155	417219	433117			sp|P55060|XPO2_HUMAN	P55060	CSE1L	Exportin-2	28.63	23	23
sp|P47813|IF1AX_HUMAN	P47813	EIF1AX	Eukaryotic translation initiation factor 1A, X-chromosomal	39850	38615.8	58467.9	53992.7			sp|Q00839|HNRPU_HUMAN	Q00839	HNRNPU	Heterogeneous nuclear ribonucleoprotein U	38.3	23	24
sp|O60518|RNBP6_HUMAN	O60518	RANBP6	Ran-binding protein 6	0	0	0	0			sp|P00558|PGK1_HUMAN	P00558	PGK1	Phosphoglycerate kinase 1	75.54	22	26
sp|O95202|LETM1_HUMAN	O95202	LETM1	Mitochondrial proton/calcium exchanger protein	8057.48	0	7092.99	0			sp|P07237|PDIA1_HUMAN	P07237	P4HB	Protein disulfide-isomerase	49.02	22	22
sp|O95433|AHSA1_HUMAN	O95433	AHSA1	Activator of 90 kDa heat shock protein ATPase homolog 1	30991.8	19275.4	34088.5	28798.8			sp|P07814|SYEP_HUMAN	P07814	EPRS1	Bifunctional glutamate/proline--tRNA ligase	21.63	22	22
sp|P05546|HEP2_HUMAN	P05546	SERPIND1	Heparin cofactor 2	24702.1	46432.5	19855.7	13981.8			sp|P14625|ENPL_HUMAN	P14625	HSP90B1	Endoplasmin	40.6	22	28
sp|P13798|ACPH_HUMAN	P13798	APEH	Acylamino-acid-releasing enzyme	8318.27	0	0	12009.9			sp|P30101|PDIA3_HUMAN	P30101	PDIA3	Protein disulfide-isomerase A3	56.44	22	24
sp|P30046|DOPD_HUMAN	P30046	DDT	D-dopachrome decarboxylase	100751	96775.4	153869	110426			sp|P55072|TERA_HUMAN	P55072	VCP	Transitional endoplasmic reticulum ATPase	39.95	22	22
sp|P49915|GUAA_HUMAN	P49915	GMPS	GMP synthase [glutamine-hydrolyzing]	44796.9	10196.7	152712	32939.7			sp|Q08211|DHX9_HUMAN	Q08211	DHX9	ATP-dependent RNA helicase A	23.15	22	22
sp|P10412|H14_HUMAN	P10412	H1-4	Histone H1.4	1177643	1.07514e+06	1.10354e+06	757862			sp|P25705|ATPA_HUMAN	P25705	ATP5F1A	ATP synthase subunit alpha, mitochondrial	49.91	21	21
sp|P14854|CX6B1_HUMAN	P14854	COX6B1	Cytochrome c oxidase subunit 6B1	62082.6	64347.4	13421.1	11852.5			sp|P31948|STIP1_HUMAN	P31948	STIP1	Stress-induced-phosphoprotein 1	42.73	21	21
sp|P23919|KTHY_HUMAN	P23919	DTYMK	Thymidylate kinase	0	0	0	0			sp|P49327|FAS_HUMAN	P49327	FASN	Fatty acid synthase	12.35	21	21
sp|P24666|PPAC_HUMAN	P24666	ACP1	Low molecular weight phosphotyrosine protein phosphatase	72771.1	52603.5	24689.8	147991			sp|P49588|SYAC_HUMAN	P49588	AARS1	Alanine--tRNA ligase, cytoplasmic	35.74	21	21
sp|P26373|RL13_HUMAN	P26373	RPL13	Large ribosomal subunit protein eL13	237832	273948	203122	292827			sp|P50990|TCPQ_HUMAN	P50990	CCT8	T-complex protein 1 subunit theta	45.62	21	21
sp|P02771|FETA_HUMAN	P02771	AFP	Alpha-fetoprotein	35960.2	55760.1	32772.3	25723.4			sp|P11142|HSP7C_HUMAN	P11142	HSPA8	Heat shock cognate 71 kDa protein	57.59	20	33
sp|P35237|SPB6_HUMAN	P35237	SERPINB6	Serpin B6	207746	164016	152143	233342			sp|P61978|HNRPK_HUMAN	P61978	HNRNPK	Heterogeneous nuclear ribonucleoprotein K	60.48	20	20
sp|P45974|UBP5_HUMAN	P45974	USP5	Ubiquitin carboxyl-terminal hydrolase 5	55304.4	109619	13167.8	31800.9			sp|P78371|TCPB_HUMAN	P78371	CCT2	T-complex protein 1 subunit beta	55.89	20	20
sp|O14737|PDCD5_HUMAN	O14737	PDCD5	Programmed cell death protein 5	49467.9	0	50015.8	0			sp|O43175|SERA_HUMAN	O43175	PHGDH	D-3-phosphoglycerate dehydrogenase	53.66	19	20
sp|O94826|TOM70_HUMAN	O94826	TOMM70	Mitochondrial import receptor subunit TOM70	31072.9	48794.2	11094	0			sp|P06733|ENOA_HUMAN	P06733	ENO1	Alpha-enolase	70.51	19	23
sp|P00403|COX2_HUMAN	P00403	MT-CO2	Cytochrome c oxidase subunit 2	82608.7	112041	113294	152831			sp|P08729|K2C7_HUMAN	P08729	KRT7	Keratin, type II cytoskeletal 7	59.28	19	27
sp|P11940|PABP1_HUMAN	P11940	PABPC1	Polyadenylate-binding protein 1	331665	330022	290560	164757			sp|P27797|CALR_HUMAN	P27797	CALR	Calreticulin	64.99	19	19
sp|O14950|ML12B_HUMAN	O14950	MYL12B	Myosin regulatory light chain 12B	24802.5	45649.2	0	12016.4			sp|O43707|ACTN4_HUMAN	O43707	ACTN4	Alpha-actinin-4	44.68	18	30
sp|O75251|NDUS7_HUMAN	O75251	NDUFS7	NADH dehydrogenase [ubiquinone] iron-sulfur protein 7, mitochondrial	31344.4	0	0	33730.9			sp|P02786|TFR1_HUMAN	P02786	TFRC	Transferrin receptor protein 1	32.11	18	19
sp|P49419|AL7A1_HUMAN	P49419	ALDH7A1	Alpha-aminoadipic semialdehyde dehydrogenase	0	38043.1	133664	8646.32			sp|Q04695|K1C17_HUMAN	Q04695	KRT17	Keratin, type I cytoskeletal 17	72.22	18	30
sp|P50570|DYN2_HUMAN	P50570	DNM2	Dynamin-2	0	10365.7	0	13402			sp|Q12906|ILF3_HUMAN	Q12906	ILF3	Interleukin enhancer-binding factor 3	30.76	18	21
sp|O75390|CISY_HUMAN	O75390	CS	Citrate synthase, mitochondrial	65743	221264	117480	54576.8			sp|P04083|ANXA1_HUMAN	P04083	ANXA1	Annexin A1	55.78	17	17
sp|P08865|RSSA_HUMAN	P08865	RPSA	Small ribosomal subunit protein uS2	682870	714455	618188	555271			sp|P22102|PUR2_HUMAN	P22102	GART	Trifunctional purine biosynthetic protein adenosine-3	27.03	17	17
sp|P09429|HMGB1_HUMAN	P09429	HMGB1	High mobility group protein B1	161885	161853	216254	99397.9			sp|P22626|ROA2_HUMAN	P22626	HNRNPA2B1	Heterogeneous nuclear ribonucleoproteins A2/B1	63.74	17	20
sp|P17096|HMGA1_HUMAN	P17096	HMGA1	High mobility group protein HMG-I/HMG-Y	35927.8	34089.8	0	18080.3			sp|P36578|RL4_HUMAN	P36578	RPL4	60S ribosomal protein L4	40.98	17	17
sp|P20700|LMNB1_HUMAN	P20700	LMNB1	Lamin-B1	112082	276747	381128	202803			sp|P42704|LPPRC_HUMAN	P42704	LRPPRC	Leucine-rich PPR motif-containing protein, mitochondrial	17.36	17	17
sp|P23396|RS3_HUMAN	P23396	RPS3	Small ribosomal subunit protein uS3	790174	781478	690053	681265			sp|P48643|TCPE_HUMAN	P48643	CCT5	T-complex protein 1 subunit epsilon	46.21	17	18
sp|P27708|PYR1_HUMAN	P27708	CAD	CAD protein	25223.4	32524.1	8303.1	22222.6			sp|P52272|HNRPM_HUMAN	P52272	HNRNPM	Heterogeneous nuclear ribonucleoprotein M	29.59	17	17
sp|P53618|COPB_HUMAN	P53618	COPB1	Coatomer subunit beta	19783.1	10956.1	59132	49947.2			sp|Q14974|IMB1_HUMAN	Q14974	KPNB1	Importin subunit beta-1	27.97	17	17
sp|O60814|H2B1K_HUMAN	O60814	H2BC12	Histone H2B type 1-K	4985614	4.85609e+06	4455321	3.43438e+06			sp|P00966|ASSY_HUMAN	P00966	ASS1	Argininosuccinate synthase	44.17	16	16
sp|O75436|VP26A_HUMAN	O75436	VPS26A	Vacuolar protein sorting-associated protein 26A	0	0	0	67248			sp|P04406|G3P_HUMAN	P04406	GAPDH	Glyceraldehyde-3-phosphate dehydrogenase	73.13	16	17
sp|P08729|K2C7_HUMAN	P08729	KRT7	Keratin, type II cytoskeletal 7	1.59099e+06	1529164	1.67321e+06	1.77295e+06			sp|P21796|VDAC1_HUMAN	P21796	VDAC1	Voltage-dependent anion-selective channel protein 1	74.2	16	17
sp|P10809|CH60_HUMAN	P10809	HSPD1	60 kDa heat shock protein, mitochondrial	2.88298e+06	2667546	2150288	3.04005e+06			sp|P26038|MOES_HUMAN	P26038	MSN	Moesin	46.97	16	24
sp|P11279|LAMP1_HUMAN	P11279	LAMP1	Lysosome-associated membrane glycoprotein 1	6023	0	0	0			sp|P26639|SYTC_HUMAN	P26639	TARS1	Threonine--tRNA ligase 1, cytoplasmic	30.29	16	16
sp|P11387|TOP1_HUMAN	P11387	TOP1	DNA topoisomerase 1	10877.8	15662	37295.3	18103.4			sp|P26641|EF1G_HUMAN	P26641	EEF1G	Elongation factor 1-gamma	54.69	16	16
sp|P19388|RPAB1_HUMAN	P19388	POLR2E	DNA-directed RNA polymerases I, II, and III subunit RPABC1	32142.4	0	30867.6	0			sp|P40926|MDHM_HUMAN	P40926	MDH2	Malate dehydrogenase, mitochondrial	60.06	16	16
sp|P21266|GSTM3_HUMAN	P21266	GSTM3	Glutathione S-transferase Mu 3	40378.5	0	69455.9	255494			sp|P43243|MATR3_HUMAN	P43243	MATR3	Matrin-3	28.93	16	16
sp|P23921|RIR1_HUMAN	P23921	RRM1	Ribonucleoside-diphosphate reductase large subunit	190535	198374	70515.6	248224			sp|P49368|TCPG_HUMAN	P49368	CCT3	T-complex protein 1 subunit gamma	42.75	16	16
sp|P42765|THIM_HUMAN	P42765	ACAA2	3-ketoacyl-CoA thiolase, mitochondrial	138144	144196	39329.3	168870			sp|P63244|RACK1_HUMAN	P63244	RACK1	Receptor of activated protein C kinase 1	71.61	16	16
sp|P63010|AP2B1_HUMAN	P63010	AP2B1	AP-2 complex subunit beta	68814.7	62732.4	63698.4	57963.6			sp|Q9UQ80|PA2G4_HUMAN	Q9UQ80	PA2G4	Proliferation-associated protein 2G4	50.25	16	16
sp|O94874|UFL1_HUMAN	O94874	UFL1	E3 UFM1-protein ligase 1	0	35639.3	0	0			sp|P06744|G6PI_HUMAN	P06744	GPI	Glucose-6-phosphate isomerase	37.99	15	15
sp|O95573|ACSL3_HUMAN	O95573	ACSL3	Fatty acid CoA ligase Acsl3	83372.2	73902	0	65409.4			sp|P07900|HS90A_HUMAN	P07900	HSP90AA1	Heat shock protein HSP 90-alpha	54.92	15	35
sp|O95833|CLIC3_HUMAN	O95833	CLIC3	Chloride intracellular channel protein 3	0	0	0	0			sp|P08195|4F2_HUMAN	P08195	SLC3A2	4F2 cell-surface antigen heavy chain	30.95	15	15
sp|P04746|AMYP_HUMAN	P04746	AMY2A	Pancreatic alpha-amylase	0	0	3713.35	16195.2			sp|P12956|XRCC6_HUMAN	P12956	XRCC6	X-ray repair cross-complementing protein 6	32.51	15	15
sp|P24390|ERD21_HUMAN	P24390	KDELR1	ER lumen protein-retaining receptor 1	0	17594.9	0	0			sp|P49411|EFTU_HUMAN	P49411	TUFM	Elongation factor Tu, mitochondrial	43.74	15	15
sp|P30740|ILEU_HUMAN	P30740	SERPINB1	Leukocyte elastase inhibitor	113806	20025.6	85157.7	82016.2			sp|P60174|TPIS_HUMAN	P60174	TPI1	Triosephosphate isomerase	83.94	15	15
sp|P52788|SPSY_HUMAN	P52788	SMS	Spermine synthase	29711.9	70803.5	94238.6	156182			sp|Q14204|DYHC1_HUMAN	Q14204	DYNC1H1	Cytoplasmic dynein 1 heavy chain 1	4.63	15	15
sp|P58546|MTPN_HUMAN	P58546	MTPN	Myotrophin	61914.3	89497.4	78578.5	0			sp|Q16719|KYNU_HUMAN	Q16719	KYNU	Kynureninase	41.94	15	15
sp|P62304|RUXE_HUMAN	P62304	SNRPE	Small nuclear ribonucleoprotein E	69163.4	28306.1	43678.4	87111			sp|Q99832|TCPH_HUMAN	Q99832	CCT7	T-complex protein 1 subunit eta	44.94	15	15
sp|O43768|ENSA_HUMAN	O43768	ENSA	Alpha-endosulfine	15092.8	13746.3	0	0			sp|P00338|LDHA_HUMAN	P00338	LDHA	L-lactate dehydrogenase A chain	66.27	14	17
sp|P00761|TRYP_PIG	P00761		Trypsin	334579	296339	169092	283884			sp|P09874|PARP1_HUMAN	P09874	PARP1	Poly [ADP-ribose] polymerase 1	18.15	14	14
sp|P04040|CATA_HUMAN	P04040	CAT	Catalase	61244.4	24193.1	23987.6	87115			sp|P11586|C1TC_HUMAN	P11586	MTHFD1	C-1-tetrahydrofolate synthase, cytoplasmic	21.6	14	14
sp|P05114|HMGN1_HUMAN	P05114	HMGN1	Non-histone chromosomal protein HMG-14	22495	30366.4	27247.7	26556			sp|P13667|PDIA4_HUMAN	P13667	PDIA4	Protein disulfide-isomerase A4	29.15	14	14
sp|P07741|APT_HUMAN	P07741	APRT	Adenine phosphoribosyltransferase	78616.1	83709.2	35996.7	89851			sp|P17987|TCPA_HUMAN	P17987	TCP1	T-complex protein 1 subunit alpha	33.27	14	15
sp|P26447|S10A4_HUMAN	P26447	S100A4	Protein S100-A4	879901	686480	527524	599836			sp|P50991|TCPD_HUMAN	P50991	CCT4	T-complex protein 1 subunit delta	40.07	14	16
sp|P68036|UB2L3_HUMAN	P68036	UBE2L3	Ubiquitin-conjugating enzyme E2 L3	52255.5	24935.7	20957	27001.8			sp|Q9Y490|TLN1_HUMAN	Q9Y490	TLN1	Talin-1	9.72	14	14
sp|P04792|HSPB1_HUMAN	P04792	HSPB1	Heat shock protein beta-1	441306	492804	236630	307556			sp|P13010|XRCC5_HUMAN	P13010	XRCC5	X-ray repair cross-complementing protein 5	26.5	13	13
sp|P07919|QCR6_HUMAN	P07919	UQCRH	Cytochrome b-c1 complex subunit 6, mitochondrial	13955	0	11542	0			sp|P18206|VINC_HUMAN	P18206	VCL	Vinculin	17.9	13	13
sp|P09622|DLDH_HUMAN	P09622	DLD	Dihydrolipoyl dehydrogenase, mitochondrial	62890.5	17826.6	67722.1	92062.2			sp|P23246|SFPQ_HUMAN	P23246	SFPQ	Splicing factor, proline- and glutamine-rich	24.89	13	14
sp|P09874|PARP1_HUMAN	P09874	PARP1	Poly [ADP-ribose] polymerase 1	170649	208306	203804	216506			sp|P23396|RS3_HUMAN	P23396	RPS3	40S ribosomal protein S3	63.79	13	13
sp|P12081|HARS1_HUMAN	P12081	HARS1	Histidine--tRNA ligase, cytoplasmic	0	0	0	17703.2			sp|P27824|CALX_HUMAN	P27824	CANX	Calnexin	28.38	13	13
sp|P18124|RL7_HUMAN	P18124	RPL7	Large ribosomal subunit protein uL30	434818	396093	489199	410111			sp|P39023|RL3_HUMAN	P39023	RPL3	60S ribosomal protein L3	48.88	13	16
sp|P21796|VDAC1_HUMAN	P21796	VDAC1	Voltage-dependent anion-selective channel protein 1	566712	520644	385379	471224			sp|P45880|VDAC2_HUMAN	P45880	VDAC2	Voltage-dependent anion-selective channel protein 2	56.8	13	13
sp|P32119|PRDX2_HUMAN	P32119	PRDX2	Peroxiredoxin-2	250672	247242	230020	252219			sp|P61247|RS3A_HUMAN	P61247	RPS3A	40S ribosomal protein S3a	52.65	13	13
sp|P35579|MYH9_HUMAN	P35579	MYH9	Myosin-9	822002	756168	774832	734064			sp|P62258|1433E_HUMAN	P62258	YWHAE	14-3-3 protein epsilon	67.84	13	15
sp|P51572|BAP31_HUMAN	P51572	BCAP31	B-cell receptor-associated protein 31	17604.3	19008.6	13142.6	31840			sp|Q13263|TIF1B_HUMAN	Q13263	TRIM28	Transcription intermediary factor 1-beta	21.56	13	13
sp|P54819|KAD2_HUMAN	P54819	AK2	Adenylate kinase 2, mitochondrial	115002	56736.5	112167	194241			sp|Q15233|NONO_HUMAN	Q15233	NONO	Non-POU domain-containing octamer-binding protein	39.92	13	15
sp|P68104|EF1A1_HUMAN	P68104	EEF1A1	Elongation factor 1-alpha 1	2911975	2.62039e+06	2071670	2.00478e+06			sp|Q9Y4L1|HYOU1_HUMAN	Q9Y4L1	HYOU1	Hypoxia up-regulated protein 1	21.82	13	13
sp|O00567|NOP56_HUMAN	O00567	NOP56	Nucleolar protein 56	60797.2	80527	70756.7	173528			sp|O14980|XPO1_HUMAN	O14980	XPO1	Exportin-1	15.5	12	12
sp|P04632|CPNS1_HUMAN	P04632	CAPNS1	Calpain small subunit 1	18870.8	22756.2	18003.7	37266.4			sp|P12814|ACTN1_HUMAN	P12814	ACTN1	Alpha-actinin-1	33.41	12	22
sp|P05388|RLA0_HUMAN	P05388	RPLP0	Large ribosomal subunit protein uL10	666146	724158	475867	736260			sp|P14314|GLU2B_HUMAN	P14314	PRKCSH	Glucosidase 2 subunit beta	32.2	12	12
sp|P13073|COX41_HUMAN	P13073	COX4I1	Cytochrome c oxidase subunit 4 isoform 1, mitochondrial	44362.2	34143.8	14048.7	0			sp|P30041|PRDX6_HUMAN	P30041	PRDX6	Peroxiredoxin-6	66.96	12	12
sp|P14406|CX7A2_HUMAN	P14406	COX7A2	Cytochrome c oxidase subunit 7A2, mitochondrial	56608.7	67636.6	92797.4	156867			sp|P31939|PUR9_HUMAN	P31939	ATIC	Bifunctional purine biosynthesis protein ATIC	35.47	12	12
sp|P15328|FOLR1_HUMAN	P15328	FOLR1	Folate receptor alpha	125524	115060	41206.9	53534.4			sp|P34897|GLYM_HUMAN	P34897	SHMT2	Serine hydroxymethyltransferase, mitochondrial	34.33	12	12
sp|P19623|SPEE_HUMAN	P19623	SRM	Spermidine synthase	30898.6	7885.27	7893.8	0			sp|P40939|ECHA_HUMAN	P40939	HADHA	Trifunctional enzyme subunit alpha, mitochondrial	25.95	12	12
sp|P26038|MOES_HUMAN	P26038	MSN	Moesin	1.0219e+06	873260	877693	987378			sp|P50454|SERPH_HUMAN	P50454	SERPINH1	Serpin H1	42.82	12	12
sp|P30405|PPIF_HUMAN	P30405	PPIF	Peptidyl-prolyl cis-trans isomerase F, mitochondrial	17976.3	0	20150.9	42018.3			sp|P56192|SYMC_HUMAN	P56192	MARS1	Methionine--tRNA ligase, cytoplasmic	20.89	12	12
sp|P46108|CRK_HUMAN	P46108	CRK	Adapter molecule crk	0	3172.07	0	0			sp|P80723|BASP1_HUMAN	P80723	BASP1	Brain acid soluble protein 1	74.45	12	12
sp|O14745|NHRF1_HUMAN	O14745	NHERF1	Na(+)/H(+) exchange regulatory cofactor NHE-RF1	0	22950.7	26221.5	32651.5			sp|O43390|HNRPR_HUMAN	O43390	HNRNPR	Heterogeneous nuclear ribonucleoprotein R	30.65	11	17
sp|O14979|HNRDL_HUMAN	O14979	HNRNPDL	Heterogeneous nuclear ribonucleoprotein D-like	116744	173649	100965	137026			sp|O60506|HNRPQ_HUMAN	O60506	SYNCRIP	Heterogeneous nuclear ribonucleoprotein Q	36.76	11	17
sp|O95197|RTN3_HUMAN	O95197	RTN3	Reticulon-3	102965	19516	18281.5	18402.1			sp|P07195|LDHB_HUMAN	P07195	LDHB	L-lactate dehydrogenase B chain	44.31	11	12
sp|P03886|NU1M_HUMAN	P03886	MT-ND1	NADH-ubiquinone oxidoreductase chain 1	0	0	18787.2	0			sp|P11413|G6PD_HUMAN	P11413	G6PD	Glucose-6-phosphate 1-dehydrogenase	28.54	11	12
sp|P05204|HMGN2_HUMAN	P05204	HMGN2	Non-histone chromosomal protein HMG-17	0	0	11088.2	0			sp|P13804|ETFA_HUMAN	P13804	ETFA	Electron transfer flavoprotein subunit alpha, mitochondrial	50.75	11	11
sp|P07910|HNRPC_HUMAN	P07910	HNRNPC	Heterogeneous nuclear ribonucleoproteins C1/C2	816590	813192	662440	872441			sp|P18124|RL7_HUMAN	P18124	RPL7	60S ribosomal protein L7	46.77	11	11
sp|P08621|RU17_HUMAN	P08621	SNRNP70	U1 small nuclear ribonucleoprotein 70 kDa	25576.8	214306	43992.7	45937.5			sp|P20700|LMNB1_HUMAN	P20700	LMNB1	Lamin-B1	27.3	11	12
sp|P09960|LKHA4_HUMAN	P09960	LTA4H	Leukotriene A-4 hydrolase	73154.5	9972.89	15647.1	68736.4			sp|P23526|SAHH_HUMAN	P23526	AHCY	Adenosylhomocysteinase	32.87	11	11
sp|P11216|PYGB_HUMAN	P11216	PYGB	Glycogen phosphorylase, brain form	0	0	0	44653.5			sp|P26599|PTBP1_HUMAN	P26599	PTBP1	Polypyrimidine tract-binding protein 1	37.16	11	14
sp|P14174|MIF_HUMAN	P14174	MIF	Macrophage migration inhibitory factor	300036	276587	282613	195062			sp|P31153|METK2_HUMAN	P31153	MAT2A	S-adenosylmethionine synthase isoform type-2	48.1	11	13
sp|P15531|NDKA_HUMAN	P15531	NME1	Nucleoside diphosphate kinase A	239685	283008	207172	205883			sp|P35232|PHB1_HUMAN	P35232	PHB1	Prohibitin 1	48.53	11	11
sp|P17480|UBF1_HUMAN	P17480	UBTF	Nucleolar transcription factor 1	0	0	7437.17	0			sp|P36952|SPB5_HUMAN	P36952	SERPINB5	Serpin B5	47.73	11	11
sp|P17844|DDX5_HUMAN	P17844	DDX5	Probable ATP-dependent RNA helicase DDX5	78303	50789.6	82013.6	64034.4			sp|P37802|TAGL2_HUMAN	P37802	TAGLN2	Transgelin-2	66.83	11	11
sp|P28072|PSB6_HUMAN	P28072	PSMB6	Proteasome subunit beta type-6	32627.3	35148.4	42775.9	41910.8			sp|P53396|ACLY_HUMAN	P53396	ACLY	ATP-citrate synthase	13.08	11	11
sp|P49368|TCPG_HUMAN	P49368	CCT3	T-complex protein 1 subunit gamma	501568	369404	238051	430300			sp|Q02878|RL6_HUMAN	Q02878	RPL6	60S ribosomal protein L6	39.93	11	11
sp|P49736|MCM2_HUMAN	P49736	MCM2	DNA replication licensing factor MCM2	15560.7	30758.6	82466.6	67243.6			sp|Q06830|PRDX1_HUMAN	Q06830	PRDX1	Peroxiredoxin-1	72.86	11	15
sp|P51571|SSRD_HUMAN	P51571	SSR4	Translocon-associated protein subunit delta	63656.9	42914.6	82426.9	57122.1			sp|Q13200|PSMD2_HUMAN	Q13200	PSMD2	26S proteasome non-ATPase regulatory subunit 2	19.27	11	11
sp|P52209|6PGD_HUMAN	P52209	PGD	6-phosphogluconate dehydrogenase, decarboxylating	308404	298794	208220	367331			sp|Q13813|SPTN1_HUMAN	Q13813	SPTAN1	Spectrin alpha chain, non-erythrocytic 1	7	11	11
sp|P54136|SYRC_HUMAN	P54136	RARS1	Arginine--tRNA ligase, cytoplasmic	232216	92158.9	169755	176669			sp|Q15084|PDIA6_HUMAN	Q15084	PDIA6	Protein disulfide-isomerase A6	34.77	11	11
sp|P54709|AT1B3_HUMAN	P54709	ATP1B3	Sodium/potassium-transporting ATPase subunit beta-3	0	18468.8	18887.7	31151.2			sp|Q15181|IPYR_HUMAN	Q15181	PPA1	Inorganic pyrophosphatase	61.25	11	12
sp|P60174|TPIS_HUMAN	P60174	TPI1	Triosephosphate isomerase	1.61783e+06	1.72332e+06	1.20469e+06	1.42554e+06			sp|Q16881|TRXR1_HUMAN	Q16881	TXNRD1	Thioredoxin reductase 1, cytoplasmic	29.28	11	11
sp|P61163|ACTZ_HUMAN	P61163	ACTR1A	Alpha-centractin	0	49145.9	86349.5	0			sp|Q8NC51|PAIRB_HUMAN	Q8NC51	SERBP1	Plasminogen activator inhibitor 1 RNA-binding protein	35.05	11	11
sp|P62244|RS15A_HUMAN	P62244	RPS15A	Small ribosomal subunit protein uS8	137792	63169	114748	146789			sp|Q99497|PARK7_HUMAN	Q99497	PARK7	Parkinson disease protein 7	69.31	11	11
sp|P62266|RS23_HUMAN	P62266	RPS23	Small ribosomal subunit protein uS12	120308	124904	113682	129300			sp|Q99714|HCD2_HUMAN	Q99714	HSD17B10	3-hydroxyacyl-CoA dehydrogenase type-2	71.65	11	11
sp|O43670|ZN207_HUMAN	O43670	ZNF207	BUB3-interacting and GLEBS motif-containing protein ZNF207	15834.4	81841.2	62895.7	0			sp|O95373|IPO7_HUMAN	O95373	IPO7	Importin-7	12.91	10	10
sp|O60506|HNRPQ_HUMAN	O60506	SYNCRIP	Heterogeneous nuclear ribonucleoprotein Q	393612	884536	396702	1.03494e+06			sp|P00505|AATM_HUMAN	P00505	GOT2	Aspartate aminotransferase, mitochondrial	24.42	10	10
sp|O75475|PSIP1_HUMAN	O75475	PSIP1	PC4 and SFRS1-interacting protein	11104.6	0	0	42261.7			sp|P04792|HSPB1_HUMAN	P04792	HSPB1	Heat shock protein beta-1	65.85	10	10
sp|O75964|ATP5L_HUMAN	O75964	ATP5MG	ATP synthase subunit g, mitochondrial	0	31341.3	32425.1	41991.4			sp|P06396|GELS_HUMAN	P06396	GSN	Gelsolin	16.24	10	10
sp|O94905|ERLN2_HUMAN	O94905	ERLIN2	Erlin-2	0	0	28848.6	83630			sp|P06748|NPM_HUMAN	P06748	NPM1	Nucleophosmin	47.28	10	11
sp|P04179|SODM_HUMAN	P04179	SOD2	Superoxide dismutase [Mn], mitochondrial	36435.9	49089.3	41399.5	58377.5			sp|P12268|IMDH2_HUMAN	P12268	IMPDH2	Inosine-5'-monophosphate dehydrogenase 2	29.38	10	10
sp|P05787|K2C8_HUMAN	P05787	KRT8	Keratin, type II cytoskeletal 8	4048903	3.75667e+06	2.78682e+06	3.34922e+06			sp|P14866|HNRPL_HUMAN	P14866	HNRNPL	Heterogeneous nuclear ribonucleoprotein L	21.73	10	10
sp|P09972|ALDOC_HUMAN	P09972	ALDOC	Fructose-bisphosphate aldolase C	131225	140146	0	117793			sp|P23528|COF1_HUMAN	P23528	CFL1	Cofilin-1	62.65	10	12
sp|P14324|FPPS_HUMAN	P14324	FDPS	Farnesyl pyrophosphate synthase	40401.6	39151.6	36275	19076.7			sp|P31930|QCR1_HUMAN	P31930	UQCRC1	Cytochrome b-c1 complex subunit 1, mitochondrial	35.83	10	10
sp|P14618|KPYM_HUMAN	P14618	PKM	Pyruvate kinase PKM	5441134	5.08648e+06	4.43368e+06	4315173			sp|P31943|HNRH1_HUMAN	P31943	HNRNPH1	Heterogeneous nuclear ribonucleoprotein H	51.22	10	16
sp|P22087|FBRL_HUMAN	P22087	FBL	rRNA 2'-O-methyltransferase fibrillarin	42892	69327.1	89299.3	46217.1			sp|P46777|RL5_HUMAN	P46777	RPL5	60S ribosomal protein L5	37.04	10	10
sp|P27695|APEX1_HUMAN	P27695	APEX1	DNA-(apurinic or apyrimidinic site) endonuclease	261111	252912	227685	177432			sp|P52209|6PGD_HUMAN	P52209	PGD	6-phosphogluconate dehydrogenase, decarboxylating	30.23	10	10
sp|P29401|TKT_HUMAN	P29401	TKT	Transketolase	1.56055e+06	1.49325e+06	991882	1.36273e+06			sp|P54577|SYYC_HUMAN	P54577	YARS1	Tyrosine--tRNA ligase, cytoplasmic	24.62	10	10
sp|P31327|CPSM_HUMAN	P31327	CPS1	Carbamoyl-phosphate synthase [ammonia], mitochondrial	3.08309e+06	2.8543e+06	2.47806e+06	3.44688e+06			sp|P60842|IF4A1_HUMAN	P60842	EIF4A1	Eukaryotic initiation factor 4A-I	57.88	10	20
sp|P38646|GRP75_HUMAN	P38646	HSPA9	Stress-70 protein, mitochondrial	1.08868e+06	1.26612e+06	811411	1.39024e+06			sp|P62826|RAN_HUMAN	P62826	RAN	GTP-binding nuclear protein Ran	47.69	10	10
sp|P47897|SYQ_HUMAN	P47897	QARS1	Glutamine--tRNA ligase	9079.29	0	4859.51	7675.22			sp|Q01082|SPTB2_HUMAN	Q01082	SPTBN1	Spectrin beta chain, non-erythrocytic 1	6.85	10	11
sp|P52597|HNRPF_HUMAN	P52597	HNRNPF	Heterogeneous nuclear ribonucleoprotein F	155866	281290	177982	189635			sp|Q14152|EIF3A_HUMAN	Q14152	EIF3A	Eukaryotic translation initiation factor 3 subunit A	9.19	10	10
sp|P56537|IF6_HUMAN	P56537	EIF6	Eukaryotic translation initiation factor 6	61220.3	106261	163458	190872			sp|Q16658|FSCN1_HUMAN	Q16658	FSCN1	Fascin	26.57	10	10
sp|P62829|RL23_HUMAN	P62829	RPL23	Large ribosomal subunit protein uL14	377784	370231	228846	439052			sp|Q9NR30|DDX21_HUMAN	Q9NR30	DDX21	Nucleolar RNA helicase 2	21.46	10	12
sp|P68366|TBA4A_HUMAN	P68366	TUBA4A	Tubulin alpha-4A chain	576577	622695	619451	734311			sp|Q9Y617|SERC_HUMAN	Q9Y617	PSAT1	Phosphoserine aminotransferase	33.51	10	10
sp|O00116|ADAS_HUMAN	O00116	AGPS	Alkyldihydroxyacetonephosphate synthase, peroxisomal	0	8318.67	0	0			sp|O00299|CLIC1_HUMAN	O00299	CLIC1	Chloride intracellular channel protein 1	64.32	9	9
sp|O00154|BACH_HUMAN	O00154	ACOT7	Cytosolic acyl coenzyme A thioester hydrolase	9647.86	10482.8	13694.5	26238.5			sp|O00410|IPO5_HUMAN	O00410	IPO5	Importin-5	13.13	9	9
sp|O43852|CALU_HUMAN	O43852	CALU	Calumenin	173566	163811	61730.6	132054			sp|P00491|PNPH_HUMAN	P00491	PNP	Purine nucleoside phosphorylase	48.1	9	9
sp|O95782|AP2A1_HUMAN	O95782	AP2A1	AP-2 complex subunit alpha-1	0	8114.8	73379.4	15129.3			sp|P07954|FUMH_HUMAN	P07954	FH	Fumarate hydratase, mitochondrial	31.37	9	9
sp|P00491|PNPH_HUMAN	P00491	PNP	Purine nucleoside phosphorylase	135719	215112	144685	155666			sp|P08758|ANXA5_HUMAN	P08758	ANXA5	Annexin A5	38.12	9	10
sp|P06703|S10A6_HUMAN	P06703	S100A6	Protein S100-A6	706133	570765	281864	286842			sp|P15311|EZRI_HUMAN	P15311	EZR	Ezrin	33.79	9	16
sp|P06744|G6PI_HUMAN	P06744	GPI	Glucose-6-phosphate isomerase	721152	731884	732735	608408			sp|P15880|RS2_HUMAN	P15880	RPS2	40S ribosomal protein S2	37.54	9	9
sp|P09132|SRP19_HUMAN	P09132	SRP19	Signal recognition particle 19 kDa protein	0	0	16860.9	12967			sp|P22234|PUR6_HUMAN	P22234	PAICS	Bifunctional phosphoribosylaminoimidazole carboxylase/phosphoribosylaminoimidazole succinocarboxamide synthetase	28	9	9
sp|P11586|C1TC_HUMAN	P11586	MTHFD1	C-1-tetrahydrofolate synthase, cytoplasmic	240969	149512	149075	617977			sp|P27695|APEX1_HUMAN	P27695	APEX1	DNA-(apurinic or apyrimidinic site) endonuclease	41.19	9	9
sp|P12956|XRCC6_HUMAN	P12956	XRCC6	X-ray repair cross-complementing protein 6	586292	580934	492482	432198			sp|P29692|EF1D_HUMAN	P29692	EEF1D	Elongation factor 1-delta	54.09	9	11
sp|P13693|TCTP_HUMAN	P13693	TPT1	Translationally-controlled tumor protein	77438.9	109415	123293	103596			sp|P30084|ECHM_HUMAN	P30084	ECHS1	Enoyl-CoA hydratase, mitochondrial	45.86	9	9
sp|P15880|RS2_HUMAN	P15880	RPS2	Small ribosomal subunit protein uS5	588723	596234	501460	450465			sp|P35237|SPB6_HUMAN	P35237	SERPINB6	Serpin B6	32.71	9	9
sp|P16989|YBOX3_HUMAN	P16989	YBX3	Y-box-binding protein 3	132439	189112	141907	110513			sp|P36542|ATPG_HUMAN	P36542	ATP5F1C	ATP synthase subunit gamma, mitochondrial	31.88	9	9
sp|P18621|RL17_HUMAN	P18621	RPL17	Large ribosomal subunit protein uL22	253390	245494	228968	231355			sp|P39748|FEN1_HUMAN	P39748	FEN1	Flap endonuclease 1	38.42	9	9
sp|P18754|RCC1_HUMAN	P18754	RCC1	Regulator of chromosome condensation	0	46298	60988.7	24464			sp|P40227|TCPZ_HUMAN	P40227	CCT6A	T-complex protein 1 subunit zeta	35.03	9	12
sp|P20962|PTMS_HUMAN	P20962	PTMS	Parathymosin	0	0	27625.1	0			sp|P42765|THIM_HUMAN	P42765	ACAA2	3-ketoacyl-CoA thiolase, mitochondrial	40.55	9	9
sp|P23588|IF4B_HUMAN	P23588	EIF4B	Eukaryotic translation initiation factor 4B	42041.7	87680.4	23459	45488.7			sp|P49321|NASP_HUMAN	P49321	NASP	Nuclear autoantigenic sperm protein	20.3	9	9
sp|P35613|BASI_HUMAN	P35613	BSG	Basigin	177819	165465	155175	115126			sp|P62269|RS18_HUMAN	P62269	RPS18	40S ribosomal protein S18	53.29	9	10
sp|P36871|PGM1_HUMAN	P36871	PGM1	Phosphoglucomutase-1	45525.6	81136.5	50199.8	91576.9			sp|P62424|RL7A_HUMAN	P62424	RPL7A	60S ribosomal protein L7a	33.46	9	9
sp|P42126|ECI1_HUMAN	P42126	ECI1	Enoyl-CoA delta isomerase 1, mitochondrial	35037.6	32688.4	49473.9	72139.4			sp|P63104|1433Z_HUMAN	P63104	YWHAZ	14-3-3 protein zeta/delta	53.47	9	12
sp|P49321|NASP_HUMAN	P49321	NASP	Nuclear autoantigenic sperm protein	52417.6	44111.6	41444.2	140351			sp|Q02790|FKBP4_HUMAN	Q02790	FKBP4	Peptidyl-prolyl cis-trans isomerase FKBP4	28.76	9	9
sp|P54886|P5CS_HUMAN	P54886	ALDH18A1	Delta-1-pyrroline-5-carboxylate synthase	6308.62	53422.2	7414.35	78960			sp|Q15293|RCN1_HUMAN	Q15293	RCN1	Reticulocalbin-1	41.09	9	9
sp|P61106|RAB14_HUMAN	P61106	RAB14	Ras-related protein Rab-14	71239.3	80252.2	45566.5	36323.3			sp|Q86VP6|CAND1_HUMAN	Q86VP6	CAND1	Cullin-associated NEDD8-dissociated protein 1	11.3	9	9
sp|P61758|PFD3_HUMAN	P61758	VBP1	Prefoldin subunit 3	0	0	0	33012.5			sp|Q92841|DDX17_HUMAN	Q92841	DDX17	Probable ATP-dependent RNA helicase DDX17	23.59	9	15
sp|P61927|RL37_HUMAN	P61927	RPL37	Large ribosomal subunit protein eL37	60355.9	18913.2	19431.3	55500.6			sp|Q96AE4|FUBP1_HUMAN	Q96AE4	FUBP1	Far upstream element-binding protein 1	21.43	9	11
sp|P62873|GBB1_HUMAN	P62873	GNB1	Guanine nucleotide-binding protein G(I)/G(S)/G(T) subunit beta-1	225838	0	0	0			sp|Q9P258|RCC2_HUMAN	Q9P258	RCC2	Protein RCC2	25.67	9	9
sp|P63173|RL38_HUMAN	P63173	RPL38	Large ribosomal subunit protein eL38	80979.9	77787.6	86945.7	88855.9			sp|Q9Y265|RUVB1_HUMAN	Q9Y265	RUVBL1	RuvB-like 1	33.55	9	9
sp|O00767|SCD_HUMAN	O00767	SCD	Stearoyl-CoA desaturase	0	0	0	49249.1			sp|O43143|DHX15_HUMAN	O43143	DHX15	ATP-dependent RNA helicase DHX15	14.34	8	9
sp|O15347|HMGB3_HUMAN	O15347	HMGB3	High mobility group protein B3	41743.4	0	66136.3	28335			sp|O75367|H2AY_HUMAN	O75367	MACROH2A1	Core histone macro-H2A.1	36.04	8	9
sp|O43390|HNRPR_HUMAN	O43390	HNRNPR	Heterogeneous nuclear ribonucleoprotein R	218041	209793	243637	294874			sp|O75643|U520_HUMAN	O75643	SNRNP200	U5 small nuclear ribonucleoprotein 200 kDa helicase	5.85	8	8
sp|O75494|SRS10_HUMAN	O75494	SRSF10	Serine/arginine-rich splicing factor 10	91514.8	88748.2	0	45498.4			sp|P04844|RPN2_HUMAN	P04844	RPN2	Dolichyl-diphosphooligosaccharide--protein glycosyltransferase subunit 2	22.82	8	8
sp|O95336|6PGL_HUMAN	O95336	PGLS	6-phosphogluconolactonase	20978.7	20086.7	29527	34888.3			sp|P07737|PROF1_HUMAN	P07737	PFN1	Profilin-1	69.29	8	8
sp|O95881|TXD12_HUMAN	O95881	TXNDC12	Thioredoxin domain-containing protein 12	0	8038.61	0	9688.98			sp|P08238|HS90B_HUMAN	P08238	HSP90AB1	Heat shock protein HSP 90-beta	55.25	8	34
sp|O96000|NDUBA_HUMAN	O96000	NDUFB10	NADH dehydrogenase [ubiquinone] 1 beta subcomplex subunit 10	24237.3	28922.3	43079.6	0			sp|P08243|ASNS_HUMAN	P08243	ASNS	Asparagine synthetase [glutamine-hydrolyzing]	18.54	8	8
sp|P04406|G3P_HUMAN	P04406	GAPDH	Glyceraldehyde-3-phosphate dehydrogenase	5337226	5447557	5027057	4506498			sp|P12277|KCRB_HUMAN	P12277	CKB	Creatine kinase B-type	36.22	8	10
sp|P06454|PTMA_HUMAN	P06454	PTMA	Prothymosin alpha	18678	42504.7	17909.7	127332			sp|P15121|ALDR_HUMAN	P15121	AKR1B1	Aldo-keto reductase family 1 member B1	38.61	8	9
sp|P09496|CLCA_HUMAN	P09496	CLTA	Clathrin light chain A	18974.9	0	17235.5	0			sp|P22695|QCR2_HUMAN	P22695	UQCRC2	Cytochrome b-c1 complex subunit 2, mitochondrial	27.15	8	8
sp|P09651|ROA1_HUMAN	P09651	HNRNPA1	Heterogeneous nuclear ribonucleoprotein A1	581735	578603	536024	504455			sp|P23284|PPIB_HUMAN	P23284	PPIB	Peptidyl-prolyl cis-trans isomerase B	41.67	8	9
sp|P0C0S5|H2AZ_HUMAN	P0C0S5	H2AZ1	Histone H2A.Z	48249	42970.9	38511.6	0			sp|P23921|RIR1_HUMAN	P23921	RRM1	Ribonucleoside-diphosphate reductase large subunit	14.9	8	8
sp|P12236|ADT3_HUMAN	P12236	SLC25A6	ADP/ATP translocase 3	785180	502582	485840	620827			sp|P28066|PSA5_HUMAN	P28066	PSMA5	Proteasome subunit alpha type-5	60.58	8	9
sp|P12277|KCRB_HUMAN	P12277	CKB	Creatine kinase B-type	359262	172321	183526	194491			sp|P28074|PSB5_HUMAN	P28074	PSMB5	Proteasome subunit beta type-5	42.97	8	8
sp|P13473|LAMP2_HUMAN	P13473	LAMP2	Lysosome-associated membrane glycoprotein 2	13051.5	0	7516.69	10080.8			sp|P30043|BLVRB_HUMAN	P30043	BLVRB	Flavin reductase (NADPH)	50.49	8	8
sp|P14927|QCR7_HUMAN	P14927	UQCRB	Cytochrome b-c1 complex subunit 7	0	23129.8	8696.61	0			sp|P32969|RL9_HUMAN	P32969	RPL9P9	60S ribosomal protein L9	51.56	8	8
sp|P18077|RL35A_HUMAN	P18077	RPL35A	Large ribosomal subunit protein eL33	122424	175390	175641	120591			sp|P38919|IF4A3_HUMAN	P38919	EIF4A3	Eukaryotic initiation factor 4A-III	32.36	8	10
sp|P19827|ITIH1_HUMAN	P19827	ITIH1	Inter-alpha-trypsin inhibitor heavy chain H1	0	0	0	0			sp|P41250|GARS_HUMAN	P41250	GARS1	Glycine--tRNA ligase	14.21	8	8
sp|P26640|SYVC_HUMAN	P26640	VARS1	Valine--tRNA ligase	0	0	100733	21916.8			sp|P51659|DHB4_HUMAN	P51659	HSD17B4	Peroxisomal multifunctional enzyme type 2	16.58	8	8
sp|P27816|MAP4_HUMAN	P27816	MAP4	Microtubule-associated protein 4	22818.1	51884.9	90573.1	39096.3			sp|P52597|HNRPF_HUMAN	P52597	HNRNPF	Heterogeneous nuclear ribonucleoprotein F	34.46	8	10
sp|P30419|NMT1_HUMAN	P30419	NMT1	Glycylpeptide N-tetradecanoyltransferase 1	0	50305.4	23773.7	0			sp|P56537|IF6_HUMAN	P56537	EIF6	Eukaryotic translation initiation factor 6	55.92	8	8
sp|P35520|CBS_HUMAN	P35520	CBS	Cystathionine beta-synthase	1837.87	0	7785.75	0			sp|P62249|RS16_HUMAN	P62249	RPS16	40S ribosomal protein S16	49.32	8	8
sp|P40429|RL13A_HUMAN	P40429	RPL13A	Large ribosomal subunit protein uL13	290276	383300	292273	301446			sp|P62906|RL10A_HUMAN	P62906	RPL10A	60S ribosomal protein L10a	41.94	8	8
sp|P40926|MDHM_HUMAN	P40926	MDH2	Malate dehydrogenase, mitochondrial	767676	849948	718728	643367			sp|P62913|RL11_HUMAN	P62913	RPL11	60S ribosomal protein L11	53.37	8	9
sp|P40939|ECHA_HUMAN	P40939	HADHA	Trifunctional enzyme subunit alpha, mitochondrial	166250	180346	200212	237222			sp|P62917|RL8_HUMAN	P62917	RPL8	60S ribosomal protein L8	39.69	8	8
sp|P41091|IF2G_HUMAN	P41091	EIF2S3	Eukaryotic translation initiation factor 2 subunit 3	264205	288200	370649	200828			sp|P62937|PPIA_HUMAN	P62937	PPIA	Peptidyl-prolyl cis-trans isomerase A	69.09	8	12
sp|P46776|RL27A_HUMAN	P46776	RPL27A	Large ribosomal subunit protein uL15	293693	272155	251243	242953			sp|P83731|RL24_HUMAN	P83731	RPL24	60S ribosomal protein L24	40.76	8	8
sp|P50502|F10A1_HUMAN	P50502	ST13	Hsc70-interacting protein	0	0	83144.6	98883.7			sp|Q12905|ILF2_HUMAN	Q12905	ILF2	Interleukin enhancer-binding factor 2	30.77	8	8
sp|P50914|RL14_HUMAN	P50914	RPL14	Large ribosomal subunit protein eL14	189147	158790	288354	206246			sp|Q12931|TRAP1_HUMAN	Q12931	TRAP1	Heat shock protein 75 kDa, mitochondrial	19.74	8	9
sp|P51659|DHB4_HUMAN	P51659	HSD17B4	Peroxisomal multifunctional enzyme type 2	39007.8	73548.3	115081	163691			sp|Q13283|G3BP1_HUMAN	Q13283	G3BP1	Ras GTPase-activating protein-binding protein 1	25.11	8	9
sp|P52292|IMA1_HUMAN	P52292	KPNA2	Importin subunit alpha-1	0	0	0	17611			sp|Q14103|HNRPD_HUMAN	Q14103	HNRNPD	Heterogeneous nuclear ribonucleoprotein D0	26.48	8	9
sp|P53801|PTTG_HUMAN	P53801	PTTG1IP	Pituitary tumor-transforming gene 1 protein-interacting protein	0	22833.1	0	0			sp|Q15029|U5S1_HUMAN	Q15029	EFTUD2	116 kDa U5 small nuclear ribonucleoprotein component	15.02	8	9
sp|P61353|RL27_HUMAN	P61353	RPL27	Large ribosomal subunit protein eL27	256453	175490	194033	158831			sp|Q92598|HS105_HUMAN	Q92598	HSPH1	Heat shock protein 105 kDa	18.65	8	10
sp|P61803|DAD1_HUMAN	P61803	DAD1	Dolichyl-diphosphooligosaccharide--protein glycosyltransferase subunit DAD1	0	14426.3	0	51402			sp|Q92973|TNPO1_HUMAN	Q92973	TNPO1	Transportin-1	15.7	8	10
sp|P62263|RS14_HUMAN	P62263	RPS14	Small ribosomal subunit protein uS11	215395	204481	218311	189715			sp|Q99623|PHB2_HUMAN	Q99623	PHB2	Prohibitin-2	32.78	8	8
sp|P68133|ACTS_HUMAN	P68133	ACTA1	Actin, alpha skeletal muscle	1610991	1.38321e+06	1.18876e+06	888409			sp|Q9Y5B9|SP16H_HUMAN	Q9Y5B9	SUPT16H	FACT complex subunit SPT16	11.46	8	8
sp|O14975|S27A2_HUMAN	O14975	SLC27A2	Long-chain fatty acid transport protein 2	8546.8	0	76957.6	44589.7			sp|O43852|CALU_HUMAN	O43852	CALU	Calumenin	31.11	7	7
sp|O14980|XPO1_HUMAN	O14980	XPO1	Exportin-1	77649.7	193093	136183	178742			sp|O60664|PLIN3_HUMAN	O60664	PLIN3	Perilipin-3	28.57	7	7
sp|O15067|PUR4_HUMAN	O15067	PFAS	Phosphoribosylformylglycinamidine synthase	27102.7	74717.5	33662.1	34312.8			sp|O60841|IF2P_HUMAN	O60841	EIF5B	Eukaryotic translation initiation factor 5B	7.38	7	7
sp|O15372|EIF3H_HUMAN	O15372	EIF3H	Eukaryotic translation initiation factor 3 subunit H	26224.2	11152.7	8288.74	26341			sp|O75390|CISY_HUMAN	O75390	CS	Citrate synthase, mitochondrial	21.46	7	7
sp|O43583|DENR_HUMAN	O43583	DENR	Density-regulated protein	0	9039.12	0	0			sp|O76021|RL1D1_HUMAN	O76021	RSL1D1	Ribosomal L1 domain-containing protein 1	18.16	7	7
sp|O43707|ACTN4_HUMAN	O43707	ACTN4	Alpha-actinin-4	844522	922635	769552	832470			sp|O95831|AIFM1_HUMAN	O95831	AIFM1	Apoptosis-inducing factor 1, mitochondrial	16.8	7	7
sp|O75607|NPM3_HUMAN	O75607	NPM3	Nucleoplasmin-3	11945.1	17745.6	27696.4	15958			sp|P05198|IF2A_HUMAN	P05198	EIF2S1	Eukaryotic translation initiation factor 2 subunit 1	33.02	7	7
sp|P00568|KAD1_HUMAN	P00568	AK1	Adenylate kinase isoenzyme 1	90339.1	129054	26498.2	74398.1			sp|P09382|LEG1_HUMAN	P09382	LGALS1	Galectin-1	70.37	7	7
sp|P04080|CYTB_HUMAN	P04080	CSTB	Cystatin-B	92779	49075.7	40002	130743			sp|P12004|PCNA_HUMAN	P12004	PCNA	Proliferating cell nuclear antigen	46.74	7	8
sp|P05198|IF2A_HUMAN	P05198	EIF2S1	Eukaryotic translation initiation factor 2 subunit 1	203863	245052	151850	134874			sp|P13797|PLST_HUMAN	P13797	PLS3	Plastin-3	21.43	7	10
sp|P07814|SYEP_HUMAN	P07814	EPRS1	Bifunctional glutamate/proline--tRNA ligase	168160	246047	216283	126292			sp|P18077|RL35A_HUMAN	P18077	RPL35A	60S ribosomal protein L35a	50	7	7
sp|P09661|RU2A_HUMAN	P09661	SNRPA1	U2 small nuclear ribonucleoprotein A'	50422.6	52572.2	0	48908.9			sp|P23381|SYWC_HUMAN	P23381	WARS1	Tryptophan--tRNA ligase, cytoplasmic	24.63	7	7
sp|P0CG39|POTEJ_HUMAN	P0CG39	POTEJ	POTE ankyrin domain family member J	672709	548918	540620	337147			sp|P24539|AT5F1_HUMAN	P24539	ATP5PB	ATP synthase F(0) complex subunit B1, mitochondrial	31.25	7	7
sp|P10321|HLAC_HUMAN	P10321	HLA-C	HLA class I histocompatibility antigen, C alpha chain	46246.7	39238.4	41248.4	46653.5			sp|P25398|RS12_HUMAN	P25398	RPS12	40S ribosomal protein S12	69.7	7	7
sp|P10599|THIO_HUMAN	P10599	TXN	Thioredoxin	259819	218454	248491	366594			sp|P25786|PSA1_HUMAN	P25786	PSMA1	Proteasome subunit alpha type-1	31.18	7	7
sp|P11142|HSP7C_HUMAN	P11142	HSPA8	Heat shock cognate 71 kDa protein	2.48885e+06	2.75139e+06	2.19637e+06	2.28076e+06			sp|P26373|RL13_HUMAN	P26373	RPL13	60S ribosomal protein L13	36.97	7	8
sp|P13489|RINI_HUMAN	P13489	RNH1	Ribonuclease inhibitor	0	8384.48	21340.5	53239.4			sp|P30044|PRDX5_HUMAN	P30044	PRDX5	Peroxiredoxin-5, mitochondrial	44.39	7	7
sp|P13674|P4HA1_HUMAN	P13674	P4HA1	Prolyl 4-hydroxylase subunit alpha-1	0	0	8143.27	0			sp|P30050|RL12_HUMAN	P30050	RPL12	60S ribosomal protein L12	59.39	7	7
sp|P13797|PLST_HUMAN	P13797	PLS3	Plastin-3	62399.4	55267.5	150185	132002			sp|P30086|PEBP1_HUMAN	P30086	PEBP1	Phosphatidylethanolamine-binding protein 1	61.5	7	7
sp|P13804|ETFA_HUMAN	P13804	ETFA	Electron transfer flavoprotein subunit alpha, mitochondrial	287281	348756	366842	395585			sp|P30153|2AAA_HUMAN	P30153	PPP2R1A	Serine/threonine-protein phosphatase 2A 65 kDa regulatory subunit A alpha isoform	28.69	7	11
sp|P14868|SYDC_HUMAN	P14868	DARS1	Aspartate--tRNA ligase, cytoplasmic	26801.3	84015.9	23943.3	87442			sp|P32119|PRDX2_HUMAN	P32119	PRDX2	Peroxiredoxin-2	53.03	7	9
sp|P15170|ERF3A_HUMAN	P15170	GSPT1	Eukaryotic peptide chain release factor GTP-binding subunit ERF3A	19100	9801.6	0	10727			sp|P33991|MCM4_HUMAN	P33991	MCM4	DNA replication licensing factor MCM4	12.28	7	7
sp|P15374|UCHL3_HUMAN	P15374	UCHL3	Ubiquitin carboxyl-terminal hydrolase isozyme L3	22105.5	12565.1	42354.3	13249.1			sp|P34932|HSP74_HUMAN	P34932	HSPA4	Heat shock 70 kDa protein 4	18.1	7	10
sp|P16403|H12_HUMAN	P16403	H1-2	Histone H1.2	78198.8	60360	50310.8	389852			sp|P35613|BASI_HUMAN	P35613	BSG	Basigin	29.09	7	7
sp|P18085|ARF4_HUMAN	P18085	ARF4	ADP-ribosylation factor 4	121802	44751.1	12803.6	113048			sp|P39019|RS19_HUMAN	P39019	RPS19	40S ribosomal protein S19	46.21	7	7
sp|P19338|NUCL_HUMAN	P19338	NCL	Nucleolin	1.08795e+06	1.10431e+06	829668	889933			sp|P40925|MDHC_HUMAN	P40925	MDH1	Malate dehydrogenase, cytoplasmic	25.75	7	7
sp|P22314|UBA1_HUMAN	P22314	UBA1	Ubiquitin-like modifier-activating enzyme 1	1.22906e+06	1.26293e+06	1.04465e+06	1583395			sp|P46782|RS5_HUMAN	P46782	RPS5	40S ribosomal protein S5	42.65	7	7
sp|P28838|AMPL_HUMAN	P28838	LAP3	Cytosol aminopeptidase	0	0	0	8683.78			sp|P54136|SYRC_HUMAN	P54136	RARS1	Arginine--tRNA ligase, cytoplasmic	14.39	7	8
sp|P29692|EF1D_HUMAN	P29692	EEF1D	Elongation factor 1-delta	471433	532753	495489	521153			sp|P54819|KAD2_HUMAN	P54819	AK2	Adenylate kinase 2, mitochondrial	42.26	7	8
sp|P30050|RL12_HUMAN	P30050	RPL12	Large ribosomal subunit protein uL11	305953	401886	335494	385598			sp|P55265|DSRAD_HUMAN	P55265	ADAR	Double-stranded RNA-specific adenosine deaminase	7.5	7	7
sp|P31689|DNJA1_HUMAN	P31689	DNAJA1	DnaJ homolog subfamily A member 1	0	8151.96	7781.43	8389.73			sp|P60900|PSA6_HUMAN	P60900	PSMA6	Proteasome subunit alpha type-6	38.62	7	7
sp|P33316|DUT_HUMAN	P33316	DUT	Deoxyuridine 5'-triphosphate nucleotidohydrolase, mitochondrial	62626	124266	18094.8	178210			sp|P61313|RL15_HUMAN	P61313	RPL15	60S ribosomal protein L15	31.37	7	7
sp|P35241|RADI_HUMAN	P35241	RDX	Radixin	159780	177050	166905	190987			sp|P61981|1433G_HUMAN	P61981	YWHAG	14-3-3 protein gamma	48.18	7	10
sp|P35244|RFA3_HUMAN	P35244	RPA3	Replication protein A 14 kDa subunit	9718.1	0	0	0			sp|P62081|RS7_HUMAN	P62081	RPS7	40S ribosomal protein S7	44.85	7	7
sp|P35270|SPRE_HUMAN	P35270	SPR	Sepiapterin reductase	0	0	0	30828			sp|P62241|RS8_HUMAN	P62241	RPS8	40S ribosomal protein S8	42.31	7	7
sp|P35658|NU214_HUMAN	P35658	NUP214	Nuclear pore complex protein Nup214	0	5854.16	2646.2	0			sp|P62280|RS11_HUMAN	P62280	RPS11	40S ribosomal protein S11	46.2	7	7
sp|P46063|RECQ1_HUMAN	P46063	RECQL	ATP-dependent DNA helicase Q1	31986.5	0	0	0			sp|P78417|GSTO1_HUMAN	P78417	GSTO1	Glutathione S-transferase omega-1	29.46	7	7
sp|P48637|GSHB_HUMAN	P48637	GSS	Glutathione synthetase	0	5262.86	0	0			sp|Q01518|CAP1_HUMAN	Q01518	CAP1	Adenylyl cyclase-associated protein 1	18.53	7	7
sp|P49207|RL34_HUMAN	P49207	RPL34	Large ribosomal subunit protein eL34	111838	57634.7	16957.5	57760			sp|Q02543|RL18A_HUMAN	Q02543	RPL18A	60S ribosomal protein L18a	39.2	7	7
sp|P49411|EFTU_HUMAN	P49411	TUFM	Elongation factor Tu, mitochondrial	455428	455841	440688	536777			sp|Q04637|IF4G1_HUMAN	Q04637	EIF4G1	Eukaryotic translation initiation factor 4 gamma 1	6.5	7	9
sp|P49821|NDUV1_HUMAN	P49821	NDUFV1	NADH dehydrogenase [ubiquinone] flavoprotein 1, mitochondrial	0	0	3536.6	0			sp|Q07955|SRSF1_HUMAN	Q07955	SRSF1	Serine/arginine-rich splicing factor 1	33.06	7	7
sp|P51812|KS6A3_HUMAN	P51812	RPS6KA3	Ribosomal protein S6 kinase alpha-3	11034.5	10992.3	9205.6	0			sp|Q13347|EIF3I_HUMAN	Q13347	EIF3I	Eukaryotic translation initiation factor 3 subunit I	33.23	7	7
sp|P51858|HDGF_HUMAN	P51858	HDGF	Hepatoma-derived growth factor	100294	123007	93918.4	54931.8			sp|Q13423|NNTM_HUMAN	Q13423	NNT	NAD(P) transhydrogenase, mitochondrial	8.66	7	7
sp|P51884|LUM_HUMAN	P51884	LUM	Lumican	60156.3	59060	31586.6	27898.6			sp|Q13435|SF3B2_HUMAN	Q13435	SF3B2	Splicing factor 3B subunit 2	11.62	7	7
sp|P54727|RD23B_HUMAN	P54727	RAD23B	UV excision repair protein RAD23 homolog B	0	28386.8	13604.9	12425			sp|Q15185|TEBP_HUMAN	Q15185	PTGES3	Prostaglandin E synthase 3	45.62	7	7
sp|P55036|PSMD4_HUMAN	P55036	PSMD4	26S proteasome non-ATPase regulatory subunit 4	0	0	9183.28	37578			sp|Q15365|PCBP1_HUMAN	Q15365	PCBP1	Poly(rC)-binding protein 1	52.25	7	11
sp|P55060|XPO2_HUMAN	P55060	CSE1L	Exportin-2	1.50447e+06	1.49548e+06	1.20238e+06	1.40344e+06			sp|Q15366|PCBP2_HUMAN	Q15366	PCBP2	Poly(rC)-binding protein 2	46.58	7	12
sp|P61313|RL15_HUMAN	P61313	RPL15	Large ribosomal subunit protein eL15	137181	184195	132935	148939			sp|Q92522|H1X_HUMAN	Q92522	H1-10	Histone H1.10	38.97	7	7
sp|P62877|RBX1_HUMAN	P62877	RBX1	E3 ubiquitin-protein ligase RBX1	0	0	0	16689.1			sp|Q9P2J5|SYLC_HUMAN	Q9P2J5	LARS1	Leucine--tRNA ligase, cytoplasmic	10.54	7	7
sp|P62995|TRA2B_HUMAN	P62995	TRA2B	Transformer-2 protein homolog beta	63686.5	63848.9	67060.4	93942.5			sp|Q9UMS4|PRP19_HUMAN	Q9UMS4	PRPF19	Pre-mRNA-processing factor 19	27.98	7	7
sp|P63208|SKP1_HUMAN	P63208	SKP1	S-phase kinase-associated protein 1	30115.8	65843.7	0	0			sp|Q9Y266|NUDC_HUMAN	Q9Y266	NUDC	Nuclear migration protein nudC	26.28	7	7
sp|O14974|MYPT1_HUMAN	O14974	PPP1R12A	Protein phosphatase 1 regulatory subunit 12A	0	0	0	6981.17			sp|O43776|SYNC_HUMAN	O43776	NARS1	Asparagine--tRNA ligase, cytoplasmic	15.51	6	6
sp|O60869|EDF1_HUMAN	O60869	EDF1	Endothelial differentiation-related factor 1	25393.8	39740.9	0	20641.2			sp|P01024|CO3_HUMAN	P01024	C3	Complement C3	4.63	6	6
sp|O75694|NU155_HUMAN	O75694	NUP155	Nuclear pore complex protein Nup155	0	3523.72	0	0			sp|P05387|RLA2_HUMAN	P05387	RPLP2	60S acidic ribosomal protein P2	76.52	6	6
sp|O75822|EIF3J_HUMAN	O75822	EIF3J	Eukaryotic translation initiation factor 3 subunit J	22336.9	51307	65128.7	63986.4			sp|P05455|LA_HUMAN	P05455	SSB	Lupus La protein	18.38	6	6
sp|O95232|LC7L3_HUMAN	O95232	LUC7L3	Luc7-like protein 3	0	0	23822.9	38703.9			sp|P07355|ANXA2_HUMAN	P07355	ANXA2	Annexin A2	67.55	6	22
sp|O95757|HS74L_HUMAN	O95757	HSPA4L	Heat shock 70 kDa protein 4L	0	0	0	0			sp|P07910|HNRPC_HUMAN	P07910	HNRNPC	Heterogeneous nuclear ribonucleoproteins C1/C2	40.2	6	15
sp|P07195|LDHB_HUMAN	P07195	LDHB	L-lactate dehydrogenase B chain	1.01924e+06	974952	792327	959887			sp|P16615|AT2A2_HUMAN	P16615	ATP2A2	Sarcoplasmic/endoplasmic reticulum calcium ATPase 2	13.05	6	8
sp|P07737|PROF1_HUMAN	P07737	PFN1	Profilin-1	1.03447e+06	1.03028e+06	970115	955413			sp|P17980|PRS6A_HUMAN	P17980	PSMC3	26S proteasome regulatory subunit 6A	21.87	6	6
sp|P07954|FUMH_HUMAN	P07954	FH	Fumarate hydratase, mitochondrial	159891	209288	171514	197560			sp|P18621|RL17_HUMAN	P18621	RPL17	60S ribosomal protein L17	41.3	6	6
sp|P08133|ANXA6_HUMAN	P08133	ANXA6	Annexin A6	20110.7	0	13534.1	0			sp|P18754|RCC1_HUMAN	P18754	RCC1	Regulator of chromosome condensation	22.09	6	6
sp|P08237|PFKAM_HUMAN	P08237	PFKM	ATP-dependent 6-phosphofructokinase, muscle type	0	0	11028.3	0			sp|P19823|ITIH2_HUMAN	P19823	ITIH2	Inter-alpha-trypsin inhibitor heavy chain H2	8.46	6	6
sp|P08238|HS90B_HUMAN	P08238	HSP90AB1	Heat shock protein HSP 90-beta	3.67743e+06	3.50623e+06	3111211	3.03083e+06			sp|P20042|IF2B_HUMAN	P20042	EIF2S2	Eukaryotic translation initiation factor 2 subunit 2	19.52	6	6
sp|P0C0L4|CO4A_HUMAN	P0C0L4	C4A	Complement C4-A	48477.4	59850	75274.4	59774.5			sp|P23588|IF4B_HUMAN	P23588	EIF4B	Eukaryotic translation initiation factor 4B	13.91	6	6
sp|P0DP23|CALM1_HUMAN	P0DP23	CALM1	Calmodulin-1	268110	283126	95719.3	318986			sp|P25205|MCM3_HUMAN	P25205	MCM3	DNA replication licensing factor MCM3	10.77	6	6
sp|P11413|G6PD_HUMAN	P11413	G6PD	Glucose-6-phosphate 1-dehydrogenase	55188.1	231812	164466	123215			sp|P27348|1433T_HUMAN	P27348	YWHAQ	14-3-3 protein theta	46.53	6	9
sp|P13987|CD59_HUMAN	P13987	CD59	CD59 glycoprotein	40058	38157.9	59173	30535.3			sp|P31040|SDHA_HUMAN	P31040	SDHA	Succinate dehydrogenase [ubiquinone] flavoprotein subunit, mitochondrial	11.6	6	6
sp|P15121|ALDR_HUMAN	P15121	AKR1B1	Aldo-keto reductase family 1 member B1	196164	229032	118771	233415			sp|P33316|DUT_HUMAN	P33316	DUT	Deoxyuridine 5'-triphosphate nucleotidohydrolase, mitochondrial	32.14	6	6
sp|P17931|LEG3_HUMAN	P17931	LGALS3	Galectin-3	191390	144409	127347	64944.4			sp|P38117|ETFB_HUMAN	P38117	ETFB	Electron transfer flavoprotein subunit beta	28.24	6	6
sp|P18859|ATP5J_HUMAN	P18859	ATP5PF	ATP synthase-coupling factor 6, mitochondrial	0	0	38397.7	0			sp|P40429|RL13A_HUMAN	P40429	RPL13A	60S ribosomal protein L13a	40.89	6	9
sp|P20020|AT2B1_HUMAN	P20020	ATP2B1	Plasma membrane calcium-transporting ATPase 1	0	0	5902.43	0			sp|P41252|SYIC_HUMAN	P41252	IARS1	Isoleucine--tRNA ligase, cytoplasmic	6.66	6	7
sp|P22102|PUR2_HUMAN	P22102	GART	Trifunctional purine biosynthetic protein adenosine-3	390594	167984	295515	371830			sp|P46778|RL21_HUMAN	P46778	RPL21	60S ribosomal protein L21	38.75	6	6
sp|P22307|SCP2_HUMAN	P22307	SCP2	Sterol carrier protein 2	30394.6	0	0	0			sp|P46781|RS9_HUMAN	P46781	RPS9	40S ribosomal protein S9	26.29	6	6
sp|P25685|DNJB1_HUMAN	P25685	DNAJB1	DnaJ homolog subfamily B member 1	0	0	12206.3	20566			sp|P49748|ACADV_HUMAN	P49748	ACADVL	Very long-chain specific acyl-CoA dehydrogenase, mitochondrial	13.59	6	6
sp|P25787|PSA2_HUMAN	P25787	PSMA2	Proteasome subunit alpha type-2	26442.9	56606.8	59415.7	79217.3			sp|P49915|GUAA_HUMAN	P49915	GMPS	GMP synthase [glutamine-hydrolyzing]	16.59	6	6
sp|P25815|S100P_HUMAN	P25815	S100P	Protein S100-P	0	0	55154.3	0			sp|P50395|GDIB_HUMAN	P50395	GDI2	Rab GDP dissociation inhibitor beta	23.82	6	8
sp|P27797|CALR_HUMAN	P27797	CALR	Calreticulin	883427	847426	814129	518169			sp|P52565|GDIR1_HUMAN	P52565	ARHGDIA	Rho GDP-dissociation inhibitor 1	38.24	6	6
sp|P30048|PRDX3_HUMAN	P30048	PRDX3	Thioredoxin-dependent peroxide reductase, mitochondrial	150918	202908	178457	219343			sp|P55209|NP1L1_HUMAN	P55209	NAP1L1	Nucleosome assembly protein 1-like 1	28.9	6	7
sp|P33991|MCM4_HUMAN	P33991	MCM4	DNA replication licensing factor MCM4	60109	107085	189198	122746			sp|P61353|RL27_HUMAN	P61353	RPL27	60S ribosomal protein L27	47.79	6	6
sp|P34897|GLYM_HUMAN	P34897	SHMT2	Serine hydroxymethyltransferase, mitochondrial	511482	254692	338429	456186			sp|P61604|CH10_HUMAN	P61604	HSPE1	10 kDa heat shock protein, mitochondrial	62.75	6	7
sp|P37837|TALDO_HUMAN	P37837	TALDO1	Transaldolase	262689	158977	115984	69809.8			sp|P62753|RS6_HUMAN	P62753	RPS6	40S ribosomal protein S6	25.7	6	6
sp|P38117|ETFB_HUMAN	P38117	ETFB	Electron transfer flavoprotein subunit beta	115050	102467	67800	19741.3			sp|P62805|H4_HUMAN	P62805	H4C16	Histone H4	54.37	6	7
sp|P40925|MDHC_HUMAN	P40925	MDH1	Malate dehydrogenase, cytoplasmic	272839	139828	337150	124679			sp|P62910|RL32_HUMAN	P62910	RPL32	60S ribosomal protein L32	44.44	6	6
sp|P43243|MATR3_HUMAN	P43243	MATR3	Matrin-3	341937	380393	230731	263175			sp|P67809|YBOX1_HUMAN	P67809	YBX1	Y-box-binding protein 1	39.2	6	9
sp|P46781|RS9_HUMAN	P46781	RPS9	Small ribosomal subunit protein uS4	305201	158153	151635	130721			sp|Q00325|MPCP_HUMAN	Q00325	SLC25A3	Phosphate carrier protein, mitochondrial	17.68	6	6
sp|P49755|TMEDA_HUMAN	P49755	TMED10	Transmembrane emp24 domain-containing protein 10	74993.9	140246	122322	154927			sp|Q07021|C1QBP_HUMAN	Q07021	C1QBP	Complement component 1 Q subcomponent-binding protein, mitochondrial	39.72	6	6
sp|P50238|CRIP1_HUMAN	P50238	CRIP1	Cysteine-rich protein 1	77099.3	71149.2	22523.1	55139.4			sp|Q08J23|NSUN2_HUMAN	Q08J23	NSUN2	RNA cytosine C(5)-methyltransferase NSUN2	12.13	6	6
sp|P53999|TCP4_HUMAN	P53999	SUB1	Activated RNA polymerase II transcriptional coactivator p15	86015.5	152616	139687	154321			sp|Q15063|POSTN_HUMAN	Q15063	POSTN	Periostin	11	6	6
sp|P56134|ATPK_HUMAN	P56134	ATP5MF	ATP synthase subunit f, mitochondrial	71047.3	28566.1	18167.1	28841.9			sp|Q16555|DPYL2_HUMAN	Q16555	DPYSL2	Dihydropyrimidinase-related protein 2	19.76	6	7
sp|P60709|ACTB_HUMAN	P60709	ACTB	Actin, cytoplasmic 1	8032919	7.27222e+06	6143354	5993823			sp|Q3LXA3|TKFC_HUMAN	Q3LXA3	TKFC	Triokinase/FMN cyclase	19.65	6	6
sp|P60981|DEST_HUMAN	P60981	DSTN	Destrin	144531	76911.8	29880.9	152496			sp|Q7L1Q6|5MP2_HUMAN	Q7L1Q6	BZW1	eIF5-mimic protein 2	23.63	6	6
sp|P61026|RAB10_HUMAN	P61026	RAB10	Ras-related protein Rab-10	13796.8	124205	14016.4	30011.8			sp|Q7Z6Z7|HUWE1_HUMAN	Q7Z6Z7	HUWE1	E3 ubiquitin-protein ligase HUWE1	1.87	6	6
sp|P61088|UBE2N_HUMAN	P61088	UBE2N	Ubiquitin-conjugating enzyme E2 N	190505	187920	96120.9	98951.1			sp|Q86V81|THOC4_HUMAN	Q86V81	ALYREF	THO complex subunit 4	38.13	6	6
sp|P61247|RS3A_HUMAN	P61247	RPS3A	Small ribosomal subunit protein eS1	696006	852479	628309	640265			sp|Q8WUM4|PDC6I_HUMAN	Q8WUM4	PDCD6IP	Programmed cell death 6-interacting protein	12.44	6	6
sp|P62820|RAB1A_HUMAN	P62820	RAB1A	Ras-related protein Rab-1A	52496.7	35289.6	38149.2	45001.5			sp|Q9HB71|CYBP_HUMAN	Q9HB71	CACYBP	Calcyclin-binding protein	33.33	6	6
sp|P62826|RAN_HUMAN	P62826	RAN	GTP-binding nuclear protein Ran	638950	618666	571851	607710			sp|Q9NQC3|RTN4_HUMAN	Q9NQC3	RTN4	Reticulon-4	8.31	6	6
sp|P63220|RS21_HUMAN	P63220	RPS21	Small ribosomal subunit protein eS21	68258.3	70842.6	81579.6	105997			sp|Q9Y277|VDAC3_HUMAN	Q9Y277	VDAC3	Voltage-dependent anion-selective channel protein 3	35.34	6	7
sp|P67812|SC11A_HUMAN	P67812	SEC11A	Signal peptidase complex catalytic subunit SEC11A	0	0	0	19057.4			sp|Q9Y3F4|STRAP_HUMAN	Q9Y3F4	STRAP	Serine-threonine kinase receptor-associated protein	27.43	6	6
sp|O00148|DX39A_HUMAN	O00148	DDX39A	ATP-dependent RNA helicase DDX39A	390810	357574	321588	450429			sp|O00303|EIF3F_HUMAN	O00303	EIF3F	Eukaryotic translation initiation factor 3 subunit F	18.77	5	5
sp|O00231|PSD11_HUMAN	O00231	PSMD11	26S proteasome non-ATPase regulatory subunit 11	56595.4	100927	79271.1	0			sp|O00567|NOP56_HUMAN	O00567	NOP56	Nucleolar protein 56	14.81	5	5
sp|O14773|TPP1_HUMAN	O14773	TPP1	Tripeptidyl-peptidase 1	16033.4	18604.9	5516.9	0			sp|O43399|TPD54_HUMAN	O43399	TPD52L2	Tumor protein D54	35.44	5	5
sp|O43399|TPD54_HUMAN	O43399	TPD52L2	Tumor protein D54	63618.8	145867	121416	144482			sp|O75822|EIF3J_HUMAN	O75822	EIF3J	Eukaryotic translation initiation factor 3 subunit J	19.38	5	5
sp|O43488|ARK72_HUMAN	O43488	AKR7A2	Aflatoxin B1 aldehyde reductase member 2	86569.5	0	62058.2	46719.9			sp|O75874|IDHC_HUMAN	O75874	IDH1	Isocitrate dehydrogenase [NADP] cytoplasmic	17.63	5	5
sp|O43837|IDH3B_HUMAN	O43837	IDH3B	Isocitrate dehydrogenase [NAD] subunit beta, mitochondrial	0	0	0	13714.7			sp|P00441|SODC_HUMAN	P00441	SOD1	Superoxide dismutase [Cu-Zn]	41.56	5	5
sp|O75369|FLNB_HUMAN	O75369	FLNB	Filamin-B	1.06767e+06	987776	958374	1071979			sp|P04080|CYTB_HUMAN	P04080	CSTB	Cystatin-B	70.41	5	5
sp|O75396|SC22B_HUMAN	O75396	SEC22B	Vesicle-trafficking protein SEC22b	49991.8	111629	27393.7	146734			sp|P04179|SODM_HUMAN	P04179	SOD2	Superoxide dismutase [Mn], mitochondrial	26.58	5	5
sp|O75489|NDUS3_HUMAN	O75489	NDUFS3	NADH dehydrogenase [ubiquinone] iron-sulfur protein 3, mitochondrial	42968.3	0	0	35237.9			sp|P04843|RPN1_HUMAN	P04843	RPN1	Dolichyl-diphosphooligosaccharide--protein glycosyltransferase subunit 1	10.21	5	5
sp|O75531|BAF_HUMAN	O75531	BANF1	Barrier-to-autointegration factor	53386.7	56858.4	26301.9	41878.4			sp|P05023|AT1A1_HUMAN	P05023	ATP1A1	Sodium/potassium-transporting ATPase subunit alpha-1	13.39	5	9
sp|O75533|SF3B1_HUMAN	O75533	SF3B1	Splicing factor 3B subunit 1	13542.3	0	7393.37	0			sp|P05141|ADT2_HUMAN	P05141	SLC25A5	ADP/ATP translocase 2	49.66	5	15
sp|O95831|AIFM1_HUMAN	O95831	AIFM1	Apoptosis-inducing factor 1, mitochondrial	111022	92191.2	180014	178984			sp|P08174|DAF_HUMAN	P08174	CD55	Complement decay-accelerating factor	18.11	5	6
sp|P00338|LDHA_HUMAN	P00338	LDHA	L-lactate dehydrogenase A chain	2.37988e+06	2369492	1750735	1825153			sp|P08621|RU17_HUMAN	P08621	SNRNP70	U1 small nuclear ribonucleoprotein 70 kDa	12.81	5	5
sp|P00387|NB5R3_HUMAN	P00387	CYB5R3	NADH-cytochrome b5 reductase 3	44494.6	0	0	66632.1			sp|P08708|RS17_HUMAN	P08708	RPS17	40S ribosomal protein S17	55.56	5	5
sp|P00395|COX1_HUMAN	P00395	MT-CO1	Cytochrome c oxidase subunit 1	10708	0	6435.64	0			sp|P08727|K1C19_HUMAN	P08727	KRT19	Keratin, type I cytoskeletal 19	33	5	13
sp|P02647|APOA1_HUMAN	P02647	APOA1	Apolipoprotein A-I	123552	145242	132382	127729			sp|P10599|THIO_HUMAN	P10599	TXN	Thioredoxin	46.67	5	5
sp|P02786|TFR1_HUMAN	P02786	TFRC	Transferrin receptor protein 1	431024	450117	411068	478132			sp|P11177|ODPB_HUMAN	P11177	PDHB	Pyruvate dehydrogenase E1 component subunit beta, mitochondrial	20.89	5	5
sp|P06396|GELS_HUMAN	P06396	GSN	Gelsolin	134413	120638	144586	81055.7			sp|P14868|SYDC_HUMAN	P14868	DARS1	Aspartate--tRNA ligase, cytoplasmic	13.37	5	5
sp|P06730|IF4E_HUMAN	P06730	EIF4E	Eukaryotic translation initiation factor 4E	10737.2	13742.5	19590.9	0			sp|P15328|FOLR1_HUMAN	P15328	FOLR1	Folate receptor alpha	30.74	5	5
sp|P06737|PYGL_HUMAN	P06737	PYGL	Glycogen phosphorylase, liver form	23322.8	0	8668.96	25012			sp|P15531|NDKA_HUMAN	P15531	NME1	Nucleoside diphosphate kinase A	69.74	5	10
sp|P06748|NPM_HUMAN	P06748	NPM1	Nucleophosmin	2.18764e+06	1.95439e+06	1.67114e+06	1.60416e+06			sp|P16070|CD44_HUMAN	P16070	CD44	CD44 antigen	8.09	5	5
sp|P06753|TPM3_HUMAN	P06753	TPM3	Tropomyosin alpha-3 chain	127480	83980.6	119211	106875			sp|P16152|CBR1_HUMAN	P16152	CBR1	Carbonyl reductase [NADPH] 1	29.6	5	6
sp|P07339|CATD_HUMAN	P07339	CTSD	Cathepsin D	51927.8	41698.7	0	116591			sp|P17174|AATC_HUMAN	P17174	GOT1	Aspartate aminotransferase, cytoplasmic	20.1	5	5
sp|P07437|TBB5_HUMAN	P07437	TUBB	Tubulin beta chain	3.77017e+06	3.66817e+06	3327115	3.51518e+06			sp|P17844|DDX5_HUMAN	P17844	DDX5	Probable ATP-dependent RNA helicase DDX5	22.31	5	11
sp|P07602|SAP_HUMAN	P07602	PSAP	Prosaposin	48785.3	53067.4	59401.9	63243.7			sp|P17931|LEG3_HUMAN	P17931	LGALS3	Galectin-3	21.2	5	5
sp|P07996|TSP1_HUMAN	P07996	THBS1	Thrombospondin-1	26376.1	34294.5	0	49730.4			sp|P18669|PGAM1_HUMAN	P18669	PGAM1	Phosphoglycerate mutase 1	68.11	5	13
sp|P0C7P4|UCRIL_HUMAN	P0C7P4	UQCRFS1P1	Putative cytochrome b-c1 complex subunit Rieske-like protein 1	13248.2	61943.2	21696.5	33549.5			sp|P24534|EF1B_HUMAN	P24534	EEF1B2	Elongation factor 1-beta	54.67	5	7
sp|P12004|PCNA_HUMAN	P12004	PCNA	Proliferating cell nuclear antigen	559294	346196	195222	508238			sp|P27816|MAP4_HUMAN	P27816	MAP4	Microtubule-associated protein 4	6.08	5	5
sp|P13010|XRCC5_HUMAN	P13010	XRCC5	X-ray repair cross-complementing protein 5	318919	233157	292761	407458			sp|P30040|ERP29_HUMAN	P30040	ERP29	Endoplasmic reticulum resident protein 29	27.59	5	5
sp|P13645|K1C10_HUMAN	P13645	KRT10	Keratin, type I cytoskeletal 10	0	0	0	44350.1			sp|P30048|PRDX3_HUMAN	P30048	PRDX3	Thioredoxin-dependent peroxide reductase, mitochondrial	30.47	5	5
sp|P13807|GYS1_HUMAN	P13807	GYS1	Glycogen [starch] synthase, muscle	3236.57	0	0	0			sp|P30740|ILEU_HUMAN	P30740	SERPINB1	Leukocyte elastase inhibitor	15.04	5	5
sp|P14550|AK1A1_HUMAN	P14550	AKR1A1	Aldo-keto reductase family 1 member A1	0	0	47450.5	0			sp|P31942|HNRH3_HUMAN	P31942	HNRNPH3	Heterogeneous nuclear ribonucleoprotein H3	23.99	5	6
sp|P14625|ENPL_HUMAN	P14625	HSP90B1	Endoplasmin	1.22924e+06	1.10005e+06	821843	867612			sp|P31946|1433B_HUMAN	P31946	YWHAB	14-3-3 protein beta/alpha	44.72	5	9
sp|P14866|HNRPL_HUMAN	P14866	HNRNPL	Heterogeneous nuclear ribonucleoprotein L	132230	210563	131487	131078			sp|P31949|S10AB_HUMAN	P31949	S100A11	Protein S100-A11	49.52	5	5
sp|P18206|VINC_HUMAN	P18206	VCL	Vinculin	241538	266060	60410.3	333293			sp|P39687|AN32A_HUMAN	P39687	ANP32A	Acidic leucine-rich nuclear phosphoprotein 32 family member A	44.18	5	9
sp|P18669|PGAM1_HUMAN	P18669	PGAM1	Phosphoglycerate mutase 1	600965	539903	508246	450154			sp|P40121|CAPG_HUMAN	P40121	CAPG	Macrophage-capping protein	27.87	5	5
sp|P20290|BTF3_HUMAN	P20290	BTF3	Transcription factor BTF3	59180.1	79851.4	26658.9	100818			sp|P42166|LAP2A_HUMAN	P42166	TMPO	Lamina-associated polypeptide 2, isoform alpha	11.1	5	5
sp|P21980|TGM2_HUMAN	P21980	TGM2	Protein-glutamine gamma-glutamyltransferase 2	0	19369.6	0	0			sp|P46776|RL27A_HUMAN	P46776	RPL27A	60S ribosomal protein L27a	34.46	5	5
sp|P22234|PUR6_HUMAN	P22234	PAICS	Bifunctional phosphoribosylaminoimidazole carboxylase/phosphoribosylaminoimidazole succinocarboxamide synthetase	193684	225376	121304	208120			sp|P46779|RL28_HUMAN	P46779	RPL28	60S ribosomal protein L28	31.39	5	5
sp|P24539|AT5F1_HUMAN	P24539	ATP5PB	ATP synthase F(0) complex subunit B1, mitochondrial	92904.1	84752.2	91462.1	96383.4			sp|P49458|SRP09_HUMAN	P49458	SRP9	Signal recognition particle 9 kDa protein	52.33	5	5
sp|P25398|RS12_HUMAN	P25398	RPS12	Small ribosomal subunit protein eS12	267355	247047	253638	272156			sp|P49736|MCM2_HUMAN	P49736	MCM2	DNA replication licensing factor MCM2	6.97	5	5
sp|P25789|PSA4_HUMAN	P25789	PSMA4	Proteasome subunit alpha type-4	94097.2	65253.9	96303.6	108362			sp|P50238|CRIP1_HUMAN	P50238	CRIP1	Cysteine-rich protein 1	67.53	5	5
sp|P27635|RL10_HUMAN	P27635	RPL10	Large ribosomal subunit protein uL16	265090	262281	285636	281976			sp|P51991|ROA3_HUMAN	P51991	HNRNPA3	Heterogeneous nuclear ribonucleoprotein A3	23.28	5	9
sp|P30047|GFRP_HUMAN	P30047	GCHFR	GTP cyclohydrolase 1 feedback regulatory protein	0	0	30481.8	0			sp|P55084|ECHB_HUMAN	P55084	HADHB	Trifunctional enzyme subunit beta, mitochondrial	17.72	5	5
sp|P30101|PDIA3_HUMAN	P30101	PDIA3	Protein disulfide-isomerase A3	823277	870601	961773	931080			sp|P55884|EIF3B_HUMAN	P55884	EIF3B	Eukaryotic translation initiation factor 3 subunit B	7.25	5	5
sp|P31947|1433S_HUMAN	P31947	SFN	14-3-3 protein sigma	216204	164393	229959	136242			sp|P61106|RAB14_HUMAN	P61106	RAB14	Ras-related protein Rab-14	40.47	5	6
sp|P35443|TSP4_HUMAN	P35443	THBS4	Thrombospondin-4	104421	0	117474	0			sp|P62244|RS15A_HUMAN	P62244	RPS15A	40S ribosomal protein S15a	36.15	5	5
sp|P35610|SOAT1_HUMAN	P35610	SOAT1	Sterol O-acyltransferase 1	12246.3	0	0	0			sp|P62266|RS23_HUMAN	P62266	RPS23	40S ribosomal protein S23	47.55	5	5
sp|P35637|FUS_HUMAN	P35637	FUS	RNA-binding protein FUS	195494	193757	82203.6	151183			sp|P62277|RS13_HUMAN	P62277	RPS13	40S ribosomal protein S13	33.77	5	6
sp|P36542|ATPG_HUMAN	P36542	ATP5F1C	ATP synthase subunit gamma, mitochondrial	136318	162334	96660.9	189923			sp|P62316|SMD2_HUMAN	P62316	SNRPD2	Small nuclear ribonucleoprotein Sm D2	45.76	5	5
sp|P36578|RL4_HUMAN	P36578	RPL4	Large ribosomal subunit protein uL4	920601	868343	695641	693237			sp|P62318|SMD3_HUMAN	P62318	SNRPD3	Small nuclear ribonucleoprotein Sm D3	53.17	5	5
sp|P37108|SRP14_HUMAN	P37108	SRP14	Signal recognition particle 14 kDa protein	48878.1	51934.4	49299.4	69596.5			sp|P62701|RS4X_HUMAN	P62701	RPS4X	40S ribosomal protein S4, X isoform	43.35	5	10
sp|P37802|TAGL2_HUMAN	P37802	TAGLN2	Transgelin-2	767274	821477	551758	659765			sp|P62750|RL23A_HUMAN	P62750	RPL23A	60S ribosomal protein L23a	32.05	5	5
sp|P40227|TCPZ_HUMAN	P40227	CCT6A	T-complex protein 1 subunit zeta	222188	242033	270641	349963			sp|P62888|RL30_HUMAN	P62888	RPL30	60S ribosomal protein L30	58.26	5	5
sp|P42681|TXK_HUMAN	P42681	TXK	Tyrosine-protein kinase TXK	0	0	21577	0			sp|P63220|RS21_HUMAN	P63220	RPS21	40S ribosomal protein S21	66.27	5	5
sp|P47756|CAPZB_HUMAN	P47756	CAPZB	F-actin-capping protein subunit beta	0	36863	43786.1	15640			sp|Q00796|DHSO_HUMAN	Q00796	SORD	Sorbitol dehydrogenase	24.37	5	5
sp|P49588|SYAC_HUMAN	P49588	AARS1	Alanine--tRNA ligase, cytoplasmic	686369	542529	476548	764666			sp|Q04837|SSBP_HUMAN	Q04837	SSBP1	Single-stranded DNA-binding protein, mitochondrial	43.24	5	5
sp|P49720|PSB3_HUMAN	P49720	PSMB3	Proteasome subunit beta type-3	92346.6	99599.9	30596.2	139671			sp|Q06033|ITIH3_HUMAN	Q06033	ITIH3	Inter-alpha-trypsin inhibitor heavy chain H3	5.39	5	5
sp|P49721|PSB2_HUMAN	P49721	PSMB2	Proteasome subunit beta type-2	8087.27	0	28545.6	30751.4			sp|Q06323|PSME1_HUMAN	Q06323	PSME1	Proteasome activator complex subunit 1	22.09	5	5
sp|P49748|ACADV_HUMAN	P49748	ACADVL	Very long-chain specific acyl-CoA dehydrogenase, mitochondrial	166912	142493	73198.2	247314			sp|Q07020|RL18_HUMAN	Q07020	RPL18	60S ribosomal protein L18	30.85	5	5
sp|P50213|IDH3A_HUMAN	P50213	IDH3A	Isocitrate dehydrogenase [NAD] subunit alpha, mitochondrial	0	12005	17519	0			sp|Q08945|SSRP1_HUMAN	Q08945	SSRP1	FACT complex subunit SSRP1	9.31	5	5
sp|P50991|TCPD_HUMAN	P50991	CCT4	T-complex protein 1 subunit delta	411015	462650	274167	403830			sp|Q13011|ECH1_HUMAN	Q13011	ECH1	Delta(3,5)-Delta(2,4)-dienoyl-CoA isomerase, mitochondrial	27.44	5	5
sp|P51151|RAB9A_HUMAN	P51151	RAB9A	Ras-related protein Rab-9A	0	6195.67	0	0			sp|Q13185|CBX3_HUMAN	Q13185	CBX3	Chromobox protein homolog 3	48.63	5	6
sp|P53985|MOT1_HUMAN	P53985	SLC16A1	Monocarboxylate transporter 1	0	0	30436.9	30075.7			sp|Q15046|SYK_HUMAN	Q15046	KARS1	Lysine--tRNA ligase	13.57	5	5
sp|P60866|RS20_HUMAN	P60866	RPS20	Small ribosomal subunit protein uS10	165424	167486	159644	80849			sp|Q6NUK1|SCMC1_HUMAN	Q6NUK1	SLC25A24	Mitochondrial adenyl nucleotide antiporter SLC25A24	15.09	5	5
sp|P61019|RAB2A_HUMAN	P61019	RAB2A	Ras-related protein Rab-2A	5749.92	0	18616.2	97758.5			sp|Q7L2H7|EIF3M_HUMAN	Q7L2H7	EIF3M	Eukaryotic translation initiation factor 3 subunit M	17.38	5	5
sp|P61086|UBE2K_HUMAN	P61086	UBE2K	Ubiquitin-conjugating enzyme E2 K	0	51438.6	0	0			sp|Q86UP2|KTN1_HUMAN	Q86UP2	KTN1	Kinectin	6.19	5	5
sp|P61221|ABCE1_HUMAN	P61221	ABCE1	ATP-binding cassette sub-family E member 1	72012.1	13896.1	0	0			sp|Q8TDN6|BRX1_HUMAN	Q8TDN6	BRIX1	Ribosome biogenesis protein BRX1 homolog	16.15	5	5
sp|P61956|SUMO2_HUMAN	P61956	SUMO2	Small ubiquitin-related modifier 2	103270	95517.8	96965.3	86924.2			sp|Q96AG4|LRC59_HUMAN	Q96AG4	LRRC59	Leucine-rich repeat-containing protein 59	22.15	5	5
sp|P62140|PP1B_HUMAN	P62140	PPP1CB	Serine/threonine-protein phosphatase PP1-beta catalytic subunit	331368	358504	182361	337614			sp|Q96QK1|VPS35_HUMAN	Q96QK1	VPS35	Vacuolar protein sorting-associated protein 35	8.29	5	5
sp|P62241|RS8_HUMAN	P62241	RPS8	Small ribosomal subunit protein eS8	353145	367542	407522	341972			sp|Q99460|PSMD1_HUMAN	Q99460	PSMD1	26S proteasome non-ATPase regulatory subunit 1	10.18	5	5
sp|P62269|RS18_HUMAN	P62269	RPS18	Small ribosomal subunit protein uS13	333026	254680	239642	485147			sp|Q99729|ROAA_HUMAN	Q99729	HNRNPAB	Heterogeneous nuclear ribonucleoprotein A/B	18.98	5	6
sp|P62942|FKB1A_HUMAN	P62942	FKBP1A	Peptidyl-prolyl cis-trans isomerase FKBP1A	28463.3	27393.7	37559.7	46753.8			sp|Q9UL46|PSME2_HUMAN	Q9UL46	PSME2	Proteasome activator complex subunit 2	28.03	5	5
sp|P63241|IF5A1_HUMAN	P63241	EIF5A	Eukaryotic translation initiation factor 5A-1	454347	345696	313331	257028			sp|Q9Y281|COF2_HUMAN	Q9Y281	CFL2	Cofilin-2	51.2	5	7
sp|P63313|TYB10_HUMAN	P63313	TMSB10	Thymosin beta-10	238827	265265	237003	207757			sp|Q9Y2T3|GUAD_HUMAN	Q9Y2T3	GDA	Guanine deaminase	17.18	5	5
sp|P67775|PP2AA_HUMAN	P67775	PPP2CA	Serine/threonine-protein phosphatase 2A catalytic subunit alpha isoform	41054	0	22717.5	0			sp|Q9Y2X3|NOP58_HUMAN	Q9Y2X3	NOP58	Nucleolar protein 58	13.99	5	5
sp|P68400|CSK21_HUMAN	P68400	CSNK2A1	Casein kinase II subunit alpha	2821.22	0	0	0			sp|Q9Y6C9|MTCH2_HUMAN	Q9Y6C9	MTCH2	Mitochondrial carrier homolog 2	26.07	5	5
sp|B0I1T2|MYO1G_HUMAN	B0I1T2	MYO1G	Unconventional myosin-Ig	88881.8	21580.9	75248.8	17191.1			sp|E9PAV3|NACAM_HUMAN	E9PAV3	NACA	Nascent polypeptide-associated complex subunit alpha, muscle-specific form	4.19	4	5
sp|B5ME19|EIFCL_HUMAN	B5ME19	EIF3CL	Eukaryotic translation initiation factor 3 subunit C-like protein	39269.7	0	23331.1	25059.4			sp|O00148|DX39A_HUMAN	O00148	DDX39A	ATP-dependent RNA helicase DDX39A	39.34	4	14
sp|O00506|STK25_HUMAN	O00506	STK25	Serine/threonine-protein kinase 25	0	37366	0	50685.7			sp|O14979|HNRDL_HUMAN	O14979	HNRNPDL	Heterogeneous nuclear ribonucleoprotein D-like	15.48	4	5
sp|O15143|ARC1B_HUMAN	O15143	ARPC1B	Actin-related protein 2/3 complex subunit 1B	8207.68	6203.89	0	0			sp|O75083|WDR1_HUMAN	O75083	WDR1	WD repeat-containing protein 1	10.56	4	4
sp|O43242|PSMD3_HUMAN	O43242	PSMD3	26S proteasome non-ATPase regulatory subunit 3	0	0	7620.6	0			sp|O75531|BAF_HUMAN	O75531	BANF1	Barrier-to-autointegration factor	42.7	4	4
sp|O43491|E41L2_HUMAN	O43491	EPB41L2	Band 4.1-like protein 2	0	9411.82	7261.18	0			sp|O75947|ATP5H_HUMAN	O75947	ATP5PD	ATP synthase subunit d, mitochondrial	39.75	4	4
sp|O43592|XPOT_HUMAN	O43592	XPOT	Exportin-T	18007.8	13660.5	0	0			sp|O94826|TOM70_HUMAN	O94826	TOMM70	Mitochondrial import receptor subunit TOM70	9.05	4	4
sp|O60361|NDK8_HUMAN	O60361	NME2P1	Putative nucleoside diphosphate kinase	17675.9	0	0	0			sp|P00492|HPRT_HUMAN	P00492	HPRT1	Hypoxanthine-guanine phosphoribosyltransferase	20.18	4	4
sp|O60664|PLIN3_HUMAN	O60664	PLIN3	Perilipin-3	110422	100191	143607	566350			sp|P00568|KAD1_HUMAN	P00568	AK1	Adenylate kinase isoenzyme 1	35.05	4	4
sp|O75347|TBCA_HUMAN	O75347	TBCA	Tubulin-specific chaperone A	0	0	46993.7	0			sp|P04040|CATA_HUMAN	P04040	CAT	Catalase	11.01	4	4
sp|O75367|H2AY_HUMAN	O75367	MACROH2A1	Core histone macro-H2A.1	151591	115240	139050	167173			sp|P04075|ALDOA_HUMAN	P04075	ALDOA	Fructose-bisphosphate aldolase A	80.49	4	21
sp|O95292|VAPB_HUMAN	O95292	VAPB	Vesicle-associated membrane protein-associated protein B/C	0	37513.1	8521.62	8823.38			sp|P07437|TBB5_HUMAN	P07437	TUBB	Tubulin beta chain	77.93	4	21
sp|O95373|IPO7_HUMAN	O95373	IPO7	Importin-7	184821	91120.7	123942	90797.1			sp|P07741|APT_HUMAN	P07741	APRT	Adenine phosphoribosyltransferase	36.11	4	4
sp|P00747|PLMN_HUMAN	P00747	PLG	Plasminogen	15669.8	75767.7	14946.7	10760			sp|P09622|DLDH_HUMAN	P09622	DLD	Dihydrolipoyl dehydrogenase, mitochondrial	11	4	4
sp|P04004|VTNC_HUMAN	P04004	VTN	Vitronectin	66254.1	80335.6	66333.8	83387.8			sp|P11498|PYC_HUMAN	P11498	PC	Pyruvate carboxylase, mitochondrial	5.6	4	4
sp|P04181|OAT_HUMAN	P04181	OAT	Ornithine aminotransferase, mitochondrial	0	0	9234.99	0			sp|P12270|TPR_HUMAN	P12270	TPR	Nucleoprotein TPR	2.54	4	4
sp|P04439|HLAA_HUMAN	P04439	HLA-A	HLA class I histocompatibility antigen, A alpha chain	0	0	0	0			sp|P12429|ANXA3_HUMAN	P12429	ANXA3	Annexin A3	17.96	4	4
sp|P04843|RPN1_HUMAN	P04843	RPN1	Dolichyl-diphosphooligosaccharide--protein glycosyltransferase subunit 1	51121.6	84426.9	38882.5	23819.2			sp|P13489|RINI_HUMAN	P13489	RNH1	Ribonuclease inhibitor	15.62	4	4
sp|P07108|ACBP_HUMAN	P07108	DBI	Acyl-CoA-binding protein	35982.2	35225.4	35440.4	26094.9			sp|P16403|H12_HUMAN	P16403	H1-2	Histone H1.2	34.74	4	8
sp|P07237|PDIA1_HUMAN	P07237	P4HB	Protein disulfide-isomerase	481667	508134	513977	387520			sp|P16949|STMN1_HUMAN	P16949	STMN1	Stathmin	38.93	4	6
sp|P07355|ANXA2_HUMAN	P07355	ANXA2	Annexin A2	1671434	1.92113e+06	1740691	1.67428e+06			sp|P17812|PYRG1_HUMAN	P17812	CTPS1	CTP synthase 1	9.98	4	4
sp|P08670|VIME_HUMAN	P08670	VIM	Vimentin	1.82991e+06	1.79421e+06	1.58627e+06	1.7976e+06			sp|P21266|GSTM3_HUMAN	P21266	GSTM3	Glutathione S-transferase Mu 3	23.11	4	4
sp|P08758|ANXA5_HUMAN	P08758	ANXA5	Annexin A5	723917	706964	800888	775317			sp|P22087|FBRL_HUMAN	P22087	FBL	rRNA 2'-O-methyltransferase fibrillarin	23.05	4	7
sp|P0DMV8|HS71A_HUMAN	P0DMV8	HSPA1A	Heat shock 70 kDa protein 1A	1.48699e+06	1.70293e+06	1.3596e+06	1.63498e+06			sp|P24752|THIL_HUMAN	P24752	ACAT1	Acetyl-CoA acetyltransferase, mitochondrial	20.14	4	4
sp|P10606|COX5B_HUMAN	P10606	COX5B	Cytochrome c oxidase subunit 5B, mitochondrial	77137.2	73999.7	0	92434.8			sp|P25787|PSA2_HUMAN	P25787	PSMA2	Proteasome subunit alpha type-2	35.04	4	5
sp|P10620|MGST1_HUMAN	P10620	MGST1	Microsomal glutathione S-transferase 1	49766.7	48773.4	62675.5	82352.8			sp|P25788|PSA3_HUMAN	P25788	PSMA3	Proteasome subunit alpha type-3	17.65	4	4
sp|P11021|BIP_HUMAN	P11021	HSPA5	Endoplasmic reticulum chaperone BiP	3.06578e+06	3235409	2.68409e+06	2.7394e+06			sp|P26368|U2AF2_HUMAN	P26368	U2AF2	Splicing factor U2AF 65 kDa subunit	16.21	4	4
sp|P11172|UMPS_HUMAN	P11172	UMPS	Uridine 5'-monophosphate synthase	35970.1	0	24859.7	57635			sp|P26447|S10A4_HUMAN	P26447	S100A4	Protein S100-A4	36.63	4	4
sp|P11908|PRPS2_HUMAN	P11908	PRPS2	Ribose-phosphate pyrophosphokinase 2	15185.1	11518.2	122205	19528.7			sp|P27708|PYR1_HUMAN	P27708	CAD	CAD protein	4.54	4	7
sp|P12268|IMDH2_HUMAN	P12268	IMPDH2	Inosine-5'-monophosphate dehydrogenase 2	99375.4	158440	183520	28236.8			sp|P28070|PSB4_HUMAN	P28070	PSMB4	Proteasome subunit beta type-4	32.58	4	4
sp|P14678|RSMB_HUMAN	P14678	SNRPB	Small nuclear ribonucleoprotein-associated proteins B and B'	65517.7	47461.6	57725.5	26629.4			sp|P31947|1433S_HUMAN	P31947	SFN	14-3-3 protein sigma	31.05	4	6
sp|P15311|EZRI_HUMAN	P15311	EZR	Ezrin	161947	292942	165730	229978			sp|P33993|MCM7_HUMAN	P33993	MCM7	DNA replication licensing factor MCM7	9.74	4	5
sp|P15954|COX7C_HUMAN	P15954	COX7C	Cytochrome c oxidase subunit 7C, mitochondrial	5037.61	7513.84	9227.03	0			sp|P35241|RADI_HUMAN	P35241	RDX	Radixin	26.07	4	12
sp|P16401|H15_HUMAN	P16401	H1-5	Histone H1.5	0	37537.9	26539.5	56398.1			sp|P35606|COPB2_HUMAN	P35606	COPB2	Coatomer subunit beta'	8.94	4	4
sp|P17174|AATC_HUMAN	P17174	GOT1	Aspartate aminotransferase, cytoplasmic	0	39004.2	79284.6	30119.4			sp|P36776|LONM_HUMAN	P36776	LONP1	Lon protease homolog, mitochondrial	7.51	4	4
sp|P21291|CSRP1_HUMAN	P21291	CSRP1	Cysteine and glycine-rich protein 1	33380.3	23471.7	77064.7	57066.8			sp|P43487|RANG_HUMAN	P43487	RANBP1	Ran-specific GTPase-activating protein	26.87	4	4
sp|P21333|FLNA_HUMAN	P21333	FLNA	Filamin-A	2207932	2.62169e+06	2307661	2.04775e+06			sp|P43686|PRS6B_HUMAN	P43686	PSMC4	26S proteasome regulatory subunit 6B	16.51	4	4
sp|P21926|CD9_HUMAN	P21926	CD9	CD9 antigen	0	0	0	13441.3			sp|P45974|UBP5_HUMAN	P45974	USP5	Ubiquitin carboxyl-terminal hydrolase 5	6.88	4	4
sp|P22695|QCR2_HUMAN	P22695	UQCRC2	Cytochrome b-c1 complex subunit 2, mitochondrial	65310.2	136186	213932	143218			sp|P47756|CAPZB_HUMAN	P47756	CAPZB	F-actin-capping protein subunit beta	21.32	4	4
sp|P23246|SFPQ_HUMAN	P23246	SFPQ	Splicing factor, proline- and glutamine-rich	257773	98584.6	268458	271279			sp|P47897|SYQ_HUMAN	P47897	QARS1	Glutamine--tRNA ligase	9.03	4	4
sp|P23381|SYWC_HUMAN	P23381	WARS1	Tryptophan--tRNA ligase, cytoplasmic	33394.7	33376.7	142639	121349			sp|P48047|ATPO_HUMAN	P48047	ATP5PO	ATP synthase subunit O, mitochondrial	28.64	4	4
sp|P24534|EF1B_HUMAN	P24534	EEF1B2	Elongation factor 1-beta	150339	174082	306876	247535			sp|P49419|AL7A1_HUMAN	P49419	ALDH7A1	Alpha-aminoadipic semialdehyde dehydrogenase	12.8	4	4
sp|P24752|THIL_HUMAN	P24752	ACAT1	Acetyl-CoA acetyltransferase, mitochondrial	31877.9	64527	33749.2	73445.5			sp|P49589|SYCC_HUMAN	P49589	CARS1	Cysteine--tRNA ligase, cytoplasmic	7.22	4	4
sp|P25705|ATPA_HUMAN	P25705	ATP5F1A	ATP synthase subunit alpha, mitochondrial	1328405	1.2613e+06	1.00692e+06	1.17962e+06			sp|P49755|TMEDA_HUMAN	P49755	TMED10	Transmembrane emp24 domain-containing protein 10	27.4	4	4
sp|P25786|PSA1_HUMAN	P25786	PSMA1	Proteasome subunit alpha type-1	101780	86816.1	201425	68802			sp|P49773|HINT1_HUMAN	P49773	HINT1	Adenosine 5'-monophosphoramidase HINT1	61.11	4	4
sp|P26368|U2AF2_HUMAN	P26368	U2AF2	Splicing factor U2AF 65 kDa subunit	6957.19	56189.6	420573	55856			sp|P50914|RL14_HUMAN	P50914	RPL14	60S ribosomal protein L14	20.93	4	4
sp|P26641|EF1G_HUMAN	P26641	EEF1G	Elongation factor 1-gamma	724213	819900	621249	566396			sp|P51858|HDGF_HUMAN	P51858	HDGF	Hepatoma-derived growth factor	25.42	4	5
sp|P27824|CALX_HUMAN	P27824	CANX	Calnexin	525993	616706	560561	548669			sp|P52788|SPSY_HUMAN	P52788	SMS	Spermine synthase	18.03	4	4
sp|P28066|PSA5_HUMAN	P28066	PSMA5	Proteasome subunit alpha type-5	364666	514957	122236	336169			sp|P52815|RM12_HUMAN	P52815	MRPL12	39S ribosomal protein L12, mitochondrial	34.85	4	4
sp|P28070|PSB4_HUMAN	P28070	PSMB4	Proteasome subunit beta type-4	83676.4	71021.7	20125.6	196558			sp|P52907|CAZA1_HUMAN	P52907	CAPZA1	F-actin-capping protein subunit alpha-1	34.27	4	6
sp|P28074|PSB5_HUMAN	P28074	PSMB5	Proteasome subunit beta type-5	67255.8	54078.6	109040	55485			sp|P53618|COPB_HUMAN	P53618	COPB1	Coatomer subunit beta	7.35	4	4
sp|P28331|NDUS1_HUMAN	P28331	NDUFS1	NADH-ubiquinone oxidoreductase 75 kDa subunit, mitochondrial	12757.7	13219.1	46916.7	15491.9			sp|P53621|COPA_HUMAN	P53621	COPA	Coatomer subunit alpha	5.39	4	4
sp|P28482|MK01_HUMAN	P28482	MAPK1	Mitogen-activated protein kinase 1	9905.36	12852.6	0	0			sp|P53999|TCP4_HUMAN	P53999	SUB1	Activated RNA polymerase II transcriptional coactivator p15	34.65	4	4
sp|P31150|GDIA_HUMAN	P31150	GDI1	Rab GDP dissociation inhibitor alpha	0	0	1492.11	0			sp|P60660|MYL6_HUMAN	P60660	MYL6	Myosin light polypeptide 6	56.95	4	7
sp|P31939|PUR9_HUMAN	P31939	ATIC	Bifunctional purine biosynthesis protein ATIC	154388	241571	207698	265601			sp|P60953|CDC42_HUMAN	P60953	CDC42	Cell division control protein 42 homolog	31.41	4	5
sp|P33240|CSTF2_HUMAN	P33240	CSTF2	Cleavage stimulation factor subunit 2	51492.2	0	99426.8	0			sp|P61289|PSME3_HUMAN	P61289	PSME3	Proteasome activator complex subunit 3	20.87	4	4
sp|P35249|RFC4_HUMAN	P35249	RFC4	Replication factor C subunit 4	0	54384.7	0	16615.9			sp|P62191|PRS4_HUMAN	P62191	PSMC1	26S proteasome regulatory subunit 4	12.05	4	4
sp|P35606|COPB2_HUMAN	P35606	COPB2	Coatomer subunit beta'	0	62203.8	7084.24	93764.5			sp|P62263|RS14_HUMAN	P62263	RPS14	40S ribosomal protein S14	36.42	4	4
sp|P35998|PRS7_HUMAN	P35998	PSMC2	26S proteasome regulatory subunit 7	0	14267.4	8668.6	49792.2			sp|P62314|SMD1_HUMAN	P62314	SNRPD1	Small nuclear ribonucleoprotein Sm D1	54.62	4	4
sp|P36776|LONM_HUMAN	P36776	LONP1	Lon protease homolog, mitochondrial	59453.8	44290.3	72248.9	75771.4			sp|P62333|PRS10_HUMAN	P62333	PSMC6	26S proteasome regulatory subunit 10B	13.37	4	4
sp|P38919|IF4A3_HUMAN	P38919	EIF4A3	Eukaryotic initiation factor 4A-III	172061	125058	143124	116698			sp|P62829|RL23_HUMAN	P62829	RPL23	60S ribosomal protein L23	37.14	4	4
sp|P39656|OST48_HUMAN	P39656	DDOST	Dolichyl-diphosphooligosaccharide--protein glycosyltransferase 48 kDa subunit	4522.06	4624.07	0	38341.1			sp|P62851|RS25_HUMAN	P62851	RPS25	40S ribosomal protein S25	29.6	4	4
sp|P40261|NNMT_HUMAN	P40261	NNMT	Nicotinamide N-methyltransferase	45761.4	31843.2	8398.59	40174.6			sp|P62899|RL31_HUMAN	P62899	RPL31	60S ribosomal protein L31	30.4	4	4
sp|P46779|RL28_HUMAN	P46779	RPL28	Large ribosomal subunit protein eL28	211451	243969	51812.6	158708			sp|P84103|SRSF3_HUMAN	P84103	SRSF3	Serine/arginine-rich splicing factor 3	30.49	4	5
sp|P46940|IQGA1_HUMAN	P46940	IQGAP1	Ras GTPase-activating-like protein IQGAP1	567068	387497	423636	508620			sp|Q00688|FKBP3_HUMAN	Q00688	FKBP3	Peptidyl-prolyl cis-trans isomerase FKBP3	21.43	4	4
sp|P49458|SRP09_HUMAN	P49458	SRP9	Signal recognition particle 9 kDa protein	112173	85412.2	106183	114793			sp|Q04760|LGUL_HUMAN	Q04760	GLO1	Lactoylglutathione lyase	29.35	4	4
sp|P51114|FXR1_HUMAN	P51114	FXR1	RNA-binding protein FXR1	0	0	95625.3	107857			sp|Q13151|ROA0_HUMAN	Q13151	HNRNPA0	Heterogeneous nuclear ribonucleoprotein A0	27.21	4	5
sp|P51668|UB2D1_HUMAN	P51668	UBE2D1	Ubiquitin-conjugating enzyme E2 D1	9951.42	7950.91	10212	0			sp|Q13310|PABP4_HUMAN	Q13310	PABPC4	Polyadenylate-binding protein 4	15.68	4	8
sp|P52272|HNRPM_HUMAN	P52272	HNRNPM	Heterogeneous nuclear ribonucleoprotein M	357333	354461	338250	418972			sp|Q13838|DX39B_HUMAN	Q13838	DDX39B	Spliceosome RNA helicase DDX39B	39.25	4	14
sp|P53992|SC24C_HUMAN	P53992	SEC24C	Protein transport protein Sec24C	0	0	0	0			sp|Q15056|IF4H_HUMAN	Q15056	EIF4H	Eukaryotic translation initiation factor 4H	22.58	4	4
sp|P55263|ADK_HUMAN	P55263	ADK	Adenosine kinase	58760.9	24897	0	51685.6			sp|Q15691|MARE1_HUMAN	Q15691	MAPRE1	Microtubule-associated protein RP/EB family member 1	28.73	4	5
sp|P55265|DSRAD_HUMAN	P55265	ADAR	Double-stranded RNA-specific adenosine deaminase	51307	27859.6	55401	59040.8			sp|Q15717|ELAV1_HUMAN	Q15717	ELAVL1	ELAV-like protein 1	17.18	4	4
sp|P55795|HNRH2_HUMAN	P55795	HNRNPH2	Heterogeneous nuclear ribonucleoprotein H2	119194	53095.4	156195	98931.3			sp|Q16401|PSMD5_HUMAN	Q16401	PSMD5	26S proteasome non-ATPase regulatory subunit 5	16.07	4	4
sp|P60228|EIF3E_HUMAN	P60228	EIF3E	Eukaryotic translation initiation factor 3 subunit E	31672.9	115673	0	166123			sp|Q16891|MIC60_HUMAN	Q16891	IMMT	MICOS complex subunit MIC60	9.63	4	4
sp|P61289|PSME3_HUMAN	P61289	PSME3	Proteasome activator complex subunit 3	77492.8	181867	66509.4	40546			sp|Q92499|DDX1_HUMAN	Q92499	DDX1	ATP-dependent RNA helicase DDX1	8.24	4	4
sp|P61513|RL37A_HUMAN	P61513	RPL37A	Large ribosomal subunit protein eL43	127304	52941.6	30588.4	95455.2			sp|Q92616|GCN1_HUMAN	Q92616	GCN1	eIF-2-alpha kinase activator GCN1	2.66	4	4
sp|P61960|UFM1_HUMAN	P61960	UFM1	Ubiquitin-fold modifier 1	13601.6	0	12299.5	19707.7			sp|Q96FQ6|S10AG_HUMAN	Q96FQ6	S100A16	Protein S100-A16	53.4	4	4
sp|P62081|RS7_HUMAN	P62081	RPS7	Small ribosomal subunit protein eS7	382435	101277	88876.3	111228			sp|Q96PK6|RBM14_HUMAN	Q96PK6	RBM14	RNA-binding protein 14	10.31	4	4
sp|P62195|PRS8_HUMAN	P62195	PSMC5	26S proteasome regulatory subunit 8	46789.5	63784.5	69925.1	122222			sp|Q99436|PSB7_HUMAN	Q99436	PSMB7	Proteasome subunit beta type-7	24.91	4	4
sp|P62316|SMD2_HUMAN	P62316	SNRPD2	Small nuclear ribonucleoprotein Sm D2	108100	133595	85534.5	21717.5			sp|Q9BQG0|MBB1A_HUMAN	Q9BQG0	MYBBP1A	Myb-binding protein 1A	6.1	4	4
sp|P62328|TYB4_HUMAN	P62328	TMSB4X	Thymosin beta-4	254476	272564	201696	127917			sp|Q9BTT0|AN32E_HUMAN	Q9BTT0	ANP32E	Acidic leucine-rich nuclear phosphoprotein 32 family member E	22.01	4	4
sp|P62495|ERF1_HUMAN	P62495	ETF1	Eukaryotic peptide chain release factor subunit 1	30035.9	11081.8	0	63647.8			sp|Q9BY32|ITPA_HUMAN	Q9BY32	ITPA	Inosine triphosphate pyrophosphatase	30.93	4	4
sp|P62805|H4_HUMAN	P62805	H4C16	Histone H4	4628656	4646371	3.35474e+06	4.16875e+06			sp|Q9HB07|MYG1_HUMAN	Q9HB07	MYG1	MYG1 exonuclease	14.63	4	4
sp|P62854|RS26_HUMAN	P62854	RPS26	Small ribosomal subunit protein eS26	73012.3	71946.7	78649.7	156622			sp|Q9NZ45|CISD1_HUMAN	Q9NZ45	CISD1	CDGSH iron-sulfur domain-containing protein 1	44.44	4	4
sp|P62861|RS30_HUMAN	P62861	FAU	Ubiquitin-like FUBI-ribosomal protein eS30 fusion protein	93881.1	109458	0	0			sp|Q9P0L0|VAPA_HUMAN	Q9P0L0	VAPA	Vesicle-associated membrane protein-associated protein A	23.69	4	5
sp|P62891|RL39_HUMAN	P62891	RPL39	Large ribosomal subunit protein eL39	13801.4	17269.1	15434.8	9540.67			sp|Q9UBQ7|GRHPR_HUMAN	Q9UBQ7	GRHPR	Glyoxylate reductase/hydroxypyruvate reductase	18.6	4	4
sp|P63000|RAC1_HUMAN	P63000	RAC1	Ras-related C3 botulinum toxin substrate 1	11681.5	46353.2	12234.6	54736.6			sp|Q9UNM6|PSD13_HUMAN	Q9UNM6	PSMD13	26S proteasome non-ATPase regulatory subunit 13	12.23	4	4
sp|P63151|2ABA_HUMAN	P63151	PPP2R2A	Serine/threonine-protein phosphatase 2A 55 kDa regulatory subunit B alpha isoform	0	0	30577.6	0			sp|Q9Y230|RUVB2_HUMAN	Q9Y230	RUVBL2	RuvB-like 2	11.66	4	4
sp|P63244|RACK1_HUMAN	P63244	RACK1	Small ribosomal subunit protein RACK1	773633	463244	627418	568204			sp|Q9Y2B0|CNPY2_HUMAN	Q9Y2B0	CNPY2	Protein canopy homolog 2	32.97	4	4
sp|P67870|CSK2B_HUMAN	P67870	CSNK2B	Casein kinase II subunit beta	18583.7	12636.7	12264.7	16901.8			sp|Q9Y3I0|RTCB_HUMAN	Q9Y3I0	RTCB	RNA-splicing ligase RtcB homolog	12.48	4	4
sp|A6NIZ1|RP1BL_HUMAN	A6NIZ1	RAP1BL	Ras-related protein Rap-1b-like protein	33151.2	15441.4	49754.8	46998.7			sp|B0I1T2|MYO1G_HUMAN	B0I1T2	MYO1G	Unconventional myosin-Ig	4.81	3	3
sp|E9PAV3|NACAM_HUMAN	E9PAV3	NACA	Nascent polypeptide-associated complex subunit alpha, muscle-specific form	201446	150244	160433	217449			sp|O00231|PSD11_HUMAN	O00231	PSMD11	26S proteasome non-ATPase regulatory subunit 11	10.66	3	3
sp|O00193|SMAP_HUMAN	O00193	SMAP	Small acidic protein	12624.8	14746.6	11339.5	17232.5			sp|O00487|PSDE_HUMAN	O00487	PSMD14	26S proteasome non-ATPase regulatory subunit 14	17.42	3	3
sp|O00299|CLIC1_HUMAN	O00299	CLIC1	Chloride intracellular channel protein 1	406080	560202	546663	410951			sp|O00592|PODXL_HUMAN	O00592	PODXL	Podocalyxin	7.71	3	3
sp|O00429|DNM1L_HUMAN	O00429	DNM1L	Dynamin-1-like protein	11150.4	0	0	0			sp|O14818|PSA7_HUMAN	O14818	PSMA7	Proteasome subunit alpha type-7	41.53	3	7
sp|O00487|PSDE_HUMAN	O00487	PSMD14	26S proteasome non-ATPase regulatory subunit 14	0	16662.6	0	30625.7			sp|O14975|S27A2_HUMAN	O14975	SLC27A2	Long-chain fatty acid transport protein 2	6.77	3	3
sp|O00629|IMA3_HUMAN	O00629	KPNA4	Importin subunit alpha-3	9231.19	16234.8	23109.4	15785.6			sp|O15212|PFD6_HUMAN	O15212	PFDN6	Prefoldin subunit 6	26.36	3	3
sp|O00764|PDXK_HUMAN	O00764	PDXK	Pyridoxal kinase	21204.1	18048.3	27211.3	17832.6			sp|O15260|SURF4_HUMAN	O15260	SURF4	Surfeit locus protein 4	15.24	3	3
sp|O14744|ANM5_HUMAN	O14744	PRMT5	Protein arginine N-methyltransferase 5	0	17895	0	0			sp|O43324|MCA3_HUMAN	O43324	EEF1E1	Eukaryotic translation elongation factor 1 epsilon-1	25.29	3	3
sp|O14929|HAT1_HUMAN	O14929	HAT1	Histone acetyltransferase type B catalytic subunit	0	40179.2	0	27843.7			sp|O43684|BUB3_HUMAN	O43684	BUB3	Mitotic checkpoint protein BUB3	16.16	3	3
sp|O15131|IMA6_HUMAN	O15131	KPNA5	Importin subunit alpha-6	11992.5	0	14062.5	0			sp|O60869|EDF1_HUMAN	O60869	EDF1	Endothelial differentiation-related factor 1	22.3	3	3
sp|O15212|PFD6_HUMAN	O15212	PFDN6	Prefoldin subunit 6	33030.3	14213.4	45257.8	12324.9			sp|O75306|NDUS2_HUMAN	O75306	NDUFS2	NADH dehydrogenase [ubiquinone] iron-sulfur protein 2, mitochondrial	7.34	3	3
sp|O15260|SURF4_HUMAN	O15260	SURF4	Surfeit locus protein 4	119179	134881	83727.7	146217			sp|O75340|PDCD6_HUMAN	O75340	PDCD6	Programmed cell death protein 6	26.7	3	3
sp|O15427|MOT4_HUMAN	O15427	SLC16A3	Monocarboxylate transporter 4	0	11917.8	0	0			sp|O75396|SC22B_HUMAN	O75396	SEC22B	Vesicle-trafficking protein SEC22b	20.93	3	3
sp|O43169|CYB5B_HUMAN	O43169	CYB5B	Cytochrome b5 type B	17797.7	12795	0	35185.2			sp|O75489|NDUS3_HUMAN	O75489	NDUFS3	NADH dehydrogenase [ubiquinone] iron-sulfur protein 3, mitochondrial	16.29	3	3
sp|O43324|MCA3_HUMAN	O43324	EEF1E1	Eukaryotic translation elongation factor 1 epsilon-1	32868.5	45318.5	26505.4	7982.04			sp|O75607|NPM3_HUMAN	O75607	NPM3	Nucleoplasmin-3	33.15	3	3
sp|O43615|TIM44_HUMAN	O43615	TIMM44	Mitochondrial import inner membrane translocase subunit TIM44	22626.3	26098.5	18326.2	10998.4			sp|O95336|6PGL_HUMAN	O95336	PGLS	6-phosphogluconolactonase	20.16	3	3
sp|O43809|CPSF5_HUMAN	O43809	NUDT21	Cleavage and polyadenylation specificity factor subunit 5	77788.1	0	0	0			sp|P00403|COX2_HUMAN	P00403	MT-CO2	Cytochrome c oxidase subunit 2	20.26	3	3
sp|O75155|CAND2_HUMAN	O75155	CAND2	Cullin-associated NEDD8-dissociated protein 2	0	0	0	0			sp|P02765|FETUA_HUMAN	P02765	AHSG	Alpha-2-HS-glycoprotein	5.45	3	3
sp|O75439|MPPB_HUMAN	O75439	PMPCB	Mitochondrial-processing peptidase subunit beta	46232.5	60407.1	0	98167.2			sp|P04632|CPNS1_HUMAN	P04632	CAPNS1	Calpain small subunit 1	20.9	3	3
sp|O75643|U520_HUMAN	O75643	SNRNP200	U5 small nuclear ribonucleoprotein 200 kDa helicase	146988	19014.2	23500.2	32041.7			sp|P05386|RLA1_HUMAN	P05386	RPLP1	60S acidic ribosomal protein P1	74.56	3	3
sp|O75844|FACE1_HUMAN	O75844	ZMPSTE24	CAAX prenyl protease 1 homolog	0	0	7301.59	10257			sp|P05556|ITB1_HUMAN	P05556	ITGB1	Integrin beta-1	6.52	3	3
sp|O76003|GLRX3_HUMAN	O76003	GLRX3	Glutaredoxin-3	10466	15427.2	15651.6	34724.8			sp|P06454|PTMA_HUMAN	P06454	PTMA	Prothymosin alpha	33.33	3	3
sp|O94776|MTA2_HUMAN	O94776	MTA2	Metastasis-associated protein MTA2	0	0	0	29258.5			sp|P06703|S10A6_HUMAN	P06703	S100A6	Protein S100-A6	43.33	3	4
sp|O95218|ZRAB2_HUMAN	O95218	ZRANB2	Zinc finger Ran-binding domain-containing protein 2	0	0	0	0			sp|P07339|CATD_HUMAN	P07339	CTSD	Cathepsin D	11.65	3	3
sp|P00004|CYC_HORSE	P00004	CYCS	Cytochrome c	44437.3	14438.6	14336.3	0			sp|P08559|ODPA_HUMAN	P08559	PDHA1	Pyruvate dehydrogenase E1 component subunit alpha, somatic form, mitochondrial	26.67	3	6
sp|P00966|ASSY_HUMAN	P00966	ASS1	Argininosuccinate synthase	532416	627590	578803	516778			sp|P09960|LKHA4_HUMAN	P09960	LTA4H	Leukotriene A-4 hydrolase	9.98	3	3
sp|P02795|MT2_HUMAN	P02795	MT2A	Metallothionein-2	0	14473	19180.8	17336.8			sp|P11387|TOP1_HUMAN	P11387	TOP1	DNA topoisomerase 1	4.44	3	3
sp|P04083|ANXA1_HUMAN	P04083	ANXA1	Annexin A1	988139	1.10545e+06	930408	1.14502e+06			sp|P12236|ADT3_HUMAN	P12236	SLC25A6	ADP/ATP translocase 3	49.66	3	15
sp|P05141|ADT2_HUMAN	P05141	SLC25A5	ADP/ATP translocase 2	212958	219401	209163	207757			sp|P13693|TCTP_HUMAN	P13693	TPT1	Translationally-controlled tumor protein	30.23	3	5
sp|P05387|RLA2_HUMAN	P05387	RPLP2	Large ribosomal subunit protein P2	340683	545418	441771	503502			sp|P14174|MIF_HUMAN	P14174	MIF	Macrophage migration inhibitory factor	23.48	3	3
sp|P05455|LA_HUMAN	P05455	SSB	Lupus La protein	99679.2	132578	176186	169179			sp|P14324|FPPS_HUMAN	P14324	FDPS	Farnesyl pyrophosphate synthase	11.93	3	3
sp|P06899|H2B1J_HUMAN	P06899	H2BC11	Histone H2B type 1-J	203088	250488	174819	232725			sp|P16401|H15_HUMAN	P16401	H1-5	Histone H1.5	19.47	3	4
sp|P07900|HS90A_HUMAN	P07900	HSP90AA1	Heat shock protein HSP 90-alpha	1.4002e+06	1.32652e+06	914343	1.14186e+06			sp|P18085|ARF4_HUMAN	P18085	ARF4	ADP-ribosylation factor 4	39.44	3	5
sp|P08195|4F2_HUMAN	P08195	SLC3A2	Amino acid transporter heavy chain SLC3A2	464405	426383	471062	422181			sp|P19623|SPEE_HUMAN	P19623	SRM	Spermidine synthase	15.56	3	3
sp|P08559|ODPA_HUMAN	P08559	PDHA1	Pyruvate dehydrogenase E1 component subunit alpha, somatic form, mitochondrial	50377.9	43238.2	423228	44798.7			sp|P20290|BTF3_HUMAN	P20290	BTF3	Transcription factor BTF3	32.04	3	3
sp|P08574|CY1_HUMAN	P08574	CYC1	Cytochrome c1, heme protein, mitochondrial	19653.4	8896.31	0	0			sp|P20618|PSB1_HUMAN	P20618	PSMB1	Proteasome subunit beta type-1	19.92	3	3
sp|P08708|RS17_HUMAN	P08708	RPS17	Small ribosomal subunit protein eS17	233664	97706.1	132143	281823			sp|P21291|CSRP1_HUMAN	P21291	CSRP1	Cysteine and glycine-rich protein 1	25.39	3	3
sp|P10768|ESTD_HUMAN	P10768	ESD	S-formylglutathione hydrolase	10472.2	11167	13301.6	17148.9			sp|P25789|PSA4_HUMAN	P25789	PSMA4	Proteasome subunit alpha type-4	21.46	3	3
sp|P12270|TPR_HUMAN	P12270	TPR	Nucleoprotein TPR	36002.1	3491.9	0	105448			sp|P28072|PSB6_HUMAN	P28072	PSMB6	Proteasome subunit beta type-6	24.69	3	3
sp|P13667|PDIA4_HUMAN	P13667	PDIA4	Protein disulfide-isomerase A4	189708	250588	250112	204360			sp|P30049|ATPD_HUMAN	P30049	ATP5F1D	ATP synthase subunit delta, mitochondrial	34.52	3	3
sp|P15291|B4GT1_HUMAN	P15291	B4GALT1	Beta-1,4-galactosyltransferase 1	0	2515.72	0	9379.64			sp|P33992|MCM5_HUMAN	P33992	MCM5	DNA replication licensing factor MCM5	4.36	3	3
sp|P16070|CD44_HUMAN	P16070	CD44	CD44 antigen	101415	108702	37280.9	56912			sp|P35268|RL22_HUMAN	P35268	RPL22	60S ribosomal protein L22	39.06	3	3
sp|P16615|AT2A2_HUMAN	P16615	ATP2A2	Sarcoplasmic/endoplasmic reticulum calcium ATPase 2	150227	199575	111000	223310			sp|P35637|FUS_HUMAN	P35637	FUS	RNA-binding protein FUS	13.88	3	5
sp|P16949|STMN1_HUMAN	P16949	STMN1	Stathmin	136184	119275	205349	126511			sp|P35659|DEK_HUMAN	P35659	DEK	Protein DEK	9.07	3	3
sp|P17301|ITA2_HUMAN	P17301	ITGA2	Integrin alpha-2	0	0	0	0			sp|P36871|PGM1_HUMAN	P36871	PGM1	Phosphoglucomutase-1	6.41	3	3
sp|P17812|PYRG1_HUMAN	P17812	CTPS1	CTP synthase 1	0	36477.3	62395.7	56285.7			sp|P36955|PEDF_HUMAN	P36955	SERPINF1	Pigment epithelium-derived factor	7.89	3	3
sp|P17858|PFKAL_HUMAN	P17858	PFKL	ATP-dependent 6-phosphofructokinase, liver type	23643.9	11078.1	11515.6	0			sp|P37837|TALDO_HUMAN	P37837	TALDO1	Transaldolase	10.09	3	3
sp|P20073|ANXA7_HUMAN	P20073	ANXA7	Annexin A7	0	0	64714.8	0			sp|P42126|ECI1_HUMAN	P42126	ECI1	Enoyl-CoA delta isomerase 1, mitochondrial	17.22	3	3
sp|P22392|NDKB_HUMAN	P22392	NME2	Nucleoside diphosphate kinase B	899374	843831	636541	617640			sp|P46783|RS10_HUMAN	P46783	RPS10	40S ribosomal protein S10	38.18	3	6
sp|P23284|PPIB_HUMAN	P23284	PPIB	Peptidyl-prolyl cis-trans isomerase B	618131	568509	486442	529603			sp|P47914|RL29_HUMAN	P47914	RPL29	60S ribosomal protein L29	18.87	3	3
sp|P23434|GCSH_HUMAN	P23434	GCSH	Glycine cleavage system H protein, mitochondrial	37275.1	52666.2	0	54851.9			sp|P49189|AL9A1_HUMAN	P49189	ALDH9A1	4-trimethylaminobutyraldehyde dehydrogenase	8.7	3	3
sp|P23526|SAHH_HUMAN	P23526	AHCY	Adenosylhomocysteinase	232407	259490	251072	311648			sp|P49207|RL34_HUMAN	P49207	RPL34	60S ribosomal protein L34	21.37	3	3
sp|P23528|COF1_HUMAN	P23528	CFL1	Cofilin-1	1.53612e+06	1.46794e+06	1.00871e+06	1.08372e+06			sp|P49257|LMAN1_HUMAN	P49257	LMAN1	Protein ERGIC-53	12.16	3	3
sp|P25205|MCM3_HUMAN	P25205	MCM3	DNA replication licensing factor MCM3	64065	132214	16087.4	45181.7			sp|P49720|PSB3_HUMAN	P49720	PSMB3	Proteasome subunit beta type-3	23.9	3	3
sp|P25788|PSA3_HUMAN	P25788	PSMA3	Proteasome subunit alpha type-3	130530	24128.2	6547.81	37728.8			sp|P50213|IDH3A_HUMAN	P50213	IDH3A	Isocitrate dehydrogenase [NAD] subunit alpha, mitochondrial	11.2	3	3
sp|P26639|SYTC_HUMAN	P26639	TARS1	Threonine--tRNA ligase 1, cytoplasmic	629067	671210	546644	471374			sp|P51571|SSRD_HUMAN	P51571	SSR4	Translocon-associated protein subunit delta	23.12	3	3
sp|P27348|1433T_HUMAN	P27348	YWHAQ	14-3-3 protein theta	680990	789708	363115	252684			sp|P51884|LUM_HUMAN	P51884	LUM	Lumican	10.65	3	3
sp|P30040|ERP29_HUMAN	P30040	ERP29	Endoplasmic reticulum resident protein 29	166156	165619	185130	159701			sp|P54886|P5CS_HUMAN	P54886	ALDH18A1	Delta-1-pyrroline-5-carboxylate synthase	4.78	3	3
sp|P30084|ECHM_HUMAN	P30084	ECHS1	Enoyl-CoA hydratase, mitochondrial	221498	322059	275507	313431			sp|P55769|NH2L1_HUMAN	P55769	SNU13	NHP2-like protein 1	27.34	3	3
sp|P30086|PEBP1_HUMAN	P30086	PEBP1	Phosphatidylethanolamine-binding protein 1	323919	407797	115171	453381			sp|P55795|HNRH2_HUMAN	P55795	HNRNPH2	Heterogeneous nuclear ribonucleoprotein H2	25.17	3	8
sp|P30153|2AAA_HUMAN	P30153	PPP2R1A	Serine/threonine-protein phosphatase 2A 65 kDa regulatory subunit A alpha isoform	119546	125636	256825	265483			sp|P56134|ATPK_HUMAN	P56134	ATP5MF	ATP synthase subunit f, mitochondrial	39.36	3	3
sp|P31040|SDHA_HUMAN	P31040	SDHA	Succinate dehydrogenase [ubiquinone] flavoprotein subunit, mitochondrial	101337	1.38155e+06	148372	17993.2			sp|P60228|EIF3E_HUMAN	P60228	EIF3E	Eukaryotic translation initiation factor 3 subunit E	11.01	3	3
sp|P31483|TIA1_HUMAN	P31483	TIA1	Cytotoxic granule associated RNA binding protein TIA1	33655.6	0	29829.5	17885.7			sp|P60866|RS20_HUMAN	P60866	RPS20	40S ribosomal protein S20	25.21	3	3
sp|P31930|QCR1_HUMAN	P31930	UQCRC1	Cytochrome b-c1 complex subunit 1, mitochondrial	67904.9	81813.8	80282.1	86022.3			sp|P60903|S10AA_HUMAN	P60903	S100A10	Protein S100-A10	35.05	3	3
sp|P31942|HNRH3_HUMAN	P31942	HNRNPH3	Heterogeneous nuclear ribonucleoprotein H3	91678.8	97710.9	97000.1	86424.7			sp|P60981|DEST_HUMAN	P60981	DSTN	Destrin	26.67	3	4
sp|P31948|STIP1_HUMAN	P31948	STIP1	Stress-induced-phosphoprotein 1	600780	652562	518520	549436			sp|P61158|ARP3_HUMAN	P61158	ACTR3	Actin-related protein 3	16.03	3	4
sp|P33992|MCM5_HUMAN	P33992	MCM5	DNA replication licensing factor MCM5	70492.9	6767.4	83452.8	0			sp|P61513|RL37A_HUMAN	P61513	RPL37A	60S ribosomal protein L37a	51.09	3	4
sp|P35659|DEK_HUMAN	P35659	DEK	Protein DEK	122438	49078.9	56286.5	47027.9			sp|P62304|RUXE_HUMAN	P62304	SNRPE	Small nuclear ribonucleoprotein E	52.17	3	3
sp|P36952|SPB5_HUMAN	P36952	SERPINB5	Serpin B5	375232	381446	270592	388418			sp|P62495|ERF1_HUMAN	P62495	ETF1	Eukaryotic peptide chain release factor subunit 1	12.59	3	3
sp|P36955|PEDF_HUMAN	P36955	SERPINF1	Pigment epithelium-derived factor	58766.8	75830.8	212393	213170			sp|P62633|CNBP_HUMAN	P62633	CNBP	CCHC-type zinc finger nucleic acid binding protein	19.77	3	3
sp|P38159|RBMX_HUMAN	P38159	RBMX	RNA-binding motif protein, X chromosome	112229	60843.2	106805	45872.9			sp|P62820|RAB1A_HUMAN	P62820	RAB1A	Ras-related protein Rab-1A	54.63	3	9
sp|P39019|RS19_HUMAN	P39019	RPS19	Small ribosomal subunit protein eS19	606109	298608	339604	247578			sp|P62841|RS15_HUMAN	P62841	RPS15	40S ribosomal protein S15	36.55	3	3
sp|P39023|RL3_HUMAN	P39023	RPL3	Large ribosomal subunit protein uL3	447892	442998	378620	398324			sp|P62847|RS24_HUMAN	P62847	RPS24	40S ribosomal protein S24	25.56	3	3
sp|P39748|FEN1_HUMAN	P39748	FEN1	Flap endonuclease 1	222290	214385	147777	297122			sp|P62857|RS28_HUMAN	P62857	RPS28	40S ribosomal protein S28	46.38	3	3
sp|P42330|AK1C3_HUMAN	P42330	AKR1C3	Aldo-keto reductase family 1 member C3	183123	235537	85860.9	151092			sp|P63173|RL38_HUMAN	P63173	RPL38	60S ribosomal protein L38	38.57	3	3
sp|P42677|RS27_HUMAN	P42677	RPS27	Small ribosomal subunit protein eS27	198485	129579	105705	177558			sp|P63208|SKP1_HUMAN	P63208	SKP1	S-phase kinase-associated protein 1	26.38	3	3
sp|P42766|RL35_HUMAN	P42766	RPL35	Large ribosomal subunit protein uL29	112717	149845	185832	183620			sp|P63279|UBC9_HUMAN	P63279	UBE2I	SUMO-conjugating enzyme UBC9	24.68	3	3
sp|P43246|MSH2_HUMAN	P43246	MSH2	DNA mismatch repair protein Msh2	0	5345.13	30931.9	8531.92			sp|P67936|TPM4_HUMAN	P67936	TPM4	Tropomyosin alpha-4 chain	35.48	3	11
sp|P45973|CBX5_HUMAN	P45973	CBX5	Chromobox protein homolog 5	0	0	133342	153733			sp|P69905|HBA_HUMAN	P69905	HBA2	Hemoglobin subunit alpha	34.51	3	5
sp|P46778|RL21_HUMAN	P46778	RPL21	Large ribosomal subunit protein eL21	102952	87826	138006	138586			sp|P84098|RL19_HUMAN	P84098	RPL19	60S ribosomal protein L19	17.35	3	3
sp|P46782|RS5_HUMAN	P46782	RPS5	Small ribosomal subunit protein uS7	390910	319234	210144	333060			sp|Q00341|VIGLN_HUMAN	Q00341	HDLBP	Vigilin	3.79	3	3
sp|P48643|TCPE_HUMAN	P48643	CCT5	T-complex protein 1 subunit epsilon	387094	449931	188219	317702			sp|Q01650|LAT1_HUMAN	Q01650	SLC7A5	Large neutral amino acids transporter small subunit 1	8.68	3	3
sp|P49327|FAS_HUMAN	P49327	FASN	Fatty acid synthase	375283	468594	224429	281331			sp|Q02809|PLOD1_HUMAN	Q02809	PLOD1	Procollagen-lysine,2-oxoglutarate 5-dioxygenase 1	6.33	3	3
sp|P49773|HINT1_HUMAN	P49773	HINT1	Adenosine 5'-monophosphoramidase HINT1	154930	114638	51088.3	211059			sp|Q07666|KHDR1_HUMAN	Q07666	KHDRBS1	KH domain-containing, RNA-binding, signal transduction-associated protein 1	12.87	3	4
sp|P50416|CPT1A_HUMAN	P50416	CPT1A	Carnitine O-palmitoyltransferase 1, liver isoform	9528.32	12554.2	38249.8	109724			sp|Q12797|ASPH_HUMAN	Q12797	ASPH	Aspartyl/asparaginyl beta-hydroxylase	7.26	3	4
sp|P50995|ANX11_HUMAN	P50995	ANXA11	Annexin A11	0	107697	0	0			sp|Q13126|MTAP_HUMAN	Q13126	MTAP	S-methyl-5'-thioadenosine phosphorylase	21.2	3	3
sp|P52565|GDIR1_HUMAN	P52565	ARHGDIA	Rho GDP-dissociation inhibitor 1	97921.8	121644	113100	89845.4			sp|Q14116|IL18_HUMAN	Q14116	IL18	Interleukin-18	21.24	3	3
sp|P52701|MSH6_HUMAN	P52701	MSH6	DNA mismatch repair protein Msh6	0	0	50681.3	44810.6			sp|Q14157|UBP2L_HUMAN	Q14157	UBAP2L	Ubiquitin-associated protein 2-like	4.78	3	3
sp|P52888|THOP1_HUMAN	P52888	THOP1	Thimet oligopeptidase	18327.2	0	0	0			sp|Q14498|RBM39_HUMAN	Q14498	RBM39	RNA-binding protein 39	10	3	4
sp|P52907|CAZA1_HUMAN	P52907	CAPZA1	F-actin-capping protein subunit alpha-1	40461.1	80209.7	107718	74967.4			sp|Q14624|ITIH4_HUMAN	Q14624	ITIH4	Inter-alpha-trypsin inhibitor heavy chain H4	3.12	3	3
sp|P53597|SUCA_HUMAN	P53597	SUCLG1	Succinate--CoA ligase [ADP/GDP-forming] subunit alpha, mitochondrial	0	0	0	10173.6			sp|Q14914|PTGR1_HUMAN	Q14914	PTGR1	Prostaglandin reductase 1	14.29	3	3
sp|P53621|COPA_HUMAN	P53621	COPA	Coatomer subunit alpha	12710.7	30738.5	0	31607.2			sp|Q15019|SEPT2_HUMAN	Q15019	SEPTIN2	Septin-2	16.9	3	3
sp|P55010|IF5_HUMAN	P55010	EIF5	Eukaryotic translation initiation factor 5	14454.3	30350.2	45189.8	48305.3			sp|Q15363|TMED2_HUMAN	Q15363	TMED2	Transmembrane emp24 domain-containing protein 2	18.41	3	3
sp|P55072|TERA_HUMAN	P55072	VCP	Transitional endoplasmic reticulum ATPase	707266	595479	534552	910307			sp|Q15393|SF3B3_HUMAN	Q15393	SF3B3	Splicing factor 3B subunit 3	3.62	3	3
sp|P55809|SCOT1_HUMAN	P55809	OXCT1	Succinyl-CoA:3-ketoacid coenzyme A transferase 1, mitochondrial	0	0	0	14699.3			sp|Q16531|DDB1_HUMAN	Q16531	DDB1	DNA damage-binding protein 1	4.12	3	3
sp|P55884|EIF3B_HUMAN	P55884	EIF3B	Eukaryotic translation initiation factor 3 subunit B	16941.1	29529.1	50039.1	192024			sp|Q16543|CDC37_HUMAN	Q16543	CDC37	Hsp90 co-chaperone Cdc37	12.96	3	3
sp|P56211|ARP19_HUMAN	P56211	ARPP19	cAMP-regulated phosphoprotein 19	0	5081.4	0	0			sp|Q16629|SRSF7_HUMAN	Q16629	SRSF7	Serine/arginine-rich splicing factor 7	17.23	3	4
sp|P60660|MYL6_HUMAN	P60660	MYL6	Myosin light polypeptide 6	192988	167348	184292	213472			sp|Q1KMD3|HNRL2_HUMAN	Q1KMD3	HNRNPUL2	Heterogeneous nuclear ribonucleoprotein U-like protein 2	4.95	3	3
sp|P60903|S10AA_HUMAN	P60903	S100A10	Protein S100-A10	144559	162034	134354	112175			sp|Q6YN16|HSDL2_HUMAN	Q6YN16	HSDL2	Hydroxysteroid dehydrogenase-like protein 2	14.11	3	3
sp|P61160|ARP2_HUMAN	P61160	ACTR2	Actin-related protein 2	17525.9	12442.5	12213.7	16223.6			sp|Q8NBJ5|GT251_HUMAN	Q8NBJ5	COLGALT1	Procollagen galactosyltransferase 1	5.14	3	3
sp|P61204|ARF3_HUMAN	P61204	ARF3	ADP-ribosylation factor 3	319194	202359	149304	337124			sp|Q8TAT6|NPL4_HUMAN	Q8TAT6	NPLOC4	Nuclear protein localization protein 4 homolog	7.4	3	3
sp|P61586|RHOA_HUMAN	P61586	RHOA	Transforming protein RhoA	107036	87683.2	67939.5	90397.7			sp|Q92688|AN32B_HUMAN	Q92688	ANP32B	Acidic leucine-rich nuclear phosphoprotein 32 family member B	26.69	3	6
sp|P61769|B2MG_HUMAN	P61769	B2M	Beta-2-microglobulin	23155.2	0	23216	26532.5			sp|Q92945|FUBP2_HUMAN	Q92945	KHSRP	Far upstream element-binding protein 2	8.44	3	5
sp|P61923|COPZ1_HUMAN	P61923	COPZ1	Coatomer subunit zeta-1	0	0	0	52000.5			sp|Q96A33|CCD47_HUMAN	Q96A33	CCDC47	PAT complex subunit CCDC47	8.28	3	3
sp|P61970|NTF2_HUMAN	P61970	NUTF2	Nuclear transport factor 2	19567.5	10773.7	0	0			sp|Q96I24|FUBP3_HUMAN	Q96I24	FUBP3	Far upstream element-binding protein 3	9.44	3	4
sp|P61981|1433G_HUMAN	P61981	YWHAG	14-3-3 protein gamma	446602	478579	220203	386023			sp|Q96P70|IPO9_HUMAN	Q96P70	IPO9	Importin-9	5.96	3	3
sp|P62136|PP1A_HUMAN	P62136	PPP1CA	Serine/threonine-protein phosphatase PP1-alpha catalytic subunit	0	0	0	23277.1			sp|Q96QD8|S38A2_HUMAN	Q96QD8	SLC38A2	Sodium-coupled neutral amino acid symporter 2	10.47	3	3
sp|P62191|PRS4_HUMAN	P62191	PSMC1	26S proteasome regulatory subunit 4	46493.3	79391.4	20991.4	95500.5			sp|Q96TA1|NIBA2_HUMAN	Q96TA1	NIBAN2	Protein Niban 2	7.91	3	3
sp|P62249|RS16_HUMAN	P62249	RPS16	Small ribosomal subunit protein uS9	266336	211078	188088	160705			sp|Q99536|VAT1_HUMAN	Q99536	VAT1	Synaptic vesicle membrane protein VAT-1 homolog	13.74	3	3
sp|P62273|RS29_HUMAN	P62273	RPS29	Small ribosomal subunit protein uS14	39481.3	39933.1	43371.4	0			sp|Q99733|NP1L4_HUMAN	Q99733	NAP1L4	Nucleosome assembly protein 1-like 4	14.4	3	4
sp|P62851|RS25_HUMAN	P62851	RPS25	Small ribosomal subunit protein eS25	156910	165731	102237	163925			sp|Q9NZ01|TECR_HUMAN	Q9NZ01	TECR	Very-long-chain enoyl-CoA reductase	9.09	3	3
sp|P62888|RL30_HUMAN	P62888	RPL30	Large ribosomal subunit protein eL30	363136	389461	298193	302351			sp|Q9UBQ0|VPS29_HUMAN	Q9UBQ0	VPS29	Vacuolar protein sorting-associated protein 29	17.58	3	3
sp|P62906|RL10A_HUMAN	P62906	RPL10A	Large ribosomal subunit protein uL1	284133	292658	278289	287109			sp|Q9UBT2|SAE2_HUMAN	Q9UBT2	UBA2	SUMO-activating enzyme subunit 2	7.66	3	3
sp|P62910|RL32_HUMAN	P62910	RPL32	Large ribosomal subunit protein eL32	182016	106231	166343	147162			sp|Q9UHD8|SEPT9_HUMAN	Q9UHD8	SEPTIN9	Septin-9	11.43	3	4
sp|P62937|PPIA_HUMAN	P62937	PPIA	Peptidyl-prolyl cis-trans isomerase A	2.26758e+06	2.17348e+06	2.19093e+06	1.69122e+06			sp|Q9UKM9|RALY_HUMAN	Q9UKM9	RALY	RNA-binding protein Raly	15.69	3	4
sp|P62979|RS27A_HUMAN	P62979	RPS27A	Ubiquitin-40S ribosomal protein S27a	1.8935e+06	1.44578e+06	1953845	1.44155e+06			sp|Q9ULV4|COR1C_HUMAN	Q9ULV4	CORO1C	Coronin-1C	9.92	3	3
sp|P63104|1433Z_HUMAN	P63104	YWHAZ	14-3-3 protein zeta/delta	928900	1.15745e+06	610451	791257			sp|Q9Y224|RTRAF_HUMAN	Q9Y224	RTRAF	RNA transcription, translation and transport factor protein	18.03	3	3
sp|P63167|DYL1_HUMAN	P63167	DYNLL1	Dynein light chain 1, cytoplasmic	39913.9	31477.1	54155.2	24103			sp|Q9Y262|EIF3L_HUMAN	Q9Y262	EIF3L	Eukaryotic translation initiation factor 3 subunit L	7.8	3	3
sp|P78344|IF4G2_HUMAN	P78344	EIF4G2	Eukaryotic translation initiation factor 4 gamma 2	6862.65	0	0	19605.8			sp|P30405|PPIF_HUMAN	P30405	PPIF	Peptidyl-prolyl cis-trans isomerase F, mitochondrial	21.74	3	4
sp|Q00610|CLH1_HUMAN	Q00610	CLTC	Clathrin heavy chain 1	1.29464e+06	1281636	1.18376e+06	1.18838e+06			sp|Q13561|DCTN2_HUMAN	Q13561	DCTN2	Dynactin subunit 2	11.97	3	3
sp|Q01469|FABP5_HUMAN	Q01469	FABP5	Fatty acid-binding protein 5	6207.18	11237.1	0	0			sp|P40261|NNMT_HUMAN	P40261	NNMT	Nicotinamide N-methyltransferase	13.26	3	3
sp|Q03252|LMNB2_HUMAN	Q03252	LMNB2	Lamin-B2	61730.1	0	15067	0			sp|Q92621|NU205_HUMAN	Q92621	NUP205	Nuclear pore complex protein Nup205	1.84	3	3
sp|Q12792|TWF1_HUMAN	Q12792	TWF1	Twinfilin-1	0	59420.6	11255.6	13639.8			sp|O15371|EIF3D_HUMAN	O15371	EIF3D	Eukaryotic translation initiation factor 3 subunit D	6.57	3	3
sp|C9JQL5|DSA2D_HUMAN	C9JQL5		Putative dispanin subfamily A member 2d	11655	0	16002.7	22619.6			sp|O00154|BACH_HUMAN	O00154	ACOT7	Cytosolic acyl coenzyme A thioester hydrolase	9.47	2	2
sp|O00264|PGRC1_HUMAN	O00264	PGRMC1	Membrane-associated progesterone receptor component 1	63387.2	76473.9	30765.2	43392.5			sp|O00571|DDX3X_HUMAN	O00571	DDX3X	ATP-dependent RNA helicase DDX3X	29.76	2	14
sp|O00303|EIF3F_HUMAN	O00303	EIF3F	Eukaryotic translation initiation factor 3 subunit F	15988.4	69104	51774.1	62819.7			sp|O00629|IMA3_HUMAN	O00629	KPNA4	Importin subunit alpha-3	10.36	2	2
sp|O00571|DDX3X_HUMAN	O00571	DDX3X	ATP-dependent RNA helicase DDX3X	183342	313633	153162	143479			sp|O15067|PUR4_HUMAN	O15067	PFAS	Phosphoribosylformylglycinamidine synthase	2.77	2	2
sp|O00625|PIR_HUMAN	O00625	PIR	Pirin	0	5836.24	0	0			sp|O15144|ARPC2_HUMAN	O15144	ARPC2	Actin-related protein 2/3 complex subunit 2	7.33	2	2
sp|O14561|ACPM_HUMAN	O14561	NDUFAB1	Acyl carrier protein, mitochondrial	9006.4	0	6136.3	0			sp|O43169|CYB5B_HUMAN	O43169	CYB5B	Cytochrome b5 type B	35.33	2	2
sp|O14818|PSA7_HUMAN	O14818	PSMA7	Proteasome subunit alpha type-7	207066	197451	153829	207774			sp|O43598|DNPH1_HUMAN	O43598	DNPH1	2'-deoxynucleoside 5'-phosphate N-hydrolase 1	20.11	2	2
sp|O14828|SCAM3_HUMAN	O14828	SCAMP3	Secretory carrier-associated membrane protein 3	0	33283	0	0			sp|O43670|ZN207_HUMAN	O43670	ZNF207	BUB3-interacting and GLEBS motif-containing protein ZNF207	6.07	2	2
sp|O15144|ARPC2_HUMAN	O15144	ARPC2	Actin-related protein 2/3 complex subunit 2	31374.9	0	0	0			sp|O75131|CPNE3_HUMAN	O75131	CPNE3	Copine-3	7.26	2	2
sp|O43143|DHX15_HUMAN	O43143	DHX15	ATP-dependent RNA helicase DHX15	78033.3	67316.9	90045.4	56205.8			sp|O75475|PSIP1_HUMAN	O75475	PSIP1	PC4 and SFRS1-interacting protein	6.6	2	3
sp|O43175|SERA_HUMAN	O43175	PHGDH	D-3-phosphoglycerate dehydrogenase	1.01153e+06	1.03932e+06	829456	912564			sp|O75494|SRS10_HUMAN	O75494	SRSF10	Serine/arginine-rich splicing factor 10	14.5	2	3
sp|O43395|PRPF3_HUMAN	O43395	PRPF3	U4/U6 small nuclear ribonucleoprotein Prp3	0	30633.8	31294.3	0			sp|O75821|EIF3G_HUMAN	O75821	EIF3G	Eukaryotic translation initiation factor 3 subunit G	12.19	2	2
sp|O43505|B4GA1_HUMAN	O43505	B4GAT1	Beta-1,4-glucuronyltransferase 1	10387.1	0	0	0			sp|O76003|GLRX3_HUMAN	O76003	GLRX3	Glutaredoxin-3	7.76	2	2
sp|O43598|DNPH1_HUMAN	O43598	DNPH1	2'-deoxynucleoside 5'-phosphate N-hydrolase 1	0	0	0	24119.6			sp|O95197|RTN3_HUMAN	O95197	RTN3	Reticulon-3	1.84	2	2
sp|O43684|BUB3_HUMAN	O43684	BUB3	Mitotic checkpoint protein BUB3	68839.7	90564	50818.2	123617			sp|O95433|AHSA1_HUMAN	O95433	AHSA1	Activator of 90 kDa heat shock protein ATPase homolog 1	14.2	2	2
sp|O60701|UGDH_HUMAN	O60701	UGDH	UDP-glucose 6-dehydrogenase	11237.4	0	0	0			sp|P00734|THRB_HUMAN	P00734	F2	Prothrombin	3.86	2	2
sp|O75340|PDCD6_HUMAN	O75340	PDCD6	Programmed cell death protein 6	20257.6	54739	33060.3	110210			sp|P04004|VTNC_HUMAN	P04004	VTN	Vitronectin	5.02	2	2
sp|O75821|EIF3G_HUMAN	O75821	EIF3G	Eukaryotic translation initiation factor 3 subunit G	0	0	19757.5	0			sp|P05388|RLA0_HUMAN	P05388	RPLP0	60S acidic ribosomal protein P0	47.63	2	11
sp|O94925|GLSK_HUMAN	O94925	GLS	Glutaminase kidney isoform, mitochondrial	42815.6	0	74331.5	0			sp|P06753|TPM3_HUMAN	P06753	TPM3	Tropomyosin alpha-3 chain	25.61	2	9
sp|O94992|HEXI1_HUMAN	O94992	HEXIM1	Protein HEXIM1	9094.56	0	0	0			sp|P07108|ACBP_HUMAN	P07108	DBI	Acyl-CoA-binding protein	41.38	2	2
sp|O95299|NDUAA_HUMAN	O95299	NDUFA10	NADH dehydrogenase [ubiquinone] 1 alpha subcomplex subunit 10, mitochondrial	8022.31	8301.24	10599.3	10549.7			sp|P07602|SAP_HUMAN	P07602	PSAP	Prosaposin	6.68	2	2
sp|O95816|BAG2_HUMAN	O95816	BAG2	BAG family molecular chaperone regulator 2	0	33992.7	30518.7	46384.3			sp|P07996|TSP1_HUMAN	P07996	THBS1	Thrombospondin-1	1.97	2	2
sp|P00492|HPRT_HUMAN	P00492	HPRT1	Hypoxanthine-guanine phosphoribosyltransferase	0	11429.7	53871	55867.1			sp|P08865|RSSA_HUMAN	P08865	RPSA	40S ribosomal protein SA	55.25	2	12
sp|P00505|AATM_HUMAN	P00505	GOT2	Aspartate aminotransferase, mitochondrial	252105	129886	136000	185727			sp|P09132|SRP19_HUMAN	P09132	SRP19	Signal recognition particle 19 kDa protein	25.69	2	2
sp|P00558|PGK1_HUMAN	P00558	PGK1	Phosphoglycerate kinase 1	2973297	3.14434e+06	2.39625e+06	2.1339e+06			sp|P09234|RU1C_HUMAN	P09234	SNRPC	U1 small nuclear ribonucleoprotein C	18.87	2	2
sp|P00734|THRB_HUMAN	P00734	F2	Prothrombin	113597	125705	110749	119922			sp|P09429|HMGB1_HUMAN	P09429	HMGB1	High mobility group protein B1	22.33	2	5
sp|P02545|LMNA_HUMAN	P02545	LMNA	Prelamin-A/C	1.28061e+06	1.30612e+06	1353439	1127162			sp|P10412|H14_HUMAN	P10412	H1-4	Histone H1.4	26.48	2	6
sp|P02760|AMBP_HUMAN	P02760	AMBP	Protein AMBP	24567.2	25182.8	0	0			sp|P10768|ESTD_HUMAN	P10768	ESD	S-formylglutathione hydrolase	12.41	2	2
sp|P02794|FRIH_HUMAN	P02794	FTH1	Ferritin heavy chain	0	0	0	71895.1			sp|P11310|ACADM_HUMAN	P11310	ACADM	Medium-chain specific acyl-CoA dehydrogenase, mitochondrial	10.21	2	2
sp|P04075|ALDOA_HUMAN	P04075	ALDOA	Fructose-bisphosphate aldolase A	1.61643e+06	1.5358e+06	1.03406e+06	1.09954e+06			sp|P11940|PABP1_HUMAN	P11940	PABPC1	Polyadenylate-binding protein 1	21.38	2	11
sp|P05023|AT1A1_HUMAN	P05023	ATP1A1	Sodium/potassium-transporting ATPase subunit alpha-1	17406.1	168119	94519.4	198076			sp|P13645|K1C10_HUMAN	P13645	KRT10	Keratin, type I cytoskeletal 10	10.45	2	5
sp|P05386|RLA1_HUMAN	P05386	RPLP1	Large ribosomal subunit protein P1	134766	327076	343274	471223			sp|P13987|CD59_HUMAN	P13987	CD59	CD59 glycoprotein	18.75	2	2
sp|P05783|K1C18_HUMAN	P05783	KRT18	Keratin, type I cytoskeletal 18	2847470	2674206	2.45214e+06	2.52171e+06			sp|P14854|CX6B1_HUMAN	P14854	COX6B1	Cytochrome c oxidase subunit 6B1	33.72	2	2
sp|P06733|ENOA_HUMAN	P06733	ENO1	Alpha-enolase	6.36137e+06	6219685	4.80892e+06	5.38521e+06			sp|P15374|UCHL3_HUMAN	P15374	UCHL3	Ubiquitin carboxyl-terminal hydrolase isozyme L3	11.3	2	2
sp|P07305|H10_HUMAN	P07305	H1-0	Histone H1.0	14062.4	11353.3	18906.4	19979.2			sp|P17096|HMGA1_HUMAN	P17096	HMGA1	High mobility group protein HMG-I/HMG-Y	23.36	2	2
sp|P08243|ASNS_HUMAN	P08243	ASNS	Asparagine synthetase [glutamine-hydrolyzing]	179558	161455	139761	196853			sp|P20073|ANXA7_HUMAN	P20073	ANXA7	Annexin A7	5.12	2	2
sp|P08579|RU2B_HUMAN	P08579	SNRPB2	U2 small nuclear ribonucleoprotein B''	0	14630.5	14504.4	15780.5			sp|P20674|COX5A_HUMAN	P20674	COX5A	Cytochrome c oxidase subunit 5A, mitochondrial	16	2	2
sp|P08754|GNAI3_HUMAN	P08754	GNAI3	Guanine nucleotide-binding protein G(i) subunit alpha-3	0	64382.9	21802.5	14631			sp|P21964|COMT_HUMAN	P21964	COMT	Catechol O-methyltransferase	13.65	2	2
sp|P11177|ODPB_HUMAN	P11177	PDHB	Pyruvate dehydrogenase E1 component subunit beta, mitochondrial	299533	137233	181692	220043			sp|P26583|HMGB2_HUMAN	P26583	HMGB2	High mobility group protein B2	11.48	2	2
sp|P11310|ACADM_HUMAN	P11310	ACADM	Medium-chain specific acyl-CoA dehydrogenase, mitochondrial	14079	0	11870.3	14102.8			sp|P26640|SYVC_HUMAN	P26640	VARS1	Valine--tRNA ligase	2.45	2	2
sp|P11498|PYC_HUMAN	P11498	PC	Pyruvate carboxylase, mitochondrial	28581.1	6956.46	32656.7	36296.9			sp|P27635|RL10_HUMAN	P27635	RPL10	60S ribosomal protein L10	31.31	2	5
sp|P12429|ANXA3_HUMAN	P12429	ANXA3	Annexin A3	146221	222360	77982.8	111161			sp|P28331|NDUS1_HUMAN	P28331	NDUFS1	NADH-ubiquinone oxidoreductase 75 kDa subunit, mitochondrial	5.23	2	2
sp|P17980|PRS6A_HUMAN	P17980	PSMC3	26S proteasome regulatory subunit 6A	87256.7	125523	75067	74661.9			sp|P38159|RBMX_HUMAN	P38159	RBMX	RNA-binding motif protein, X chromosome	13.04	2	6
sp|P19823|ITIH2_HUMAN	P19823	ITIH2	Inter-alpha-trypsin inhibitor heavy chain H2	411572	442542	414822	371342			sp|P41091|IF2G_HUMAN	P41091	EIF2S3	Eukaryotic translation initiation factor 2 subunit 3	36.23	2	12
sp|P20042|IF2B_HUMAN	P20042	EIF2S2	Eukaryotic translation initiation factor 2 subunit 2	52065.1	80426.6	59141.9	58315.5			sp|P41567|EIF1_HUMAN	P41567	EIF1	Eukaryotic translation initiation factor 1	53.1	2	4
sp|P21281|VATB2_HUMAN	P21281	ATP6V1B2	V-type proton ATPase subunit B, brain isoform	0	0	0	0			sp|P43246|MSH2_HUMAN	P43246	MSH2	DNA mismatch repair protein Msh2	4.39	2	2
sp|P21964|COMT_HUMAN	P21964	COMT	Catechol O-methyltransferase	0	0	10538.7	20071.6			sp|P46087|NOP2_HUMAN	P46087	NOP2	Probable 28S rRNA (cytosine(4447)-C(5))-methyltransferase	3.69	2	2
sp|P26583|HMGB2_HUMAN	P26583	HMGB2	High mobility group protein B2	0	27531.6	29007.9	0			sp|P51148|RAB5C_HUMAN	P51148	RAB5C	Ras-related protein Rab-5C	22.69	2	4
sp|P26599|PTBP1_HUMAN	P26599	PTBP1	Polypyrimidine tract-binding protein 1	596320	718685	389477	562126			sp|P51149|RAB7A_HUMAN	P51149	RAB7A	Ras-related protein Rab-7a	13.53	2	2
sp|P30041|PRDX6_HUMAN	P30041	PRDX6	Peroxiredoxin-6	1.28594e+06	1.06629e+06	665283	985584			sp|P55010|IF5_HUMAN	P55010	EIF5	Eukaryotic translation initiation factor 5	7.89	2	2
sp|P30049|ATPD_HUMAN	P30049	ATP5F1D	ATP synthase subunit delta, mitochondrial	133803	0	0	59960.1			sp|P55263|ADK_HUMAN	P55263	ADK	Adenosine kinase	11.05	2	2
sp|P30520|PURA2_HUMAN	P30520	ADSS2	Adenylosuccinate synthetase isozyme 2	70745.3	96023.6	0	74167.5			sp|P58546|MTPN_HUMAN	P58546	MTPN	Myotrophin	22.03	2	2
sp|P31943|HNRH1_HUMAN	P31943	HNRNPH1	Heterogeneous nuclear ribonucleoprotein H	573394	598822	593667	568129			sp|P61019|RAB2A_HUMAN	P61019	RAB2A	Ras-related protein Rab-2A	20.75	2	4
sp|P31946|1433B_HUMAN	P31946	YWHAB	14-3-3 protein beta/alpha	709730	844406	336635	764758			sp|P61088|UBE2N_HUMAN	P61088	UBE2N	Ubiquitin-conjugating enzyme E2 N	26.32	2	4
sp|P33993|MCM7_HUMAN	P33993	MCM7	DNA replication licensing factor MCM7	0	8574.6	7982.9	83795.5			sp|P61586|RHOA_HUMAN	P61586	RHOA	Transforming protein RhoA	39.38	2	5
sp|P34932|HSP74_HUMAN	P34932	HSPA4	Heat shock 70 kDa protein 4	162159	125606	133341	459329			sp|P61927|RL37_HUMAN	P61927	RPL37	60S ribosomal protein L37	10.31	2	2
sp|P35268|RL22_HUMAN	P35268	RPL22	Large ribosomal subunit protein eL22	251819	156981	248200	167961			sp|P62195|PRS8_HUMAN	P62195	PSMC5	26S proteasome regulatory subunit 8	7.39	2	2
sp|P40121|CAPG_HUMAN	P40121	CAPG	Macrophage-capping protein	36781.8	12297.6	48273.3	51448.6			sp|P62879|GBB2_HUMAN	P62879	GNB2	Guanine nucleotide-binding protein G(I)/G(S)/G(T) subunit beta-2	24.71	2	6
sp|P41236|IPP2_HUMAN	P41236	PPP1R2	Protein phosphatase inhibitor 2	0	0	0	0			sp|P62979|RS27A_HUMAN	P62979	RPS27A	Ubiquitin-40S ribosomal protein S27a	48.08	2	6
sp|P41250|GARS_HUMAN	P41250	GARS1	Glycine--tRNA ligase	90714.3	11552.6	88219.2	182668			sp|P62995|TRA2B_HUMAN	P62995	TRA2B	Transformer-2 protein homolog beta	15.97	2	3
sp|P41252|SYIC_HUMAN	P41252	IARS1	Isoleucine--tRNA ligase, cytoplasmic	36002.1	89811.8	6858.13	64856.9			sp|P63000|RAC1_HUMAN	P63000	RAC1	Ras-related C3 botulinum toxin substrate 1	29.17	2	4
sp|P41567|EIF1_HUMAN	P41567	EIF1	Eukaryotic translation initiation factor 1	97255.1	84600.4	108495	119908			sp|P63010|AP2B1_HUMAN	P63010	AP2B1	AP-2 complex subunit beta	7.9	2	5
sp|P42166|LAP2A_HUMAN	P42166	TMPO	Lamina-associated polypeptide 2, isoform alpha	93219.8	61057	186929	122871			sp|P63167|DYL1_HUMAN	P63167	DYNLL1	Dynein light chain 1, cytoplasmic	44.94	2	3
sp|P42704|LPPRC_HUMAN	P42704	LRPPRC	Leucine-rich PPR motif-containing protein, mitochondrial	282482	375340	316365	260328			sp|P63241|IF5A1_HUMAN	P63241	EIF5A	Eukaryotic translation initiation factor 5A-1	68.18	2	11
sp|P43686|PRS6B_HUMAN	P43686	PSMC4	26S proteasome regulatory subunit 6B	26244.3	27224.9	51836.4	27552			sp|P68366|TBA4A_HUMAN	P68366	TUBA4A	Tubulin alpha-4A chain	59.82	2	19
sp|P46976|GLYG_HUMAN	P46976	GYG1	Glycogenin-1	56519.8	76194.5	52509	141001			sp|Q00765|REEP5_HUMAN	Q00765	REEP5	Receptor expression-enhancing protein 5	10.05	2	2
sp|P47914|RL29_HUMAN	P47914	RPL29	Large ribosomal subunit protein eL29	97548.7	111021	108910	74018.9			sp|Q01105|SET_HUMAN	Q01105	SET	Protein SET	22.76	2	6
sp|P48047|ATPO_HUMAN	P48047	ATP5PO	ATP synthase subunit O, mitochondrial	171513	161765	115315	157761			sp|Q01130|SRSF2_HUMAN	Q01130	SRSF2	Serine/arginine-rich splicing factor 2	21.72	2	4
sp|P49189|AL9A1_HUMAN	P49189	ALDH9A1	4-trimethylaminobutyraldehyde dehydrogenase	30910.8	58788.3	87331	41882.3			sp|Q01813|PFKAP_HUMAN	Q01813	PFKP	ATP-dependent 6-phosphofructokinase, platelet type	5.36	2	3
sp|P49589|SYCC_HUMAN	P49589	CARS1	Cysteine--tRNA ligase, cytoplasmic	63777.4	69669.4	30707.7	17304.5			sp|Q04917|1433F_HUMAN	Q04917	YWHAH	14-3-3 protein eta	21.14	2	4
sp|P49591|SYSC_HUMAN	P49591	SARS1	Serine--tRNA ligase, cytoplasmic	18858.7	18705.7	12749.3	13410			sp|Q05639|EF1A2_HUMAN	Q05639	EEF1A2	Elongation factor 1-alpha 2	33.05	2	12
sp|P50454|SERPH_HUMAN	P50454	SERPINH1	Serpin H1	251310	267957	212530	285599			sp|Q12904|AIMP1_HUMAN	Q12904	AIMP1	Aminoacyl tRNA synthase complex-interacting multifunctional protein 1	10.26	2	2
sp|P51148|RAB5C_HUMAN	P51148	RAB5C	Ras-related protein Rab-5C	32148.2	0	56640.3	22734.6			sp|Q13155|AIMP2_HUMAN	Q13155	AIMP2	Aminoacyl tRNA synthase complex-interacting multifunctional protein 2	9.38	2	2
sp|P51149|RAB7A_HUMAN	P51149	RAB7A	Ras-related protein Rab-7a	0	0	0	160960			sp|Q13162|PRDX4_HUMAN	Q13162	PRDX4	Peroxiredoxin-4	20.3	2	5
sp|P51991|ROA3_HUMAN	P51991	HNRNPA3	Heterogeneous nuclear ribonucleoprotein A3	360114	356020	204650	375098			sp|Q13492|PICAL_HUMAN	Q13492	PICALM	Phosphatidylinositol-binding clathrin assembly protein	9.05	2	3
sp|P52815|RM12_HUMAN	P52815	MRPL12	Large ribosomal subunit protein bL12m	83726.4	41137.6	73801.9	60419.5			sp|Q14258|TRI25_HUMAN	Q14258	TRIM25	E3 ubiquitin/ISG15 ligase TRIM25	4.76	2	2
sp|P53396|ACLY_HUMAN	P53396	ACLY	ATP-citrate synthase	216725	277270	188438	307888			sp|Q14847|LASP1_HUMAN	Q14847	LASP1	LIM and SH3 domain protein 1	7.66	2	2
sp|P54577|SYYC_HUMAN	P54577	YARS1	Tyrosine--tRNA ligase, cytoplasmic	95485.8	149913	277419	226699			sp|Q15125|EBP_HUMAN	Q15125	EBP	3-beta-hydroxysteroid-Delta(8),Delta(7)-isomerase	12.17	2	2
sp|P55209|NP1L1_HUMAN	P55209	NAP1L1	Nucleosome assembly protein 1-like 1	230567	265126	267242	279512			sp|Q15637|SF01_HUMAN	Q15637	SF1	Splicing factor 1	3.91	2	2
sp|P55735|SEC13_HUMAN	P55735	SEC13	Protein SEC13 homolog	0	13927	0	0			sp|Q15758|AAAT_HUMAN	Q15758	SLC1A5	Neutral amino acid transporter B(0)	6.1	2	2
sp|P56192|SYMC_HUMAN	P56192	MARS1	Methionine--tRNA ligase, cytoplasmic	345326	296241	103061	258321			sp|Q16576|RBBP7_HUMAN	Q16576	RBBP7	Histone-binding protein RBBP7	22.59	2	8
sp|P59998|ARPC4_HUMAN	P59998	ARPC4	Actin-related protein 2/3 complex subunit 4	47808.4	20764.1	5628.28	0			sp|Q16836|HCDH_HUMAN	Q16836	HADH	Hydroxyacyl-coenzyme A dehydrogenase, mitochondrial	17.2	2	2
sp|P60059|SC61G_HUMAN	P60059	SEC61G	Protein transport protein Sec61 subunit gamma	11709.6	22159.5	0	19320.7			sp|Q16851|UGPA_HUMAN	Q16851	UGP2	UTP--glucose-1-phosphate uridylyltransferase	6.69	2	2
sp|P60842|IF4A1_HUMAN	P60842	EIF4A1	Eukaryotic initiation factor 4A-I	1.04398e+06	961056	746040	866879			sp|Q53EL6|PDCD4_HUMAN	Q53EL6	PDCD4	Programmed cell death protein 4	6.61	2	2
sp|P60900|PSA6_HUMAN	P60900	PSMA6	Proteasome subunit alpha type-6	86951.2	174448	203099	205023			sp|Q6P2Q9|PRP8_HUMAN	Q6P2Q9	PRPF8	Pre-mRNA-processing-splicing factor 8	1.24	2	2
sp|P61081|UBC12_HUMAN	P61081	UBE2M	NEDD8-conjugating enzyme Ubc12	0	30599.1	46957.9	0			sp|Q86U42|PABP2_HUMAN	Q86U42	PABPN1	Polyadenylate-binding protein 2	14.38	2	2
sp|P61165|TM258_HUMAN	P61165	TMEM258	Transmembrane protein 258	0	7727.25	0	0			sp|Q8NE71|ABCF1_HUMAN	Q8NE71	ABCF1	ATP-binding cassette sub-family F member 1	3.67	2	2
sp|P61254|RL26_HUMAN	P61254	RPL26	Large ribosomal subunit protein uL24	184613	144994	118514	91388.7			sp|Q8WXX5|DNJC9_HUMAN	Q8WXX5	DNAJC9	DnaJ homolog subfamily C member 9	11.92	2	2
sp|P61978|HNRPK_HUMAN	P61978	HNRNPK	Heterogeneous nuclear ribonucleoprotein K	1.4714e+06	1.36808e+06	1.02214e+06	1.18219e+06			sp|Q96K17|BT3L4_HUMAN	Q96K17	BTF3L4	Transcription factor BTF3 homolog 4	24.05	2	2
sp|P62258|1433E_HUMAN	P62258	YWHAE	14-3-3 protein epsilon	1.89204e+06	1.58198e+06	1.02577e+06	1.41401e+06			sp|Q99584|S10AD_HUMAN	Q99584	S100A13	Protein S100-A13	20.41	2	2
sp|P62277|RS13_HUMAN	P62277	RPS13	Small ribosomal subunit protein uS15	123051	172338	239612	134627			sp|Q99798|ACON_HUMAN	Q99798	ACO2	Aconitate hydratase, mitochondrial	5.13	2	2
sp|P62280|RS11_HUMAN	P62280	RPS11	Small ribosomal subunit protein uS17	212101	189703	301064	209324			sp|Q99829|CPNE1_HUMAN	Q99829	CPNE1	Copine-1	6.52	2	2
sp|P62306|RUXF_HUMAN	P62306	SNRPF	Small nuclear ribonucleoprotein F	16516.6	15922.8	14341	13287.8			sp|Q99873|ANM1_HUMAN	Q99873	PRMT1	Protein arginine N-methyltransferase 1	6.2	2	2
sp|P62314|SMD1_HUMAN	P62314	SNRPD1	Small nuclear ribonucleoprotein Sm D1	140661	185405	38221.9	184201			sp|Q9BQE3|TBA1C_HUMAN	Q9BQE3	TUBA1C	Tubulin alpha-1C chain	63.92	2	21
sp|P62318|SMD3_HUMAN	P62318	SNRPD3	Small nuclear ribonucleoprotein Sm D3	182299	42483.3	80920.6	197090			sp|Q9BS26|ERP44_HUMAN	Q9BS26	ERP44	Endoplasmic reticulum resident protein 44	6.4	2	2
sp|P62333|PRS10_HUMAN	P62333	PSMC6	26S proteasome regulatory subunit 10B	12725.4	0	0	92861.7			sp|Q9BVP2|GNL3_HUMAN	Q9BVP2	GNL3	Guanine nucleotide-binding protein-like 3	8.56	2	2
sp|P62424|RL7A_HUMAN	P62424	RPL7A	Large ribosomal subunit protein eL8	509463	610941	476416	627936			sp|Q9BX68|HINT2_HUMAN	Q9BX68	HINT2	Adenosine 5'-monophosphoramidase HINT2	22.7	2	2
sp|P62633|CNBP_HUMAN	P62633	CNBP	CCHC-type zinc finger nucleic acid binding protein	67600.9	80541.4	69034.2	66820.1			sp|Q9BZZ5|API5_HUMAN	Q9BZZ5	API5	Apoptosis inhibitor 5	4.58	2	2
sp|P62750|RL23A_HUMAN	P62750	RPL23A	Large ribosomal subunit protein uL23	296717	319043	292418	274088			sp|Q9H3K6|BOLA2_HUMAN	Q9H3K6	BOLA2B	BolA-like protein 2	32.56	2	2
sp|P62841|RS15_HUMAN	P62841	RPS15	Small ribosomal subunit protein uS19	159630	156418	45919	192579			sp|Q9NR31|SAR1A_HUMAN	Q9NR31	SAR1A	GTP-binding protein SAR1a	27.27	2	3
sp|P62847|RS24_HUMAN	P62847	RPS24	Small ribosomal subunit protein eS24	178792	225809	192742	151359			sp|Q9NR45|SIAS_HUMAN	Q9NR45	NANS	Sialic acid synthase	12.81	2	2
sp|P62857|RS28_HUMAN	P62857	RPS28	Small ribosomal subunit protein eS28	173151	129994	175182	142639			sp|Q9P035|HACD3_HUMAN	Q9P035	HACD3	Very-long-chain (3R)-3-hydroxyacyl-CoA dehydratase 3	9.67	2	2
sp|P62879|GBB2_HUMAN	P62879	GNB2	Guanine nucleotide-binding protein G(I)/G(S)/G(T) subunit beta-2	133031	124964	28385.7	121508			sp|Q9UBI6|GBG12_HUMAN	Q9UBI6	GNG12	Guanine nucleotide-binding protein G(I)/G(S)/G(O) subunit gamma-12	41.67	2	2
sp|P62899|RL31_HUMAN	P62899	RPL31	Large ribosomal subunit protein eL31	227800	264215	125666	167733			sp|Q9UBS4|DJB11_HUMAN	Q9UBS4	DNAJB11	DnaJ homolog subfamily B member 11	7.54	2	2
sp|P62913|RL11_HUMAN	P62913	RPL11	Large ribosomal subunit protein uL5	265717	277654	373190	308248			sp|Q9UJZ1|STML2_HUMAN	Q9UJZ1	STOML2	Stomatin-like protein 2, mitochondrial	12.92	2	2
sp|P62917|RL8_HUMAN	P62917	RPL8	Large ribosomal subunit protein uL2	255944	424819	194880	103876			sp|Q9UKK9|NUDT5_HUMAN	Q9UKK9	NUDT5	ADP-sugar pyrophosphatase	13.7	2	2
sp|P63279|UBC9_HUMAN	P63279	UBE2I	SUMO-conjugating enzyme UBC9	44460.9	61593.6	62338.5	17930.5			sp|Q9Y2Q3|GSTK1_HUMAN	Q9Y2Q3	GSTK1	Glutathione S-transferase kappa 1	11.5	2	2
sp|P67809|YBOX1_HUMAN	P67809	YBX1	Y-box-binding protein 1	130438	126305	133829	117301			sp|Q9Y383|LC7L2_HUMAN	Q9Y383	LUC7L2	Putative RNA-binding protein Luc7-like 2	6.63	2	2
sp|P67936|TPM4_HUMAN	P67936	TPM4	Tropomyosin alpha-4 chain	526281	435963	330823	350313			sp|Q9Y3U8|RL36_HUMAN	Q9Y3U8	RPL36	60S ribosomal protein L36	20	2	2
sp|P68371|TBB4B_HUMAN	P68371	TUBB4B	Tubulin beta-4B chain	901768	1.01177e+06	906682	978113			sp|Q9Y696|CLIC4_HUMAN	Q9Y696	CLIC4	Chloride intracellular channel protein 4	11.86	2	2
sp|P68431|H31_HUMAN	P68431	H3C12	Histone H3.1	620390	516264	714407	313217			sp|P06730|IF4E_HUMAN	P06730	EIF4E	Eukaryotic translation initiation factor 4E	11.98	2	2
sp|P78330|SERB_HUMAN	P78330	PSPH	Phosphoserine phosphatase	7021.74	10983.1	10822.6	0			sp|P23434|GCSH_HUMAN	P23434	GCSH	Glycine cleavage system H protein, mitochondrial	17.34	2	2
sp|P78347|GTF2I_HUMAN	P78347	GTF2I	General transcription factor II-I	91132	0	0	0			sp|P31689|DNJA1_HUMAN	P31689	DNAJA1	DnaJ homolog subfamily A member 1	6.8	2	2
sp|P78371|TCPB_HUMAN	P78371	CCT2	T-complex protein 1 subunit beta	728556	633637	725963	593742			sp|P43490|NAMPT_HUMAN	P43490	NAMPT	Nicotinamide phosphoribosyltransferase	7.33	2	2
sp|P78406|RAE1L_HUMAN	P78406	RAE1	mRNA export factor RAE1	8556.46	0	0	0			sp|P49903|SPS1_HUMAN	P49903	SEPHS1	Selenide, water dikinase 1	11.22	2	2
sp|P78417|GSTO1_HUMAN	P78417	GSTO1	Glutathione S-transferase omega-1	209969	64950	100139	123237			sp|P53985|MOT1_HUMAN	P53985	SLC16A1	Monocarboxylate transporter 1	5.8	2	2
sp|P78527|PRKDC_HUMAN	P78527	PRKDC	DNA-dependent protein kinase catalytic subunit	1.46168e+06	1.24283e+06	1.27095e+06	1.42373e+06			sp|P84090|ERH_HUMAN	P84090	ERH	Enhancer of rudimentary homolog	17.31	2	2
sp|P80723|BASP1_HUMAN	P80723	BASP1	Brain acid soluble protein 1	345840	397651	272044	285901			sp|Q04323|UBXN1_HUMAN	Q04323	UBXN1	UBX domain-containing protein 1	15.15	2	2
sp|P82979|SARNP_HUMAN	P82979	SARNP	SAP domain-containing ribonucleoprotein	0	20107.1	0	0			sp|Q14247|SRC8_HUMAN	Q14247	CTTN	Src substrate cortactin	4	2	2
sp|P83731|RL24_HUMAN	P83731	RPL24	Large ribosomal subunit protein eL24	301274	182290	204776	108912			sp|Q14257|RCN2_HUMAN	Q14257	RCN2	Reticulocalbin-2	11.04	2	2
sp|P83881|RL36A_HUMAN	P83881	RPL36A	Large ribosomal subunit protein eL42	89544.5	117434	51791.5	110740			sp|Q15257|PTPA_HUMAN	Q15257	PTPA	Serine/threonine-protein phosphatase 2A activator	10.34	2	2
sp|P84090|ERH_HUMAN	P84090	ERH	Enhancer of rudimentary homolog	105654	109741	15337.8	89439.7			sp|Q16630|CPSF6_HUMAN	Q16630	CPSF6	Cleavage and polyadenylation specificity factor subunit 6	7.08	2	2
sp|P84098|RL19_HUMAN	P84098	RPL19	Large ribosomal subunit protein eL19	213060	242127	277732	214590			sp|Q9H299|SH3L3_HUMAN	Q9H299	SH3BGRL3	SH3 domain-binding glutamic acid-rich-like protein 3	31.18	2	2
sp|P84103|SRSF3_HUMAN	P84103	SRSF3	Serine/arginine-rich splicing factor 3	316738	291417	275109	174296			sp|Q9NSD9|SYFB_HUMAN	Q9NSD9	FARSB	Phenylalanine--tRNA ligase beta subunit	6.79	2	2
sp|Q00059|TFAM_HUMAN	Q00059	TFAM	Transcription factor A, mitochondrial	14038.3	38828.3	40148	0			sp|Q9Y285|SYFA_HUMAN	Q9Y285	FARSA	Phenylalanine--tRNA ligase alpha subunit	6.3	2	2
sp|Q00341|VIGLN_HUMAN	Q00341	HDLBP	Vigilin	18468	21910.3	23800	43589.1			sp|P62328|TYB4_HUMAN	P62328	TMSB4X	Thymosin beta-4	56.82	2	4
sp|Q00688|FKBP3_HUMAN	Q00688	FKBP3	Peptidyl-prolyl cis-trans isomerase FKBP3	57713.7	67771.4	63287.6	82219.2			sp|Q15369|ELOC_HUMAN	Q15369	ELOC	Elongin-C	28.57	2	2
sp|Q00765|REEP5_HUMAN	Q00765	REEP5	Receptor expression-enhancing protein 5	38902.7	14653.2	24838	0			sp|Q99643|C560_HUMAN	Q99643	SDHC	Succinate dehydrogenase cytochrome b560 subunit, mitochondrial	12.43	2	2
sp|Q00796|DHSO_HUMAN	Q00796	SORD	Sorbitol dehydrogenase	37810.2	139852	67972.6	160687			sp|Q99848|EBP2_HUMAN	Q99848	EBNA1BP2	Probable rRNA-processing protein EBP2	6.21	2	2
sp|Q00839|HNRPU_HUMAN	Q00839	HNRNPU	Heterogeneous nuclear ribonucleoprotein U	1.21904e+06	1.23793e+06	1.13772e+06	980841			sp|O43592|XPOT_HUMAN	O43592	XPOT	Exportin-T	2.49	2	2
sp|Q01081|U2AF1_HUMAN	Q01081	U2AF1	Splicing factor U2AF 35 kDa subunit	20195	80088.9	38003.1	19160.4			sp|P13073|COX41_HUMAN	P13073	COX4I1	Cytochrome c oxidase subunit 4 isoform 1, mitochondrial	10.65	2	2
sp|Q01082|SPTB2_HUMAN	Q01082	SPTBN1	Spectrin beta chain, non-erythrocytic 1	168080	21595.5	140584	127436			sp|P43897|EFTS_HUMAN	P43897	TSFM	Elongation factor Ts, mitochondrial	7.69	2	2
sp|Q01105|SET_HUMAN	Q01105	SET	Protein SET	493026	517129	531410	433153			sp|Q12792|TWF1_HUMAN	Q12792	TWF1	Twinfilin-1	11.43	2	2
sp|Q01130|SRSF2_HUMAN	Q01130	SRSF2	Serine/arginine-rich splicing factor 2	63351	121598	148372	175938			sp|Q96DG6|CMBL_HUMAN	Q96DG6	CMBL	Carboxymethylenebutenolidase homolog	8.16	2	2
sp|Q01518|CAP1_HUMAN	Q01518	CAP1	Adenylyl cyclase-associated protein 1	65659.5	89569.8	101040	89432.7			sp|Q13428|TCOF_HUMAN	Q13428	TCOF1	Treacle protein	2.15	2	2
sp|Q01650|LAT1_HUMAN	Q01650	SLC7A5	Large neutral amino acids transporter small subunit 1	84078.8	86904.7	71538.1	65258.8			sp|Q9BRA2|TXD17_HUMAN	Q9BRA2	TXNDC17	Thioredoxin domain-containing protein 17	18.7	2	2
sp|Q01813|PFKAP_HUMAN	Q01813	PFKP	ATP-dependent 6-phosphofructokinase, platelet type	55119	67697.3	111595	148630			sp|O00764|PDXK_HUMAN	O00764	PDXK	Pyridoxal kinase	10.26	2	2
sp|Q02218|ODO1_HUMAN	Q02218	OGDH	2-oxoglutarate dehydrogenase complex component E1	15332.3	6458.53	8392.23	8906.05			sp|P17858|PFKAL_HUMAN	P17858	PFKL	ATP-dependent 6-phosphofructokinase, liver type	5.51	2	3
sp|Q02543|RL18A_HUMAN	Q02543	RPL18A	Large ribosomal subunit protein eL20	201758	176497	299996	211863			sp|P51572|BAP31_HUMAN	P51572	BCAP31	B-cell receptor-associated protein 31	9.76	2	2
sp|Q02750|MP2K1_HUMAN	Q02750	MAP2K1	Dual specificity mitogen-activated protein kinase kinase 1	23841.5	38012.3	40406.4	22059.4			sp|P49721|PSB2_HUMAN	P49721	PSMB2	Proteasome subunit beta type-2	15.92	2	3
sp|Q02790|FKBP4_HUMAN	Q02790	FKBP4	Peptidyl-prolyl cis-trans isomerase FKBP4	227703	124652	53262.1	72502.7			sp|Q8NBS9|TXND5_HUMAN	Q8NBS9	TXNDC5	Thioredoxin domain-containing protein 5	6.25	2	2
sp|Q02809|PLOD1_HUMAN	Q02809	PLOD1	Procollagen-lysine,2-oxoglutarate 5-dioxygenase 1	42556.9	56984.3	30769.8	44268.6			sp|O75155|CAND2_HUMAN	O75155	CAND2	Cullin-associated NEDD8-dissociated protein 2	3.07	2	2
sp|Q03001|DYST_HUMAN	Q03001	DST	Dystonin	0	0	12164.5	0			sp|Q8NCW5|NNRE_HUMAN	Q8NCW5	NAXE	NAD(P)H-hydrate epimerase	9.03	2	2
sp|Q04446|GLGB_HUMAN	Q04446	GBE1	1,4-alpha-glucan-branching enzyme	6228.65	0	0	0			sp|P59998|ARPC4_HUMAN	P59998	ARPC4	Actin-related protein 2/3 complex subunit 4	16.67	2	2
sp|Q04637|IF4G1_HUMAN	Q04637	EIF4G1	Eukaryotic translation initiation factor 4 gamma 1	130404	148973	198849	311002			sp|P62306|RUXF_HUMAN	P62306	SNRPF	Small nuclear ribonucleoprotein F	17.44	2	2
sp|Q04695|K1C17_HUMAN	Q04695	KRT17	Keratin, type I cytoskeletal 17	1.9639e+06	1.89492e+06	1.40833e+06	1.69403e+06			sp|Q96EP5|DAZP1_HUMAN	Q96EP5	DAZAP1	DAZ-associated protein 1	7.86	2	2
sp|Q04760|LGUL_HUMAN	Q04760	GLO1	Lactoylglutathione lyase	56777.2	23270.9	59568.8	86862.9			sp|Q13541|4EBP1_HUMAN	Q13541	EIF4EBP1	Eukaryotic translation initiation factor 4E-binding protein 1	48.31	2	2
sp|Q04837|SSBP_HUMAN	Q04837	SSBP1	Single-stranded DNA-binding protein, mitochondrial	95703.4	119859	61250.2	147504			sp|Q8NFJ5|RAI3_HUMAN	Q8NFJ5	GPRC5A	Retinoic acid-induced protein 3	6.16	2	2
sp|Q04917|1433F_HUMAN	Q04917	YWHAH	14-3-3 protein eta	98911.3	144512	47981.6	0			sp|O15372|EIF3H_HUMAN	O15372	EIF3H	Eukaryotic translation initiation factor 3 subunit H	7.39	2	2
sp|Q04941|PLP2_HUMAN	Q04941	PLP2	Proteolipid protein 2	37631	36786.3	40966.6	46180.5			sp|P15291|B4GT1_HUMAN	P15291	B4GALT1	Beta-1,4-galactosyltransferase 1	12.31	2	2
sp|Q05639|EF1A2_HUMAN	Q05639	EEF1A2	Elongation factor 1-alpha 2	0	0	22336.9	0			sp|Q9H444|CHM4B_HUMAN	Q9H444	CHMP4B	Charged multivesicular body protein 4b	10.71	2	2
sp|Q07960|RHG01_HUMAN	Q07960	ARHGAP1	Rho GTPase-activating protein 1	0	0	0	10794.3			sp|Q9BQ67|GRWD1_HUMAN	Q9BQ67	GRWD1	Glutamate-rich WD repeat-containing protein 1	8.52	2	2
sp|Q08211|DHX9_HUMAN	Q08211	DHX9	ATP-dependent RNA helicase A	631484	577243	600147	491780			sp|Q9UHG3|PCYOX_HUMAN	Q9UHG3	PCYOX1	Prenylcysteine oxidase 1	6.93	2	2
sp|Q08945|SSRP1_HUMAN	Q08945	SSRP1	FACT complex subunit SSRP1	21115.2	36772.8	34398.9	122215			sp|P50416|CPT1A_HUMAN	P50416	CPT1A	Carnitine O-palmitoyltransferase 1, liver isoform	2.59	2	2
sp|Q09161|NCBP1_HUMAN	Q09161	NCBP1	Nuclear cap-binding protein subunit 1	0	0	73371	16942.5			sp|Q96EK6|GNA1_HUMAN	Q96EK6	GNPNAT1	Glucosamine 6-phosphate N-acetyltransferase	25.54	2	2
sp|Q09666|AHNK_HUMAN	Q09666	AHNAK	Neuroblast differentiation-associated protein AHNAK	1.27398e+06	990600	1.17005e+06	1.26582e+06			sp|Q8N1F7|NUP93_HUMAN	Q8N1F7	NUP93	Nuclear pore complex protein Nup93	3.91	2	2
sp|Q10471|GALT2_HUMAN	Q10471	GALNT2	Polypeptide N-acetylgalactosaminyltransferase 2	42214.8	0	0	42815.8			sp|P08133|ANXA6_HUMAN	P08133	ANXA6	Annexin A6	4.75	2	2
sp|Q12797|ASPH_HUMAN	Q12797	ASPH	Aspartyl/asparaginyl beta-hydroxylase	35033.9	66191.1	26930.2	41669.5			sp|P11172|UMPS_HUMAN	P11172	UMPS	Uridine 5'-monophosphate synthase	6.46	2	2
sp|Q12874|SF3A3_HUMAN	Q12874	SF3A3	Splicing factor 3A subunit 3	0	15746.7	0	0			sp|Q9BWD1|THIC_HUMAN	Q9BWD1	ACAT2	Acetyl-CoA acetyltransferase, cytosolic	10.33	2	2
sp|Q12905|ILF2_HUMAN	Q12905	ILF2	Interleukin enhancer-binding factor 2	436494	453901	133008	353003			sp|Q96HS1|PGAM5_HUMAN	Q96HS1	PGAM5	Serine/threonine-protein phosphatase PGAM5, mitochondrial	5.88	2	2
sp|Q12906|ILF3_HUMAN	Q12906	ILF3	Interleukin enhancer-binding factor 3	592975	374172	357974	485687			sp|Q7L014|DDX46_HUMAN	Q7L014	DDX46	Probable ATP-dependent RNA helicase DDX46	2.72	2	2
sp|Q12907|LMAN2_HUMAN	Q12907	LMAN2	Vesicular integral-membrane protein VIP36	0	0	10678.5	12442.4			sp|Q7Z2K6|ERMP1_HUMAN	Q7Z2K6	ERMP1	Endoplasmic reticulum metallopeptidase 1	3.43	2	2
sp|Q12965|MYO1E_HUMAN	Q12965	MYO1E	Unconventional myosin-Ie	0	0	21600.7	12873.2			sp|O14773|TPP1_HUMAN	O14773	TPP1	Tripeptidyl-peptidase 1	5.68	2	2
sp|Q12972|PP1R8_HUMAN	Q12972	PPP1R8	Nuclear inhibitor of protein phosphatase 1	11170.2	0	0	0			sp|P02771|FETA_HUMAN	P02771	AFP	Alpha-fetoprotein	2.79	2	2
sp|Q13155|AIMP2_HUMAN	Q13155	AIMP2	Aminoacyl tRNA synthase complex-interacting multifunctional protein 2	45131.5	130730	0	45498.7			sp|P35610|SOAT1_HUMAN	P35610	SOAT1	Sterol O-acyltransferase 1	4.91	2	2
sp|Q13177|PAK2_HUMAN	Q13177	PAK2	Serine/threonine-protein kinase PAK 2	0	64787.6	93237.4	0			sp|Q92900|RENT1_HUMAN	Q92900	UPF1	Regulator of nonsense transcripts 1	4.52	2	2
sp|Q13185|CBX3_HUMAN	Q13185	CBX3	Chromobox protein homolog 3	167293	173866	180709	199943			sp|P21980|TGM2_HUMAN	P21980	TGM2	Protein-glutamine gamma-glutamyltransferase 2	2.33	2	2
sp|Q13200|PSMD2_HUMAN	Q13200	PSMD2	26S proteasome non-ATPase regulatory subunit 2	66995.2	123400	85430.2	45481.9			sp|Q15427|SF3B4_HUMAN	Q15427	SF3B4	Splicing factor 3B subunit 4	10.38	2	2
sp|Q13242|SRSF9_HUMAN	Q13242	SRSF9	Serine/arginine-rich splicing factor 9	0	0	29940.9	31295.9			sp|Q6P2E9|EDC4_HUMAN	Q6P2E9	EDC4	Enhancer of mRNA-decapping protein 4	3.14	2	2
sp|Q13247|SRSF6_HUMAN	Q13247	SRSF6	Serine/arginine-rich splicing factor 6	17085.7	22940.5	179076	8005.33			sp|O75533|SF3B1_HUMAN	O75533	SF3B1	Splicing factor 3B subunit 1	1.69	2	2
sp|Q8TEX9|IPO4_HUMAN	Q8TEX9	IPO4	Importin-4	0	0	7497.14	0			sp|Q6DKI1|RL7L_HUMAN	Q6DKI1	RPL7L1	60S ribosomal protein L7-like 1	11.76	2	2
sp|Q8WWY3|PRP31_HUMAN	Q8WWY3	PRPF31	U4/U6 small nuclear ribonucleoprotein Prp31	0	6545.21	0	0			sp|P06737|PYGL_HUMAN	P06737	PYGL	Glycogen phosphorylase, liver form	4.01	2	2
sp|Q969H8|MYDGF_HUMAN	Q969H8	MYDGF	Myeloid-derived growth factor	18025.3	6351.63	14643.4	0			sp|O14684|PTGES_HUMAN	O14684	PTGES	Prostaglandin E synthase	13.16	2	2
sp|Q96A26|F162A_HUMAN	Q96A26	FAM162A	Protein FAM162A	14129.8	10046.1	6946.12	16456.9			sp|P22307|SCP2_HUMAN	P22307	SCP2	Sterol carrier protein 2	5.48	2	2
sp|Q96AG4|LRC59_HUMAN	Q96AG4	LRRC59	Leucine-rich repeat-containing protein 59	124372	138228	70590.7	164474			sp|Q14978|NOLC1_HUMAN	Q14978	NOLC1	Nucleolar and coiled-body phosphoprotein 1	2.29	2	2
sp|Q96P70|IPO9_HUMAN	Q96P70	IPO9	Importin-9	47501.4	0	42915.3	31557.1			sp|P11766|ADHX_HUMAN	P11766	ADH5	Alcohol dehydrogenase class-3	4.55	2	2
sp|O43504|LTOR5_HUMAN	O43504	LAMTOR5	Ragulator complex protein LAMTOR5	10592.8	15012.6	15006.5	17384.6			sp|O75964|ATP5L_HUMAN	O75964	ATP5MG	ATP synthase subunit g, mitochondrial	25.24	1	2
sp|O43776|SYNC_HUMAN	O43776	NARS1	Asparagine--tRNA ligase, cytoplasmic	112049	174266	194973	70813.1			sp|P00367|DHE3_HUMAN	P00367	GLUD1	Glutamate dehydrogenase 1, mitochondrial	9.68	1	4
sp|O60841|IF2P_HUMAN	O60841	EIF5B	Eukaryotic translation initiation factor 5B	37145.5	36337.8	60780.7	22836.8			sp|P01023|A2MG_HUMAN	P01023	A2M	Alpha-2-macroglobulin	1.63	1	2
sp|P00441|SODC_HUMAN	P00441	SOD1	Superoxide dismutase [Cu-Zn]	248588	247354	261695	232916			sp|P08754|GNAI3_HUMAN	P08754	GNAI3	Guanine nucleotide-binding protein G(i) subunit alpha-3	12.43	1	3
sp|P01008|ANT3_HUMAN	P01008	SERPINC1	Antithrombin-III	10462.9	6773.58	10094.8	17846.5			sp|P09972|ALDOC_HUMAN	P09972	ALDOC	Fructose-bisphosphate aldolase C	19.78	1	6
sp|P06576|ATPB_HUMAN	P06576	ATP5F1B	ATP synthase subunit beta, mitochondrial	1.56022e+06	1.67548e+06	1.36955e+06	1.831e+06			sp|P15170|ERF3A_HUMAN	P15170	GSPT1	Eukaryotic peptide chain release factor GTP-binding subunit ERF3A	4.21	1	2
sp|P09382|LEG1_HUMAN	P09382	LGALS1	Galectin-1	187280	193261	159257	224306			sp|P22392|NDKB_HUMAN	P22392	NME2	Nucleoside diphosphate kinase B	80.92	1	13
sp|P13639|EF2_HUMAN	P13639	EEF2	Elongation factor 2	2957412	3.09032e+06	2.1241e+06	2869307			sp|P30046|DOPD_HUMAN	P30046	DDT	D-dopachrome decarboxylase	29.66	1	3
sp|P20618|PSB1_HUMAN	P20618	PSMB1	Proteasome subunit beta type-1	138836	135305	86503.9	96301.2			sp|P42330|AK1C3_HUMAN	P42330	AKR1C3	Aldo-keto reductase family 1 member C3	34.98	1	6
sp|P20674|COX5A_HUMAN	P20674	COX5A	Cytochrome c oxidase subunit 5A, mitochondrial	129400	155199	71676.4	108744			sp|P42677|RS27_HUMAN	P42677	RPS27	40S ribosomal protein S27	38.1	1	3
sp|P30043|BLVRB_HUMAN	P30043	BLVRB	Flavin reductase (NADPH)	97838.9	46822.9	49310.1	124416			sp|P55036|PSMD4_HUMAN	P55036	PSMD4	26S proteasome non-ATPase regulatory subunit 4	8.22	1	2
sp|P30085|KCY_HUMAN	P30085	CMPK1	UMP-CMP kinase	38894.8	87551.6	11380.9	0			sp|P55786|PSA_HUMAN	P55786	NPEPPS	Puromycin-sensitive aminopeptidase	4.35	1	2
sp|P31153|METK2_HUMAN	P31153	MAT2A	S-adenosylmethionine synthase isoform type-2	410163	447861	403089	469739			sp|P60709|ACTB_HUMAN	P60709	ACTB	Actin, cytoplasmic 1	76.27	1	21
sp|P32969|RL9_HUMAN	P32969	RPL9P9	Large ribosomal subunit protein uL6	462272	522154	346347	439049			sp|P61254|RL26_HUMAN	P61254	RPL26	60S ribosomal protein L26	27.59	1	5
sp|P35232|PHB1_HUMAN	P35232	PHB1	Prohibitin 1	357701	297398	220373	410966			sp|P61956|SUMO2_HUMAN	P61956	SUMO2	Small ubiquitin-related modifier 2	23.16	1	2
sp|P39687|AN32A_HUMAN	P39687	ANP32A	Acidic leucine-rich nuclear phosphoprotein 32 family member A	313758	353980	354636	436675			sp|P62854|RS26_HUMAN	P62854	RPS26	40S ribosomal protein S26	26.96	1	3
sp|P43034|LIS1_HUMAN	P43034	PAFAH1B1	Platelet-activating factor acetylhydrolase IB subunit beta	0	0	4587.48	0			sp|P67775|PP2AA_HUMAN	P67775	PPP2CA	Serine/threonine-protein phosphatase 2A catalytic subunit alpha isoform	12.3	1	2
sp|P43307|SSRA_HUMAN	P43307	SSR1	Translocon-associated protein subunit alpha	0	0	39125	48527.2			sp|P68036|UB2L3_HUMAN	P68036	UBE2L3	Ubiquitin-conjugating enzyme E2 L3	38.96	1	4
sp|P43490|NAMPT_HUMAN	P43490	NAMPT	Nicotinamide phosphoribosyltransferase	5295.93	121982	0	43801.7			sp|P68133|ACTS_HUMAN	P68133	ACTA1	Actin, alpha skeletal muscle	43.24	1	14
sp|P43897|EFTS_HUMAN	P43897	TSFM	Elongation factor Ts, mitochondrial	0	11234.5	0	28011.1			sp|P68371|TBB4B_HUMAN	P68371	TUBB4B	Tubulin beta-4B chain	77.75	1	21
sp|P45880|VDAC2_HUMAN	P45880	VDAC2	Voltage-dependent anion-selective channel protein 2	246745	457834	240669	249543			sp|P68431|H31_HUMAN	P68431	H3C12	Histone H3.1	52.21	1	6
sp|P46777|RL5_HUMAN	P46777	RPL5	Large ribosomal subunit protein uL18	411350	406119	368515	309496			sp|P83881|RL36A_HUMAN	P83881	RPL36A	60S ribosomal protein L36a	23.58	1	3
sp|P49257|LMAN1_HUMAN	P49257	LMAN1	Protein ERGIC-53	18427.1	18830.2	33127.3	8274.19			sp|Q02750|MP2K1_HUMAN	Q02750	MAP2K1	Dual specificity mitogen-activated protein kinase kinase 1	11.96	1	3
sp|P50990|TCPQ_HUMAN	P50990	CCT8	T-complex protein 1 subunit theta	496625	515037	516396	471043			sp|Q12965|MYO1E_HUMAN	Q12965	MYO1E	Unconventional myosin-Ie	2.62	1	2
sp|P55084|ECHB_HUMAN	P55084	HADHB	Trifunctional enzyme subunit beta, mitochondrial	41842.3	77762.5	25047.9	0			sp|Q15436|SC23A_HUMAN	Q15436	SEC23A	Protein transport protein Sec23A	4.05	1	2
sp|P55769|NH2L1_HUMAN	P55769	SNU13	NHP2-like protein 1	149916	118011	154636	72508.7			sp|Q15819|UB2V2_HUMAN	Q15819	UBE2V2	Ubiquitin-conjugating enzyme E2 variant 2	26.21	1	3
sp|P55786|PSA_HUMAN	P55786	NPEPPS	Puromycin-sensitive aminopeptidase	0	12375.8	9198.4	128376			sp|Q15907|RB11B_HUMAN	Q15907	RAB11B	Ras-related protein Rab-11B	24.77	1	4
sp|P60953|CDC42_HUMAN	P60953	CDC42	Cell division control protein 42 homolog	90274.1	120602	135532	117672			sp|Q71DI3|H32_HUMAN	Q71DI3	H3C13	Histone H3.2	52.21	1	6
sp|P61158|ARP3_HUMAN	P61158	ACTR3	Actin-related protein 3	50213.8	25190.4	28662.6	29997.4			sp|Q8IUE6|H2A2B_HUMAN	Q8IUE6	H2AC21	Histone H2A type 2-B	63.08	1	7
sp|P61604|CH10_HUMAN	P61604	HSPE1	10 kDa heat shock protein, mitochondrial	464660	421308	338943	217421			sp|Q92769|HDAC2_HUMAN	Q92769	HDAC2	Histone deacetylase 2	7.79	1	2
sp|P62753|RS6_HUMAN	P62753	RPS6	Small ribosomal subunit protein eS6	298399	215228	272984	260630			sp|Q9H4A4|AMPB_HUMAN	Q9H4A4	RNPEP	Aminopeptidase B	2.62	1	1
sp|P69905|HBA_HUMAN	P69905	HBA2	Hemoglobin subunit alpha	673762	616367	564149	458945			sp|P16989|YBOX3_HUMAN	P16989	YBX3	Y-box-binding protein 3	14.78	1	4
sp|P80303|NUCB2_HUMAN	P80303	NUCB2	Nucleobindin-2	0	0	4829.12	0			sp|Q02218|ODO1_HUMAN	Q02218	OGDH	2-oxoglutarate dehydrogenase complex component E1	3.52	1	2
sp|P84243|H33_HUMAN	P84243	H3-3B	Histone H3.3	118544	69286.3	123443	0			sp|Q9ULC4|MCTS1_HUMAN	Q9ULC4	MCTS1	Malignant T-cell-amplified sequence 1	16.02	1	2
sp|Q00325|S25A3_HUMAN	Q00325	SLC25A3	Solute carrier family 25 member 3	360048	331797	381157	357292			sp|P30419|NMT1_HUMAN	P30419	NMT1	Glycylpeptide N-tetradecanoyltransferase 1	5.24	1	2
sp|Q01844|EWS_HUMAN	Q01844	EWSR1	RNA-binding protein EWS	19622.9	23042.3	19286.9	17007.3			sp|O95573|ACSL3_HUMAN	O95573	ACSL3	Fatty acid CoA ligase Acsl3	5.42	1	2
sp|Q02878|RL6_HUMAN	Q02878	RPL6	Large ribosomal subunit protein eL6	309261	352009	234550	250106			sp|P01008|ANT3_HUMAN	P01008	SERPINC1	Antithrombin-III	2.37	1	1
sp|Q02978|M2OM_HUMAN	Q02978	SLC25A11	Mitochondrial 2-oxoglutarate/malate carrier protein	17219.8	16496.9	23459.1	22361			sp|P08574|CY1_HUMAN	P08574	CYC1	Cytochrome c1, heme protein, mitochondrial	3.69	1	1
sp|Q06323|PSME1_HUMAN	Q06323	PSME1	Proteasome activator complex subunit 1	27052.3	141843	107386	61641.7			sp|P84243|H33_HUMAN	P84243	H3-3B	Histone H3.3	45.59	1	5
sp|Q07021|C1QBP_HUMAN	Q07021	C1QBP	Complement component 1 Q subcomponent-binding protein, mitochondrial	550944	585635	246883	574506			sp|Q71UM5|RS27L_HUMAN	Q71UM5	RPS27L	40S ribosomal protein S27-like	38.1	1	3
sp|Q07666|KHDR1_HUMAN	Q07666	KHDRBS1	KH domain-containing, RNA-binding, signal transduction-associated protein 1	46295.3	90478.1	37380.3	48416.9			sp|Q92804|RBP56_HUMAN	Q92804	TAF15	TATA-binding protein-associated factor 2N	5.41	1	3
sp|Q07955|SRSF1_HUMAN	Q07955	SRSF1	Serine/arginine-rich splicing factor 1	260990	224266	286056	293064			sp|O94905|ERLN2_HUMAN	O94905	ERLIN2	Erlin-2	9.44	1	2
sp|Q08J23|NSUN2_HUMAN	Q08J23	NSUN2	RNA cytosine C(5)-methyltransferase NSUN2	139376	124617	26553	97588.7			sp|Q9NVI7|ATD3A_HUMAN	Q9NVI7	ATAD3A	ATPase family AAA domain-containing protein 3A	6.47	1	2
sp|Q09028|RBBP4_HUMAN	Q09028	RBBP4	Histone-binding protein RBBP4	5417.12	0	5370.58	0			sp|Q13177|PAK2_HUMAN	Q13177	PAK2	Serine/threonine-protein kinase PAK 2	7.63	1	2
sp|Q10567|AP1B1_HUMAN	Q10567	AP1B1	AP-1 complex subunit beta-1	3708.16	0	0	0			sp|Q9UHD9|UBQL2_HUMAN	Q9UHD9	UBQLN2	Ubiquilin-2	8.33	1	3
sp|Q12931|TRAP1_HUMAN	Q12931	TRAP1	Heat shock protein 75 kDa, mitochondrial	53540.3	150730	220099	294590			sp|P61163|ACTZ_HUMAN	P61163	ACTR1A	Alpha-centractin	8.51	1	2
sp|Q13011|ECH1_HUMAN	Q13011	ECH1	Delta(3,5)-Delta(2,4)-dienoyl-CoA isomerase, mitochondrial	28914	62189.2	83561.2	26268.8			sp|P42766|RL35_HUMAN	P42766	RPL35	60S ribosomal protein L35	13.82	1	2
sp|Q13057|COASY_HUMAN	Q13057	COASY	Bifunctional coenzyme A synthase	0	47108.9	14122.6	56879.8			sp|P61026|RAB10_HUMAN	P61026	RAB10	Ras-related protein Rab-10	16.5	1	3
sp|Q13098|CSN1_HUMAN	Q13098	GPS1	COP9 signalosome complex subunit 1	0	3797.27	0	0			sp|P63313|TYB10_HUMAN	P63313	TMSB10	Thymosin beta-10	63.64	1	3
sp|Q13126|MTAP_HUMAN	Q13126	MTAP	S-methyl-5'-thioadenosine phosphorylase	87034.3	92817.9	20778.2	58753.9			sp|Q9H2U2|IPYR2_HUMAN	Q9H2U2	PPA2	Inorganic pyrophosphatase 2, mitochondrial	7.49	1	2
sp|Q13148|TADBP_HUMAN	Q13148	TARDBP	TAR DNA-binding protein 43	4351.11	0	0	0			sp|P30085|KCY_HUMAN	P30085	CMPK1	UMP-CMP kinase	10.71	1	2
sp|Q13151|ROA0_HUMAN	Q13151	HNRNPA0	Heterogeneous nuclear ribonucleoprotein A0	13332.7	99213.3	74487	89448.2			sp|P62873|GBB1_HUMAN	P62873	GNB1	Guanine nucleotide-binding protein G(I)/G(S)/G(T) subunit beta-1	21.47	1	5
sp|Q13162|PRDX4_HUMAN	Q13162	PRDX4	Peroxiredoxin-4	0	0	13361.3	0			sp|Q10567|AP1B1_HUMAN	Q10567	AP1B1	AP-1 complex subunit beta-1	6.53	1	4
sp|Q13243|SRSF5_HUMAN	Q13243	SRSF5	Serine/arginine-rich splicing factor 5	4115.12	6431.13	0	0			sp|Q9BZK7|TBL1R_HUMAN	Q9BZK7	TBL1XR1	F-box-like/WD repeat-containing protein TBL1XR1	7	1	2
sp|Q13310|PABP4_HUMAN	Q13310	PABPC4	Polyadenylate-binding protein 4	56845.2	90054.4	12348.8	35502.6			sp|O00767|SCD_HUMAN	O00767	SCD	Stearoyl-CoA desaturase	3.62	1	1
sp|Q13347|EIF3I_HUMAN	Q13347	EIF3I	Eukaryotic translation initiation factor 3 subunit I	94702.5	56804.9	116640	0			sp|O14737|PDCD5_HUMAN	O14737	PDCD5	Programmed cell death protein 5	10.4	1	1
sp|Q13423|NNTM_HUMAN	Q13423	NNT	NAD(P) transhydrogenase, mitochondrial	144917	18074.5	11924.8	29181.4			sp|O14745|NHRF1_HUMAN	O14745	NHERF1	Na(+)/H(+) exchange regulatory cofactor NHE-RF1	3.91	1	1
sp|Q13428|TCOF_HUMAN	Q13428	TCOF1	Treacle protein	38564.5	0	75810.1	99794.7			sp|O14828|SCAM3_HUMAN	O14828	SCAMP3	Secretory carrier-associated membrane protein 3	4.61	1	1
sp|Q13435|SF3B2_HUMAN	Q13435	SF3B2	Splicing factor 3B subunit 2	31723.5	12944.1	44710.6	31619.5			sp|O15347|HMGB3_HUMAN	O15347	HMGB3	High mobility group protein B3	6.5	1	1
sp|Q13492|PICAL_HUMAN	Q13492	PICALM	Phosphatidylinositol-binding clathrin assembly protein	35003.6	29650	12645.1	0			sp|O15427|MOT4_HUMAN	O15427	SLC16A3	Monocarboxylate transporter 4	2.8	1	1
sp|Q13541|4EBP1_HUMAN	Q13541	EIF4EBP1	Eukaryotic translation initiation factor 4E-binding protein 1	0	41126.5	18747.5	14514.8			sp|O43242|PSMD3_HUMAN	O43242	PSMD3	26S proteasome non-ATPase regulatory subunit 3	2.06	1	1
sp|Q13561|DCTN2_HUMAN	Q13561	DCTN2	Dynactin subunit 2	13144.9	0	69265.8	0			sp|O43504|LTOR5_HUMAN	O43504	LAMTOR5	Ragulator complex protein LAMTOR5	15.38	1	1
sp|Q13740|CD166_HUMAN	Q13740	ALCAM	CD166 antigen	0	0	3856.8	0			sp|O43768|ENSA_HUMAN	O43768	ENSA	Alpha-endosulfine	14.05	1	1
sp|Q13813|SPTN1_HUMAN	Q13813	SPTAN1	Spectrin alpha chain, non-erythrocytic 1	38069.7	56950.4	99136.8	185407			sp|O75439|MPPB_HUMAN	O75439	PMPCB	Mitochondrial-processing peptidase subunit beta	3.27	1	1
sp|Q13838|DX39B_HUMAN	Q13838	DDX39B	Spliceosome RNA helicase DDX39B	128437	144295	135903	126959			sp|O75844|FACE1_HUMAN	O75844	ZMPSTE24	CAAX prenyl protease 1 homolog	3.37	1	1
sp|Q14116|IL18_HUMAN	Q14116	IL18	Interleukin-18	8721.02	24259.8	13895.8	27935.7			sp|O95232|LC7L3_HUMAN	O95232	LUC7L3	Luc7-like protein 3	3.7	1	1
sp|Q14141|SEPT6_HUMAN	Q14141	SEPTIN6	Septin-6	0	58896.4	0	0			sp|O95299|NDUAA_HUMAN	O95299	NDUFA10	NADH dehydrogenase [ubiquinone] 1 alpha subcomplex subunit 10, mitochondrial	6.2	1	1
sp|Q14152|EIF3A_HUMAN	Q14152	EIF3A	Eukaryotic translation initiation factor 3 subunit A	59054.7	57814.8	139887	168356			sp|O95881|TXD12_HUMAN	O95881	TXNDC12	Thioredoxin domain-containing protein 12	8.72	1	1
sp|Q14157|UBP2L_HUMAN	Q14157	UBAP2L	Ubiquitin-associated protein 2-like	14951.2	0	34947.1	0			sp|O96000|NDUBA_HUMAN	O96000	NDUFB10	NADH dehydrogenase [ubiquinone] 1 beta subcomplex subunit 10	6.98	1	1
sp|Q14166|TTL12_HUMAN	Q14166	TTLL12	Tubulin--tyrosine ligase-like protein 12	13447.9	10972.2	12295.3	11032.9			sp|P01889|HLAB_HUMAN	P01889	HLA-B	HLA class I histocompatibility antigen, B alpha chain	3.87	1	1
sp|Q14197|ICT1_HUMAN	Q14197	MRPL58	Large ribosomal subunit protein mL62	0	0	0	22258.8			sp|P02647|APOA1_HUMAN	P02647	APOA1	Apolipoprotein A-I	5.99	1	1
sp|Q14204|DYHC1_HUMAN	Q14204	DYNC1H1	Cytoplasmic dynein 1 heavy chain 1	143408	259790	205264	226584			sp|P04181|OAT_HUMAN	P04181	OAT	Ornithine aminotransferase, mitochondrial	4.56	1	1
sp|Q14247|SRC8_HUMAN	Q14247	CTTN	Src substrate cortactin	0	8198.3	8557.12	0			sp|P04439|HLAA_HUMAN	P04439	HLA-A	HLA class I histocompatibility antigen, A alpha chain	3.84	1	1
sp|Q14257|RCN2_HUMAN	Q14257	RCN2	Reticulocalbin-2	43296.4	75819.4	8901.61	0			sp|P05546|HEP2_HUMAN	P05546	SERPIND1	Heparin cofactor 2	2.4	1	1
sp|Q14258|TRI25_HUMAN	Q14258	TRIM25	E3 ubiquitin/ISG15 ligase TRIM25	0	0	0	5989.03			sp|P07305|H10_HUMAN	P07305	H1-0	Histone H1.0	6.7	1	1
sp|Q14320|FA50A_HUMAN	Q14320	FAM50A	Protein FAM50A	0	0	3809.39	0			sp|P07919|QCR6_HUMAN	P07919	UQCRH	Cytochrome b-c1 complex subunit 6, mitochondrial	19.78	1	1
sp|Q14444|CAPR1_HUMAN	Q14444	CAPRIN1	Caprin-1	0	0	31397.5	111286			sp|P08237|PFKAM_HUMAN	P08237	PFKM	ATP-dependent 6-phosphofructokinase, muscle type	2.18	1	1
sp|Q14498|RBM39_HUMAN	Q14498	RBM39	RNA-binding protein 39	0	26143.4	24125.6	83507.9			sp|P08697|A2AP_HUMAN	P08697	SERPINF2	Alpha-2-antiplasmin	2.85	1	1
sp|Q14624|ITIH4_HUMAN	Q14624	ITIH4	Inter-alpha-trypsin inhibitor heavy chain H4	99178.1	155027	193734	135312			sp|P10321|HLAC_HUMAN	P10321	HLA-C	HLA class I histocompatibility antigen, C alpha chain	3.28	1	1
sp|Q14683|SMC1A_HUMAN	Q14683	SMC1A	Structural maintenance of chromosomes protein 1A	0	9325.51	29095.5	30456.5			sp|P10620|MGST1_HUMAN	P10620	MGST1	Microsomal glutathione S-transferase 1	8.39	1	1
sp|Q14697|GANAB_HUMAN	Q14697	GANAB	Neutral alpha-glucosidase AB	825173	794294	526288	452837			sp|P12081|HARS1_HUMAN	P12081	HARS1	Histidine--tRNA ligase, cytoplasmic	4.91	1	1
sp|Q14839|CHD4_HUMAN	Q14839	CHD4	Chromodomain-helicase-DNA-binding protein 4	0	0	0	0			sp|P13284|GILT_HUMAN	P13284	IFI30	Gamma-interferon-inducible lysosomal thiol reductase	7.6	1	1
sp|Q14847|LASP1_HUMAN	Q14847	LASP1	LIM and SH3 domain protein 1	10464.3	0	0	160323			sp|P13798|ACPH_HUMAN	P13798	APEH	Acylamino-acid-releasing enzyme	1.64	1	1
sp|Q14914|PTGR1_HUMAN	Q14914	PTGR1	Prostaglandin reductase 1	74985.4	18683.9	28859.3	33623.7			sp|P13995|MTDC_HUMAN	P13995	MTHFD2	Bifunctional methylenetetrahydrofolate dehydrogenase/cyclohydrolase, mitochondrial	4.29	1	1
sp|Q14974|IMB1_HUMAN	Q14974	KPNB1	Importin subunit beta-1	328255	373895	213399	325169			sp|P14406|CX7A2_HUMAN	P14406	COX7A2	Cytochrome c oxidase subunit 7A2, mitochondrial	15.66	1	1
sp|Q14C86|GAPD1_HUMAN	Q14C86	GAPVD1	GTPase-activating protein and VPS9 domain-containing protein 1	0	0	9205.85	0			sp|P15954|COX7C_HUMAN	P15954	COX7C	Cytochrome c oxidase subunit 7C, mitochondrial	14.29	1	1
sp|Q15008|PSMD6_HUMAN	Q15008	PSMD6	26S proteasome non-ATPase regulatory subunit 6	5046.55	0	9877.67	0			sp|P17480|UBF1_HUMAN	P17480	UBTF	Nucleolar transcription factor 1	1.83	1	1
sp|Q15019|SEPT2_HUMAN	Q15019	SEPTIN2	Septin-2	6589.06	11780.7	38376.2	36113.9			sp|P20962|PTMS_HUMAN	P20962	PTMS	Parathymosin	10.78	1	1
sp|Q15021|CND1_HUMAN	Q15021	NCAPD2	Condensin complex subunit 1	9114.42	6522.43	0	0			sp|P21912|SDHB_HUMAN	P21912	SDHB	Succinate dehydrogenase [ubiquinone] iron-sulfur subunit, mitochondrial	4.29	1	1
sp|Q15029|U5S1_HUMAN	Q15029	EFTUD2	116 kDa U5 small nuclear ribonucleoprotein component	72685.6	105666	123426	66015.1			sp|P23919|KTHY_HUMAN	P23919	DTYMK	Thymidylate kinase	5.19	1	1
sp|Q15046|SYK_HUMAN	Q15046	KARS1	Lysine--tRNA ligase	71919.7	43309.9	34418.1	50940.9			sp|P25685|DNJB1_HUMAN	P25685	DNAJB1	DnaJ homolog subfamily B member 1	3.82	1	1
sp|Q15050|RRS1_HUMAN	Q15050	RRS1	Ribosome biogenesis regulatory protein homolog	10704.5	13280.3	0	0			sp|P28482|MK01_HUMAN	P28482	MAPK1	Mitogen-activated protein kinase 1	3.89	1	1
sp|Q15056|IF4H_HUMAN	Q15056	EIF4H	Eukaryotic translation initiation factor 4H	19107.5	91849.6	60694.9	96309.7			sp|P30047|GFRP_HUMAN	P30047	GCHFR	GTP cyclohydrolase 1 feedback regulatory protein	19.05	1	1
sp|Q15084|PDIA6_HUMAN	Q15084	PDIA6	Protein disulfide-isomerase A6	417759	469582	461789	456171			sp|P35270|SPRE_HUMAN	P35270	SPR	Sepiapterin reductase	5.75	1	1
sp|Q15149|PLEC_HUMAN	Q15149	PLEC	Plectin	283527	368709	248437	472641			sp|P35520|CBS_HUMAN	P35520	CBS	Cystathionine beta-synthase	4.72	1	1
sp|Q15181|IPYR_HUMAN	Q15181	PPA1	Inorganic pyrophosphatase	452137	374948	207371	355506			sp|P35658|NU214_HUMAN	P35658	NUP214	Nuclear pore complex protein Nup214	1	1	1
sp|Q15185|TEBP_HUMAN	Q15185	PTGES3	Prostaglandin E synthase 3	495736	359165	217758	380196			sp|P37108|SRP14_HUMAN	P37108	SRP14	Signal recognition particle 14 kDa protein	10.29	1	1
sp|Q15233|NONO_HUMAN	Q15233	NONO	Non-POU domain-containing octamer-binding protein	471855	467982	564399	479145			sp|P43034|LIS1_HUMAN	P43034	PAFAH1B1	Platelet-activating factor acetylhydrolase IB subunit beta	3.9	1	1
sp|Q15257|PTPA_HUMAN	Q15257	PTPA	Serine/threonine-protein phosphatase 2A activator	0	15490.2	23579.8	31802.1			sp|P43307|SSRA_HUMAN	P43307	SSR1	Translocon-associated protein subunit alpha	5.24	1	1
sp|Q15293|RCN1_HUMAN	Q15293	RCN1	Reticulocalbin-1	165558	168195	210613	236255			sp|P45973|CBX5_HUMAN	P45973	CBX5	Chromobox protein homolog 5	8.38	1	1
sp|Q15363|TMED2_HUMAN	Q15363	TMED2	Transmembrane emp24 domain-containing protein 2	44603.1	75712.9	49893	33443.9			sp|P46976|GLYG_HUMAN	P46976	GYG1	Glycogenin-1	4	1	1
sp|Q15365|PCBP1_HUMAN	Q15365	PCBP1	Poly(rC)-binding protein 1	270182	290060	300632	335704			sp|P49591|SYSC_HUMAN	P49591	SARS1	Serine--tRNA ligase, cytoplasmic	2.92	1	1
sp|Q15366|PCBP2_HUMAN	Q15366	PCBP2	Poly(rC)-binding protein 2	402654	378587	306467	450532			sp|P51151|RAB9A_HUMAN	P51151	RAB9A	Ras-related protein Rab-9A	6.97	1	1
sp|Q15393|SF3B3_HUMAN	Q15393	SF3B3	Splicing factor 3B subunit 3	169824	196075	156774	146582			sp|P53597|SUCA_HUMAN	P53597	SUCLG1	Succinate--CoA ligase [ADP/GDP-forming] subunit alpha, mitochondrial	6.94	1	1
sp|Q15424|SAFB1_HUMAN	Q15424	SAFB	Scaffold attachment factor B1	0	0	0	33019.6			sp|P53801|PTTG_HUMAN	P53801	PTTG1IP	Pituitary tumor-transforming gene 1 protein-interacting protein	10	1	1
sp|Q15427|SF3B4_HUMAN	Q15427	SF3B4	Splicing factor 3B subunit 4	28791.5	0	6125.68	0			sp|P54727|RD23B_HUMAN	P54727	RAD23B	UV excision repair protein RAD23 homolog B	4.65	1	1
sp|Q15436|SC23A_HUMAN	Q15436	SEC23A	Protein transport protein Sec23A	93576.7	0	0	9855.49			sp|P55327|TPD52_HUMAN	P55327	TPD52	Tumor protein D52	12.05	1	1
sp|Q15459|SF3A1_HUMAN	Q15459	SF3A1	Splicing factor 3A subunit 1	0	45495	0	19724.9			sp|P60059|SC61G_HUMAN	P60059	SEC61G	Protein transport protein Sec61 subunit gamma	17.65	1	1
sp|Q15637|SF01_HUMAN	Q15637	SF1	Splicing factor 1	22794.5	24637.9	12906.9	24528			sp|P61160|ARP2_HUMAN	P61160	ACTR2	Actin-related protein 2	2.79	1	1
sp|Q15691|MARE1_HUMAN	Q15691	MAPRE1	Microtubule-associated protein RP/EB family member 1	0	13104	38679.5	36226.4			sp|P61619|S61A1_HUMAN	P61619	SEC61A1	Protein transport protein Sec61 subunit alpha isoform 1	2.94	1	1
sp|Q15717|ELAV1_HUMAN	Q15717	ELAVL1	ELAV-like protein 1	137307	63737.5	66324.4	54839.1			sp|P61769|B2MG_HUMAN	P61769	B2M	Beta-2-microglobulin	18.49	1	1
sp|Q15758|AAAT_HUMAN	Q15758	SLC1A5	Neutral amino acid transporter B(0)	88965.8	71448.3	21329.7	43881.4			sp|P61960|UFM1_HUMAN	P61960	UFM1	Ubiquitin-fold modifier 1	32.94	1	1
sp|Q15819|UB2V2_HUMAN	Q15819	UBE2V2	Ubiquitin-conjugating enzyme E2 variant 2	140098	132215	54459.1	59394			sp|P61970|NTF2_HUMAN	P61970	NUTF2	Nuclear transport factor 2	12.6	1	1
sp|Q15843|NEDD8_HUMAN	Q15843	NEDD8	NEDD8	31787.6	38486.4	30048.9	31359			sp|P62877|RBX1_HUMAN	P62877	RBX1	E3 ubiquitin-protein ligase RBX1	16.67	1	1
sp|Q16401|PSMD5_HUMAN	Q16401	PSMD5	26S proteasome non-ATPase regulatory subunit 5	55907.1	62742.8	75366.6	133742			sp|P62942|FKB1A_HUMAN	P62942	FKBP1A	Peptidyl-prolyl cis-trans isomerase FKBP1A	12.04	1	1
sp|Q16531|DDB1_HUMAN	Q16531	DDB1	DNA damage-binding protein 1	29455.8	12495.4	42695.9	61367.3			sp|P67870|CSK2B_HUMAN	P67870	CSNK2B	Casein kinase II subunit beta	6.51	1	1
sp|Q16543|CDC37_HUMAN	Q16543	CDC37	Hsp90 co-chaperone Cdc37	67778.1	29341.6	74500.2	49024.3			sp|Q00059|TFAM_HUMAN	Q00059	TFAM	Transcription factor A, mitochondrial	5.28	1	1
sp|Q16576|RBBP7_HUMAN	Q16576	RBBP7	Histone-binding protein RBBP7	52851.3	190062	119898	52919.5			sp|Q01844|EWS_HUMAN	Q01844	EWSR1	RNA-binding protein EWS	2.13	1	1
sp|Q16629|SRSF7_HUMAN	Q16629	SRSF7	Serine/arginine-rich splicing factor 7	70649.2	70816.8	68581.4	60806.8			sp|Q02978|M2OM_HUMAN	Q02978	SLC25A11	Mitochondrial 2-oxoglutarate/malate carrier protein	5.1	1	1
sp|Q16630|CPSF6_HUMAN	Q16630	CPSF6	Cleavage and polyadenylation specificity factor subunit 6	14367.9	0	0	9599.76			sp|Q04941|PLP2_HUMAN	Q04941	PLP2	Proteolipid protein 2	8.55	1	1
sp|Q16643|DREB_HUMAN	Q16643	DBN1	Drebrin	0	0	8947.83	0			sp|Q12907|LMAN2_HUMAN	Q12907	LMAN2	Vesicular integral-membrane protein VIP36	2.53	1	1
sp|Q16658|FSCN1_HUMAN	Q16658	FSCN1	Fascin	64858.6	85029.2	80679.7	106905			sp|Q13057|COASY_HUMAN	Q13057	COASY	Bifunctional coenzyme A synthase	4.08	1	1
sp|Q16666|IF16_HUMAN	Q16666	IFI16	Gamma-interferon-inducible protein 16	0	99476.9	0	81763.2			sp|Q13242|SRSF9_HUMAN	Q13242	SRSF9	Serine/arginine-rich splicing factor 9	7.24	1	1
sp|Q16698|DECR_HUMAN	Q16698	DECR1	2,4-dienoyl-CoA reductase [(3E)-enoyl-CoA-producing], mitochondrial	0	0	10814.2	0			sp|Q14444|CAPR1_HUMAN	Q14444	CAPRIN1	Caprin-1	1.55	1	1
sp|Q16718|NDUA5_HUMAN	Q16718	NDUFA5	NADH dehydrogenase [ubiquinone] 1 alpha subcomplex subunit 5	15416.3	0	101316	0			sp|Q14566|MCM6_HUMAN	Q14566	MCM6	DNA replication licensing factor MCM6	2.31	1	1
sp|Q16719|KYNU_HUMAN	Q16719	KYNU	Kynureninase	297298	441476	197917	270498			sp|Q15008|PSMD6_HUMAN	Q15008	PSMD6	26S proteasome non-ATPase regulatory subunit 6	3.86	1	1
sp|Q16740|CLPP_HUMAN	Q16740	CLPP	ATP-dependent Clp protease proteolytic subunit, mitochondrial	40219.6	0	37347.7	0			sp|Q15165|PON2_HUMAN	Q15165	PON2	Serum paraoxonase/arylesterase 2	4.52	1	1
sp|Q16777|H2A2C_HUMAN	Q16777	H2AC20	Histone H2A type 2-C	4442814	4852593	2.00108e+06	3.13968e+06			sp|Q15843|NEDD8_HUMAN	Q15843	NEDD8	NEDD8	13.58	1	1
sp|Q16822|PCKGM_HUMAN	Q16822	PCK2	Phosphoenolpyruvate carboxykinase [GTP], mitochondrial	45517.2	83112.2	0	72303.1			sp|Q16740|CLPP_HUMAN	Q16740	CLPP	ATP-dependent Clp protease proteolytic subunit, mitochondrial	4.33	1	1
sp|Q16836|HCDH_HUMAN	Q16836	HADH	Hydroxyacyl-coenzyme A dehydrogenase, mitochondrial	164210	26361	163541	127441			sp|Q5TFE4|NT5D1_HUMAN	Q5TFE4	NT5DC1	5'-nucleotidase domain-containing protein 1	4.84	1	1
sp|Q16851|UGPA_HUMAN	Q16851	UGP2	UTP--glucose-1-phosphate uridylyltransferase	8893.88	9462.77	9225.97	0			sp|Q7Z7H5|TMED4_HUMAN	Q7Z7H5	TMED4	Transmembrane emp24 domain-containing protein 4	7.49	1	1
sp|Q16881|TRXR1_HUMAN	Q16881	TXNRD1	Thioredoxin reductase 1, cytoplasmic	140104	108750	105351	165519			sp|Q8IYB3|SRRM1_HUMAN	Q8IYB3	SRRM1	Serine/arginine repetitive matrix protein 1	3.76	1	1
sp|Q16891|MIC60_HUMAN	Q16891	IMMT	MICOS complex subunit MIC60	46688	54285.3	11089.4	45451.8			sp|Q8N0Y2|ZN444_HUMAN	Q8N0Y2	ZNF444	Zinc finger protein 444	2.14	1	1
sp|Q1KMD3|HNRL2_HUMAN	Q1KMD3	HNRNPUL2	Heterogeneous nuclear ribonucleoprotein U-like protein 2	56731.5	59372.2	132491	0			sp|Q8N163|CCAR2_HUMAN	Q8N163	CCAR2	Cell cycle and apoptosis regulator protein 2	1.52	1	1
sp|Q1XH10|SKDA1_HUMAN	Q1XH10	SKIDA1	SKI/DACH domain-containing protein 1	0	0	80294.4	0			sp|Q8NDC0|MISSL_HUMAN	Q8NDC0	MAPK1IP1L	MAPK-interacting and spindle-stabilizing protein-like	6.94	1	1
sp|Q2VWA4|SKOR2_HUMAN	Q2VWA4	SKOR2	SKI family transcriptional corepressor 2	0	0	39568.8	24616.9			sp|Q8NET4|RTL9_HUMAN	Q8NET4	RTL9	Retrotransposon Gag-like protein 9	2.81	1	1
sp|Q3LXA3|TKFC_HUMAN	Q3LXA3	TKFC	Triokinase/FMN cyclase	13607.1	82914.3	19983.2	0			sp|Q92734|TFG_HUMAN	Q92734	TFG	Protein TFG	4.75	1	1
sp|Q3ZCM7|TBB8_HUMAN	Q3ZCM7	TUBB8	Tubulin beta-8 chain	0	0	7860.6	0			sp|Q969Z0|FAKD4_HUMAN	Q969Z0	TBRG4	FAST kinase domain-containing protein 4	3.49	1	1
sp|Q53EL6|PDCD4_HUMAN	Q53EL6	PDCD4	Programmed cell death protein 4	0	16741	20699.9	0			sp|Q96A26|F162A_HUMAN	Q96A26	FAM162A	Protein FAM162A	7.14	1	1
sp|Q58FF6|H90B4_HUMAN	Q58FF6	HSP90AB4P	Putative heat shock protein HSP 90-beta 4	63917	57273.8	52295.1	67991.4			sp|Q96AY3|FKB10_HUMAN	Q96AY3	FKBP10	Peptidyl-prolyl cis-trans isomerase FKBP10	2.92	1	1
sp|Q58FG1|HS904_HUMAN	Q58FG1	HSP90AA4P	Putative heat shock protein HSP 90-alpha A4	0	0	0	0			sp|Q99471|PFD5_HUMAN	Q99471	PFDN5	Prefoldin subunit 5	11.69	1	1
sp|Q5JTH9|RRP12_HUMAN	Q5JTH9	RRP12	RRP12-like protein	0	0	0	31416			sp|Q9BPX5|ARP5L_HUMAN	Q9BPX5	ARPC5L	Actin-related protein 2/3 complex subunit 5-like protein	17.65	1	1
sp|Q5TFE4|NT5D1_HUMAN	Q5TFE4	NT5DC1	5'-nucleotidase domain-containing protein 1	7175.23	0	28840.4	0			sp|Q9BQ69|MACD1_HUMAN	Q9BQ69	MACROD1	ADP-ribose glycohydrolase MACROD1	4.31	1	1
sp|Q6DD88|ATLA3_HUMAN	Q6DD88	ATL3	Atlastin-3	0	0	5754.83	0			sp|Q9BR76|COR1B_HUMAN	Q9BR76	CORO1B	Coronin-1B	7.57	1	1
sp|Q6DKI1|RL7L_HUMAN	Q6DKI1	RPL7L1	Ribosomal protein uL30-like	9662.81	0	39648.4	0			sp|Q9BSJ8|ESYT1_HUMAN	Q9BSJ8	ESYT1	Extended synaptotagmin-1	2.08	1	1
sp|Q6GMV3|PTRD1_HUMAN	Q6GMV3	PTRHD1	Putative peptidyl-tRNA hydrolase PTRHD1	0	39306.2	18939.9	0			sp|Q9BXS5|AP1M1_HUMAN	Q9BXS5	AP1M1	AP-1 complex subunit mu-1	3.31	1	1
sp|Q6NUK1|SCMC1_HUMAN	Q6NUK1	SLC25A24	Mitochondrial adenyl nucleotide antiporter SLC25A24	50970.7	65419.3	29952.6	69765			sp|Q9BZE4|GTPB4_HUMAN	Q9BZE4	GTPBP4	GTP-binding protein 4	3.94	1	1
sp|Q6P2E9|EDC4_HUMAN	Q6P2E9	EDC4	Enhancer of mRNA-decapping protein 4	0	16919.7	14817.1	0			sp|Q9H2H9|S38A1_HUMAN	Q9H2H9	SLC38A1	Sodium-coupled neutral amino acid symporter 1	2.26	1	1
sp|Q6P2Q9|PRP8_HUMAN	Q6P2Q9	PRPF8	Pre-mRNA-processing-splicing factor 8	14390.1	12533.5	9564.36	21139.9			sp|Q9H4M9|EHD1_HUMAN	Q9H4M9	EHD1	EH domain-containing protein 1	2.06	1	1
sp|Q6PI48|SYDM_HUMAN	Q6PI48	DARS2	Aspartate--tRNA ligase, mitochondrial	0	0	0	8258.69			sp|Q9H7B2|RPF2_HUMAN	Q9H7B2	RPF2	Ribosome production factor 2 homolog	4.9	1	1
sp|Q6PIU2|NCEH1_HUMAN	Q6PIU2	NCEH1	Neutral cholesterol ester hydrolase 1	10514.2	0	0	0			sp|Q9NR12|PDLI7_HUMAN	Q9NR12	PDLIM7	PDZ and LIM domain protein 7	4.38	1	1
sp|Q6PKG0|LARP1_HUMAN	Q6PKG0	LARP1	La-related protein 1	17560.3	0	14674.4	22459.2			sp|Q9NS69|TOM22_HUMAN	Q9NS69	TOMM22	Mitochondrial import receptor subunit TOM22 homolog	7.75	1	1
sp|Q6UXN9|WDR82_HUMAN	Q6UXN9	WDR82	WD repeat-containing protein 82	0	0	0	44703.8			sp|Q9NWH9|SLTM_HUMAN	Q9NWH9	SLTM	SAFB-like transcription modulator	1.84	1	1
sp|Q6YN16|HSDL2_HUMAN	Q6YN16	HSDL2	Hydroxysteroid dehydrogenase-like protein 2	0	0	0	0			sp|Q9NYU2|UGGG1_HUMAN	Q9NYU2	UGGT1	UDP-glucose:glycoprotein glucosyltransferase 1	1.22	1	1
sp|Q71DI3|H32_HUMAN	Q71DI3	H3C13	Histone H3.2	1.8279e+06	1.66191e+06	1.7522e+06	816032			sp|Q9UBW8|CSN7A_HUMAN	Q9UBW8	COPS7A	COP9 signalosome complex subunit 7a	5.09	1	1
sp|Q71UM5|RS27L_HUMAN	Q71UM5	RPS27L	Ribosomal protein eS27-like	0	0	11806	0			sp|Q9Y295|DRG1_HUMAN	Q9Y295	DRG1	Developmentally-regulated GTP-binding protein 1	4.36	1	1
sp|Q7L014|DDX46_HUMAN	Q7L014	DDX46	Probable ATP-dependent RNA helicase DDX46	0	21000.1	0	52485.3			sp|Q9Y333|LSM2_HUMAN	Q9Y333	LSM2	U6 snRNA-associated Sm-like protein LSm2	20	1	1
sp|Q7L1Q6|5MP2_HUMAN	Q7L1Q6	BZW1	eIF5-mimic protein 2	0	0	11455.4	89175			sp|Q9Y3B3|TMED7_HUMAN	Q9Y3B3	TMED7	Transmembrane emp24 domain-containing protein 7	8.48	1	1
sp|Q7L2H7|EIF3M_HUMAN	Q7L2H7	EIF3M	Eukaryotic translation initiation factor 3 subunit M	58564.7	28034.9	24688.8	53874.9			sp|Q9Y3B4|SF3B6_HUMAN	Q9Y3B4	SF3B6	Splicing factor 3B subunit 6	9.6	1	1
sp|Q7Z2K6|ERMP1_HUMAN	Q7Z2K6	ERMP1	Endoplasmic reticulum metallopeptidase 1	0	0	20946.9	0			sp|Q9Y5L4|TIM13_HUMAN	Q9Y5L4	TIMM13	Mitochondrial import inner membrane translocase subunit Tim13	14.74	1	1
sp|Q7Z6Z7|HUWE1_HUMAN	Q7Z6Z7	HUWE1	E3 ubiquitin-protein ligase HUWE1	0	5387.23	19122.9	35813.9			sp|Q9Y6M9|NDUB9_HUMAN	Q9Y6M9	NDUFB9	NADH dehydrogenase [ubiquinone] 1 beta subcomplex subunit 9	7.82	1	1
sp|Q7Z7H5|TMED4_HUMAN	Q7Z7H5	TMED4	Transmembrane emp24 domain-containing protein 4	0	34114.5	13829.3	0			sp|P62140|PP1B_HUMAN	P62140	PPP1CB	Serine/threonine-protein phosphatase PP1-beta catalytic subunit	37.31	1	9
sp|Q86U42|PABP2_HUMAN	Q86U42	PABPN1	Polyadenylate-binding protein 2	14364.9	20298.7	6202.71	25382.5			sp|O43583|DENR_HUMAN	O43583	DENR	Density-regulated protein	6.57	1	1
sp|Q86UP2|KTN1_HUMAN	Q86UP2	KTN1	Kinectin	8006.08	8226.41	59689.9	24017			sp|O43837|IDH3B_HUMAN	O43837	IDH3B	Isocitrate dehydrogenase [NAD] subunit beta, mitochondrial	6.23	1	1
sp|Q86V81|THOC4_HUMAN	Q86V81	ALYREF	THO complex subunit 4	77227.5	131311	92360.8	38230.5			sp|P11279|LAMP1_HUMAN	P11279	LAMP1	Lysosome-associated membrane glycoprotein 1	1.92	1	1
sp|Q86VP6|CAND1_HUMAN	Q86VP6	CAND1	Cullin-associated NEDD8-dissociated protein 1	110088	154395	123255	193139			sp|P35244|RFA3_HUMAN	P35244	RPA3	Replication protein A 14 kDa subunit	14.05	1	1
sp|Q8IUE6|H2A2B_HUMAN	Q8IUE6	H2AC21	Histone H2A type 2-B	243654	209694	57766.9	197406			sp|P67812|SC11A_HUMAN	P67812	SEC11A	Signal peptidase complex catalytic subunit SEC11A	6.15	1	1
sp|Q8IY81|SPB1_HUMAN	Q8IY81	FTSJ3	pre-rRNA 2'-O-ribose RNA methyltransferase FTSJ3	0	0	8194.3	0			sp|Q14C86|GAPD1_HUMAN	Q14C86	GAPVD1	GTPase-activating protein and VPS9 domain-containing protein 1	1.29	1	1
sp|Q8IYB3|SRRM1_HUMAN	Q8IYB3	SRRM1	Serine/arginine repetitive matrix protein 1	0	0	0	9163			sp|Q16718|NDUA5_HUMAN	Q16718	NDUFA5	NADH dehydrogenase [ubiquinone] 1 alpha subcomplex subunit 5	13.79	1	1
sp|Q8N163|CCAR2_HUMAN	Q8N163	CCAR2	Cell cycle and apoptosis regulator protein 2	0	0	0	61600.7			sp|Q9NQP4|PFD4_HUMAN	Q9NQP4	PFDN4	Prefoldin subunit 4	8.96	1	1
sp|Q8N1F7|NUP93_HUMAN	Q8N1F7	NUP93	Nuclear pore complex protein Nup93	0	24724.5	38360.1	0			sp|Q9NTJ4|MA2C1_HUMAN	Q9NTJ4	MAN2C1	Alpha-mannosidase 2C1	0.77	1	1
sp|Q8N5M9|JAGN1_HUMAN	Q8N5M9	JAGN1	Protein jagunal homolog 1	0	0	34212	0			sp|Q14197|ICT1_HUMAN	Q14197	MRPL58	Peptidyl-tRNA hydrolase ICT1, mitochondrial	5.83	1	1
sp|Q8NBJ5|GT251_HUMAN	Q8NBJ5	COLGALT1	Procollagen galactosyltransferase 1	93749.3	27421.5	134811	210006			sp|Q9NQG5|RPR1B_HUMAN	Q9NQG5	RPRD1B	Regulation of nuclear pre-mRNA domain-containing protein 1B	4.91	1	1
sp|Q8NBS9|TXND5_HUMAN	Q8NBS9	TXNDC5	Thioredoxin domain-containing protein 5	22466.4	24706.6	18876.3	25393.8			sp|Q9Y2L1|RRP44_HUMAN	Q9Y2L1	DIS3	Exosome complex exonuclease RRP44	1.67	1	1
sp|Q8NC51|SERB1_HUMAN	Q8NC51	SERBP1	SERPINE1 mRNA-binding protein 1	351736	299594	310992	301543			sp|P54709|AT1B3_HUMAN	P54709	ATP1B3	Sodium/potassium-transporting ATPase subunit beta-3	5.02	1	1
sp|Q8NCW5|NNRE_HUMAN	Q8NCW5	NAXE	NAD(P)H-hydrate epimerase	45380.2	74756.3	7630.72	79370.6			sp|Q5JTH9|RRP12_HUMAN	Q5JTH9	RRP12	RRP12-like protein	1.08	1	1
sp|Q8NDC0|MISSL_HUMAN	Q8NDC0	MAPK1IP1L	MAPK-interacting and spindle-stabilizing protein-like	30742	45908.5	34356.9	47136.8			sp|Q9BXV9|GON7_HUMAN	Q9BXV9	GON7	EKC/KEOPS complex subunit GON7	16	1	1
sp|Q8NE71|ABCF1_HUMAN	Q8NE71	ABCF1	ATP-binding cassette sub-family F member 1	12059	13768.8	7463.98	31934.8			sp|Q15050|RRS1_HUMAN	Q15050	RRS1	Ribosome biogenesis regulatory protein homolog	3.29	1	1
sp|Q8NE86|MCU_HUMAN	Q8NE86	MCU	Calcium uniporter protein, mitochondrial	0	0	0	7791.72			sp|Q9BYD1|RM13_HUMAN	Q9BYD1	MRPL13	39S ribosomal protein L13, mitochondrial	8.43	1	1
sp|Q8NF37|PCAT1_HUMAN	Q8NF37	LPCAT1	Lysophosphatidylcholine acyltransferase 1	0	0	12541.6	0			sp|Q9UIG0|BAZ1B_HUMAN	Q9UIG0	BAZ1B	Tyrosine-protein kinase BAZ1B	0.94	1	1
sp|Q8NFJ5|RAI3_HUMAN	Q8NFJ5	GPRC5A	Retinoic acid-induced protein 3	14328.4	0	17904.4	0			sp|P14550|AK1A1_HUMAN	P14550	AKR1A1	Aldo-keto reductase family 1 member A1	6.77	1	2
sp|Q8TAT6|NPL4_HUMAN	Q8TAT6	NPLOC4	Nuclear protein localization protein 4 homolog	19629.9	0	26003.7	38418.3			sp|P09661|RU2A_HUMAN	P09661	SNRPA1	U2 small nuclear ribonucleoprotein A'	5.49	1	1
sp|Q8TCT9|HM13_HUMAN	Q8TCT9	HM13	Minor histocompatibility antigen H13	11777.4	8287.72	0	0			sp|Q6PKG0|LARP1_HUMAN	Q6PKG0	LARP1	La-related protein 1	1.55	1	1
sp|Q8TDN6|BRX1_HUMAN	Q8TDN6	BRIX1	Ribosome biogenesis protein BRX1 homolog	27845.8	53242.9	11052	14430.3			sp|Q9UKV3|ACINU_HUMAN	Q9UKV3	ACIN1	Apoptotic chromatin condensation inducer in the nucleus	1.19	1	1
sp|Q8TEP8|CE192_HUMAN	Q8TEP8	CEP192	Centrosomal protein of 192 kDa	0	0	0	0			sp|Q92597|NDRG1_HUMAN	Q92597	NDRG1	Protein NDRG1	4.82	1	1
sp|Q8WUM4|PDC6I_HUMAN	Q8WUM4	PDCD6IP	Programmed cell death 6-interacting protein	97929.7	8740.09	27064.6	36108.5			sp|O94874|UFL1_HUMAN	O94874	UFL1	E3 UFM1-protein ligase 1	2.02	1	1
sp|Q8WVJ2|NUDC2_HUMAN	Q8WVJ2	NUDCD2	NudC domain-containing protein 2	0	0	76601.1	104962			sp|P61081|UBC12_HUMAN	P61081	UBE2M	NEDD8-conjugating enzyme Ubc12	6.01	1	1
sp|Q8WXX5|DNJC9_HUMAN	Q8WXX5	DNAJC9	DnaJ homolog subfamily C member 9	56716	61852.1	8055.33	0			sp|Q8NHK3|KI2LB_HUMAN	Q8NHK3	KIR2DL5B	Killer cell immunoglobulin-like receptor 2DL5B	7.47	1	1
sp|Q92499|DDX1_HUMAN	Q92499	DDX1	ATP-dependent RNA helicase DDX1	31137.7	0	20100	68757.9			sp|Q9UHV9|PFD2_HUMAN	Q9UHV9	PFDN2	Prefoldin subunit 2	7.79	1	1
sp|Q92522|H1X_HUMAN	Q92522	H1-10	Histone H1.10	89762.5	104392	122417	112516			sp|O60518|RNBP6_HUMAN	O60518	RANBP6	Ran-binding protein 6	1.27	1	1
sp|Q92597|NDRG1_HUMAN	Q92597	NDRG1	Protein NDRG1	0	5467.51	0	7970.66			sp|O14561|ACPM_HUMAN	O14561	NDUFAB1	Acyl carrier protein, mitochondrial	5.77	1	1
sp|Q92598|HS105_HUMAN	Q92598	HSPH1	Heat shock protein 105 kDa	70513.1	31156.2	101733	166880			sp|O15143|ARC1B_HUMAN	O15143	ARPC1B	Actin-related protein 2/3 complex subunit 1B	4.57	1	1
sp|Q92616|GCN1_HUMAN	Q92616	GCN1	Stalled ribosome sensor GCN1	0	6360.41	6480.74	0			sp|O75347|TBCA_HUMAN	O75347	TBCA	Tubulin-specific chaperone A	9.26	1	1
sp|Q92621|NU205_HUMAN	Q92621	NUP205	Nuclear pore complex protein Nup205	0	0	16762.6	0			sp|P00751|CFAB_HUMAN	P00751	CFB	Complement factor B	2.23	1	1
sp|Q92688|AN32B_HUMAN	Q92688	ANP32B	Acidic leucine-rich nuclear phosphoprotein 32 family member B	56954.1	82145.8	58763.6	88832.7			sp|P61165|TM258_HUMAN	P61165	TMEM258	Transmembrane protein 258	10.13	1	1
sp|Q92734|TFG_HUMAN	Q92734	TFG	Protein TFG	0	9788.95	10590.9	11681.1			sp|Q9Y5K5|UCHL5_HUMAN	Q9Y5K5	UCHL5	Ubiquitin carboxyl-terminal hydrolase isozyme L5	5.17	1	1
sp|Q92769|HDAC2_HUMAN	Q92769	HDAC2	Histone deacetylase 2	10270.2	0	0	12235.8			sp|Q99417|MYCBP_HUMAN	Q99417	MYCBP	c-Myc-binding protein	16.5	1	1
sp|Q92841|DDX17_HUMAN	Q92841	DDX17	Probable ATP-dependent RNA helicase DDX17	493666	570296	507438	506521			sp|Q15459|SF3A1_HUMAN	Q15459	SF3A1	Splicing factor 3A subunit 1	1.64	1	1
sp|Q92882|OSTF1_HUMAN	Q92882	OSTF1	Osteoclast-stimulating factor 1	8232.22	0	0	0			sp|O95757|HS74L_HUMAN	O95757	HSPA4L	Heat shock 70 kDa protein 4L	8.94	1	5
sp|Q92900|RENT1_HUMAN	Q92900	UPF1	Regulator of nonsense transcripts 1	0	30956.3	10217.9	10524.8			sp|O95816|BAG2_HUMAN	O95816	BAG2	BAG family molecular chaperone regulator 2	5.21	1	1
sp|Q92928|RAB1C_HUMAN	Q92928	RAB1C	Putative Ras-related protein Rab-1C	33738.4	0	0	0			sp|P05114|HMGN1_HUMAN	P05114	HMGN1	Non-histone chromosomal protein HMG-14	9	1	1
sp|Q92945|FUBP2_HUMAN	Q92945	KHSRP	Far upstream element-binding protein 2	34488.6	17515.7	49641.7	0			sp|Q9NTZ6|RBM12_HUMAN	Q9NTZ6	RBM12	RNA-binding protein 12	1.5	1	1
sp|Q92973|TNPO1_HUMAN	Q92973	TNPO1	Transportin-1	276285	273333	194932	333763			sp|P10606|COX5B_HUMAN	P10606	COX5B	Cytochrome c oxidase subunit 5B, mitochondrial	8.53	1	1
sp|Q92974|ARHG2_HUMAN	Q92974	ARHGEF2	Rho guanine nucleotide exchange factor 2	9287.41	0	0	0			sp|P62861|RS30_HUMAN	P62861	FAU	FAU ubiquitin-like and ribosomal protein S30	7.52	1	1
sp|Q969Z0|FAKD4_HUMAN	Q969Z0	TBRG4	FAST kinase domain-containing protein 4	0	9281.94	9637.03	0			sp|Q12972|PP1R8_HUMAN	Q12972	PPP1R8	Nuclear inhibitor of protein phosphatase 1	6.84	1	1
sp|Q96A33|CCD47_HUMAN	Q96A33	CCDC47	PAT complex subunit CCDC47	0	0	19132	85387.2			sp|Q8TCT9|HM13_HUMAN	Q8TCT9	HM13	Minor histocompatibility antigen H13	2.39	1	1
sp|Q96A72|MGN2_HUMAN	Q96A72	MAGOHB	Protein mago nashi homolog 2	53167.4	13551.2	0	0			sp|P24666|PPAC_HUMAN	P24666	ACP1	Low molecular weight phosphotyrosine protein phosphatase	6.96	1	1
sp|Q96AC1|FERM2_HUMAN	Q96AC1	FERMT2	Fermitin family homolog 2	0	0	0	13280.1			sp|P52292|IMA1_HUMAN	P52292	KPNA2	Importin subunit alpha-1	6.24	1	1
sp|Q96AE4|FUBP1_HUMAN	Q96AE4	FUBP1	Far upstream element-binding protein 1	67597.9	101709	158891	131299			sp|Q07960|RHG01_HUMAN	Q07960	ARHGAP1	Rho GTPase-activating protein 1	3.42	1	1
sp|Q96AY3|FKB10_HUMAN	Q96AY3	FKBP10	Peptidyl-prolyl cis-trans isomerase FKBP10	0	0	0	74802			sp|P39656|OST48_HUMAN	P39656	DDOST	Dolichyl-diphosphooligosaccharide--protein glycosyltransferase 48 kDa subunit	6.36	1	1
sp|Q96B26|EXOS8_HUMAN	Q96B26	EXOSC8	Exosome complex component RRP43	0	0	0	11875.5			sp|Q15388|TOM20_HUMAN	Q15388	TOMM20	Mitochondrial import receptor subunit TOM20 homolog	8.97	1	1
sp|Q96C57|CSTOS_HUMAN	Q96C57	CUSTOS	Protein CUSTOS	31290.6	0	0	0			sp|Q9HC38|GLOD4_HUMAN	Q9HC38	GLOD4	Glyoxalase domain-containing protein 4	7.03	1	1
sp|Q96DG6|CMBL_HUMAN	Q96DG6	CMBL	Carboxymethylenebutenolidase homolog	12186.6	11950.5	18757.4	0			sp|P07148|FABPL_HUMAN	P07148	FABP1	Fatty acid-binding protein, liver	11.02	1	1
sp|Q96E11|RRFM_HUMAN	Q96E11	MRRF	Ribosome-recycling factor, mitochondrial	0	24626	0	34189.3			sp|P18859|ATP5J_HUMAN	P18859	ATP5PF	ATP synthase-coupling factor 6, mitochondrial	13.89	1	1
sp|Q96EE3|SEH1_HUMAN	Q96EE3	SEH1L	Nucleoporin SEH1	0	6782.19	7588.19	0			sp|P80303|NUCB2_HUMAN	P80303	NUCB2	Nucleobindin-2	5	1	1
sp|Q96EK6|GNA1_HUMAN	Q96EK6	GNPNAT1	Glucosamine 6-phosphate N-acetyltransferase	0	10015.1	13911.6	0			sp|Q14254|FLOT2_HUMAN	Q14254	FLOT2	Flotillin-2	2.8	1	1
sp|Q96EP5|DAZP1_HUMAN	Q96EP5	DAZAP1	DAZ-associated protein 1	19023.9	88724.8	11687.4	18261.2			sp|P62273|RS29_HUMAN	P62273	RPS29	40S ribosomal protein S29	12.5	1	1
sp|Q96FQ6|S10AG_HUMAN	Q96FQ6	S100A16	Protein S100-A16	70208.1	58472.5	49080.2	54542.3			sp|Q9BQA1|MEP50_HUMAN	Q9BQA1	WDR77	Methylosome protein 50	4.39	1	1
sp|Q96G03|PGM2_HUMAN	Q96G03	PGM2	Phosphopentomutase	0	0	0	0			sp|Q9GZS3|SKI8_HUMAN	Q9GZS3	SKIC8	SKI8 subunit of superkiller complex protein	6.89	1	1
sp|Q96G75|RMD5B_HUMAN	Q96G75	RMND5B	E3 ubiquitin-protein transferase RMND5B	0	0	0	0			sp|Q9Y512|SAM50_HUMAN	Q9Y512	SAMM50	Sorting and assembly machinery component 50 homolog	2.99	1	1
sp|Q96HN2|SAHH3_HUMAN	Q96HN2	AHCYL2	Adenosylhomocysteinase 3	0	3043.23	21356.4	0			sp|O94992|HEXI1_HUMAN	O94992	HEXIM1	Protein HEXIM1	3.9	1	1
sp|Q96HS1|PGAM5_HUMAN	Q96HS1	PGAM5	Serine/threonine-protein phosphatase PGAM5, mitochondrial	0	0	37362.8	0			sp|O00429|DNM1L_HUMAN	O00429	DNM1L	Dynamin-1-like protein	2.99	1	1
sp|Q96I24|FUBP3_HUMAN	Q96I24	FUBP3	Far upstream element-binding protein 3	10249.4	32269.1	0	0			sp|Q6GMV3|PTRD1_HUMAN	Q6GMV3	PTRHD1	Putative peptidyl-tRNA hydrolase PTRHD1	8.57	1	1
sp|Q96KB5|TOPK_HUMAN	Q96KB5	PBK	Lymphokine-activated killer T-cell-originated protein kinase	0	5992.63	3554.3	0			sp|Q9H009|NACA2_HUMAN	Q9H009	NACA2	Nascent polypeptide-associated complex subunit alpha-2	6.98	1	1
sp|Q96N66|MBOA7_HUMAN	Q96N66	MBOAT7	Lysophospholipid acyltransferase 7	9697.72	0	0	0			sp|Q6PI48|SYDM_HUMAN	Q6PI48	DARS2	Aspartate--tRNA ligase, mitochondrial	2.95	1	1
sp|Q96PZ0|PUS7_HUMAN	Q96PZ0	PUS7	Pseudouridylate synthase 7 homolog	0	11749.7	14919.2	0			sp|P40937|RFC5_HUMAN	P40937	RFC5	Replication factor C subunit 5	2.06	1	1
sp|Q96QD8|S38A2_HUMAN	Q96QD8	SLC38A2	Sodium-coupled neutral amino acid symporter 2	48043	67546.4	116701	124123			sp|Q9NXH9|TRM1_HUMAN	Q9NXH9	TRMT1	tRNA (guanine(26)-N(2))-dimethyltransferase	3.64	1	1
sp|Q96QK1|VPS35_HUMAN	Q96QK1	VPS35	Vacuolar protein sorting-associated protein 35	41260.6	33953	125466	152144			sp|Q04446|GLGB_HUMAN	Q04446	GBE1	1,4-alpha-glucan-branching enzyme	1.28	1	1
sp|Q96TA1|NIBA2_HUMAN	Q96TA1	NIBAN2	Protein Niban 2	0	0	55376.1	56895.2			sp|Q96N66|MBOA7_HUMAN	Q96N66	MBOAT7	Lysophospholipid acyltransferase 7	3.39	1	1
sp|Q99417|MYCBP_HUMAN	Q99417	MYCBP	c-Myc-binding protein	6894.98	0	0	0			sp|Q8NAB2|KBTB3_HUMAN	Q8NAB2	KBTBD3	Kelch repeat and BTB domain-containing protein 3	1.14	1	1
sp|Q99436|PSB7_HUMAN	Q99436	PSMB7	Proteasome subunit beta type-7	90653.8	53388.2	11347.9	76589.2			sp|P78406|RAE1L_HUMAN	P78406	RAE1	mRNA export factor RAE1	5.43	1	1
sp|Q99471|PFD5_HUMAN	Q99471	PFDN5	Prefoldin subunit 5	0	6824.7	14425.9	18196.4			sp|P50570|DYN2_HUMAN	P50570	DNM2	Dynamin-2	1.61	1	1
sp|Q99497|PARK7_HUMAN	Q99497	PARK7	Parkinson disease protein 7	346321	391753	373674	319315			sp|Q16795|NDUA9_HUMAN	Q16795	NDUFA9	NADH dehydrogenase [ubiquinone] 1 alpha subcomplex subunit 9, mitochondrial	3.45	1	1
sp|Q99536|VAT1_HUMAN	Q99536	VAT1	Synaptic vesicle membrane protein VAT-1 homolog	18110.1	0	0	47110.6			sp|Q13243|SRSF5_HUMAN	Q13243	SRSF5	Serine/arginine-rich splicing factor 5	8.46	1	2
sp|Q99584|S10AD_HUMAN	Q99584	S100A13	Protein S100-A13	32317.1	18192.1	46330.9	16053.2			sp|Q8IY81|SPB1_HUMAN	Q8IY81	FTSJ3	pre-rRNA 2'-O-ribose RNA methyltransferase FTSJ3	2.6	1	1
sp|Q99615|DNJC7_HUMAN	Q99615	DNAJC7	DnaJ homolog subfamily C member 7	0	0	8164.58	0			sp|Q14141|SEPT6_HUMAN	Q14141	SEPTIN6	Septin-6	4.61	1	1
sp|Q99623|PHB2_HUMAN	Q99623	PHB2	Prohibitin-2	267799	214432	172214	199862			sp|P61803|DAD1_HUMAN	P61803	DAD1	Dolichyl-diphosphooligosaccharide--protein glycosyltransferase subunit DAD1	8.85	1	1
sp|Q99643|C560_HUMAN	Q99643	SDHC	Succinate dehydrogenase cytochrome b560 subunit, mitochondrial	0	13707.6	15820	0			sp|Q9Y5A9|YTHD2_HUMAN	Q9Y5A9	YTHDF2	YTH domain-containing family protein 2	2.42	1	1
sp|Q99714|HCD2_HUMAN	Q99714	HSD17B10	3-hydroxyacyl-CoA dehydrogenase type-2	535816	577098	398322	582179			sp|Q8N5M9|JAGN1_HUMAN	Q8N5M9	JAGN1	Protein jagunal homolog 1	6.56	1	1
sp|Q99720|SGMR1_HUMAN	Q99720	SIGMAR1	Sigma non-opioid intracellular receptor 1	0	0	0	10432.7			sp|Q9UBE0|SAE1_HUMAN	Q9UBE0	SAE1	SUMO-activating enzyme subunit 1	5.78	1	1
sp|Q99729|ROAA_HUMAN	Q99729	HNRNPAB	Heterogeneous nuclear ribonucleoprotein A/B	160966	151588	53498.9	96584.5			sp|P19388|RPAB1_HUMAN	P19388	POLR2E	DNA-directed RNA polymerases I, II, and III subunit RPABC1	8.1	1	1
sp|Q99733|NP1L4_HUMAN	Q99733	NAP1L4	Nucleosome assembly protein 1-like 4	148762	153636	0	108437			sp|A0A075B6X5|TVA18_HUMAN	A0A075B6X5	TRAV18	T cell receptor alpha variable 18	6.31	1	1
sp|Q99798|ACON_HUMAN	Q99798	ACO2	Aconitate hydratase, mitochondrial	10533.9	11867.5	57825.7	0			sp|Q96A72|MGN2_HUMAN	Q96A72	MAGOHB	Protein mago nashi homolog 2	6.08	1	1
sp|Q99829|CPNE1_HUMAN	Q99829	CPNE1	Copine-1	50193.9	22182.2	16637	27242.7			sp|Q9Y5S9|RBM8A_HUMAN	Q9Y5S9	RBM8A	RNA-binding protein 8A	4.6	1	1
sp|Q99832|TCPH_HUMAN	Q99832	CCT7	T-complex protein 1 subunit eta	623618	1.10843e+06	463775	172982			sp|P14927|QCR7_HUMAN	P14927	UQCRB	Cytochrome b-c1 complex subunit 7	9.01	1	1
sp|Q99848|EBP2_HUMAN	Q99848	EBNA1BP2	Probable rRNA-processing protein EBP2	19711	10472.7	0	0			sp|Q8WWY3|PRP31_HUMAN	Q8WWY3	PRPF31	U4/U6 small nuclear ribonucleoprotein Prp31	4.21	1	1
sp|Q99873|ANM1_HUMAN	Q99873	PRMT1	Protein arginine N-methyltransferase 1	19289.6	15899.5	19882.4	136043			sp|Q9H788|SH24A_HUMAN	Q9H788	SH2D4A	SH2 domain-containing protein 4A	3.74	1	1
sp|Q9BPX5|ARP5L_HUMAN	Q9BPX5	ARPC5L	Actin-related protein 2/3 complex subunit 5-like protein	0	0	6999.26	0			sp|Q9NVS9|PNPO_HUMAN	Q9NVS9	PNPO	Pyridoxine-5'-phosphate oxidase	5.36	1	1
sp|Q9BQ04|RBM4B_HUMAN	Q9BQ04	RBM4B	RNA-binding protein 4B	0	0	0	46829.1			sp|P78330|SERB_HUMAN	P78330	PSPH	Phosphoserine phosphatase	4	1	1
sp|Q9BQ67|GRWD1_HUMAN	Q9BQ67	GRWD1	Glutamate-rich WD repeat-containing protein 1	5281.9	0	18718.8	0			sp|Q5ZPR3|CD276_HUMAN	Q5ZPR3	CD276	CD276 antigen	6.37	1	1
sp|Q9BQ69|MACD1_HUMAN	Q9BQ69	MACROD1	ADP-ribose glycohydrolase MACROD1	0	0	0	11262.6			sp|Q96AC1|FERM2_HUMAN	Q96AC1	FERMT2	Fermitin family homolog 2	1.32	1	1
sp|Q9BQG0|MBB1A_HUMAN	Q9BQG0	MYBBP1A	Myb-binding protein 1A	24996.2	0	16415.6	17147.4			sp|P52434|RPAB3_HUMAN	P52434	POLR2H	DNA-directed RNA polymerases I, II, and III subunit RPABC3	8	1	1
sp|Q9BR76|COR1B_HUMAN	Q9BR76	CORO1B	Coronin-1B	0	37022	0	0			sp|P61221|ABCE1_HUMAN	P61221	ABCE1	ATP-binding cassette sub-family E member 1	2.5	1	1
sp|Q9BRA2|TXD17_HUMAN	Q9BRA2	TXNDC17	Thioredoxin domain-containing protein 17	16976.5	45161.3	8024.68	0			sp|Q9H074|PAIP1_HUMAN	Q9H074	PAIP1	Polyadenylate-binding protein-interacting protein 1	4.18	1	1
sp|Q9BS26|ERP44_HUMAN	Q9BS26	ERP44	Endoplasmic reticulum resident protein 44	13567.1	6268	0	0			sp|O00625|PIR_HUMAN	O00625	PIR	Pirin	4.14	1	1
sp|Q9BSJ8|ESYT1_HUMAN	Q9BSJ8	ESYT1	Extended synaptotagmin-1	0	0	0	9562.12			sp|P20810|ICAL_HUMAN	P20810	CAST	Calpastatin	1.41	1	1
sp|Q9BTT0|AN32E_HUMAN	Q9BTT0	ANP32E	Acidic leucine-rich nuclear phosphoprotein 32 family member E	99548	84923.8	88828.3	231768			sp|O60762|DPM1_HUMAN	O60762	DPM1	Dolichol-phosphate mannosyltransferase subunit 1	6.15	1	1
sp|Q9BUF5|TBB6_HUMAN	Q9BUF5	TUBB6	Tubulin beta-6 chain	0	21587.8	0	0			sp|P78344|IF4G2_HUMAN	P78344	EIF4G2	Eukaryotic translation initiation factor 4 gamma 2	1.32	1	1
sp|Q9BUJ2|HNRL1_HUMAN	Q9BUJ2	HNRNPUL1	Heterogeneous nuclear ribonucleoprotein U-like protein 1	5847.54	0	0	0			sp|Q8WVJ2|NUDC2_HUMAN	Q8WVJ2	NUDCD2	NudC domain-containing protein 2	10.83	1	1
sp|Q9BVP2|GNL3_HUMAN	Q9BVP2	GNL3	Guanine nucleotide-binding protein-like 3	8581.28	0	20837.9	8223.52			sp|P55735|SEC13_HUMAN	P55735	SEC13	Protein SEC13 homolog	2.8	1	1
sp|Q9BWD1|THIC_HUMAN	Q9BWD1	ACAT2	Acetyl-CoA acetyltransferase, cytosolic	0	0	0	16287.6			sp|Q16762|THTR_HUMAN	Q16762	TST	Thiosulfate sulfurtransferase	6.06	1	1
sp|Q9BX68|HINT2_HUMAN	Q9BX68	HINT2	Adenosine 5'-monophosphoramidase HINT2	31889.5	36202.4	38386.7	12287.4			sp|Q96RS0|TGS1_HUMAN	Q96RS0	TGS1	Trimethylguanosine synthase	0.82	1	1
sp|Q9BXP5|SRRT_HUMAN	Q9BXP5	SRRT	Serrate RNA effector molecule homolog	0	5518.67	0	45024			sp|Q9UG63|ABCF2_HUMAN	Q9UG63	ABCF2	ATP-binding cassette sub-family F member 2	2.25	1	1
sp|Q9BXS5|AP1M1_HUMAN	Q9BXS5	AP1M1	AP-1 complex subunit mu-1	0	0	11168.2	0			sp|Q14166|TTL12_HUMAN	Q14166	TTLL12	Tubulin--tyrosine ligase-like protein 12	4.04	1	1
sp|Q9BXV9|GON7_HUMAN	Q9BXV9	GON7	EKC/KEOPS complex subunit GON7	8887.1	0	14055.2	0			sp|Q9BUJ2|HNRL1_HUMAN	Q9BUJ2	HNRNPUL1	Heterogeneous nuclear ribonucleoprotein U-like protein 1	1.87	1	1
sp|Q9BY32|ITPA_HUMAN	Q9BY32	ITPA	Inosine triphosphate pyrophosphatase	42698.7	69195.8	0	69007.6			sp|Q9NZL4|HPBP1_HUMAN	Q9NZL4	HSPBP1	Hsp70-binding protein 1	7.24	1	1
sp|Q9BYD1|RM13_HUMAN	Q9BYD1	MRPL13	Large ribosomal subunit protein uL13m	30583.8	0	0	0			sp|P13473|LAMP2_HUMAN	P13473	LAMP2	Lysosome-associated membrane glycoprotein 2	1.95	1	1
sp|Q9BYG3|MK67I_HUMAN	Q9BYG3	NIFK	MKI67 FHA domain-interacting nucleolar phosphoprotein	0	0	44829.7	0			sp|Q9C005|DPY30_HUMAN	Q9C005	DPY30	Protein dpy-30 homolog	20.2	1	1
sp|Q9BZE4|GTPB4_HUMAN	Q9BZE4	GTPBP4	GTP-binding protein 4	0	0	11626.7	15067.4			sp|P02760|AMBP_HUMAN	P02760	AMBP	Protein AMBP	1.99	1	1
sp|Q9BZK7|TBL1R_HUMAN	Q9BZK7	TBL1XR1	F-box-like/WD repeat-containing protein TBL1XR1	0	5569.27	9867.32	0			sp|O43488|ARK72_HUMAN	O43488	AKR7A2	Aflatoxin B1 aldehyde reductase member 2	5.29	1	1
sp|Q9BZZ5|API5_HUMAN	Q9BZZ5	API5	Apoptosis inhibitor 5	21808.5	48252.2	22679.5	47081.6			sp|Q12874|SF3A3_HUMAN	Q12874	SF3A3	Splicing factor 3A subunit 3	1.8	1	1
sp|Q9C005|DPY30_HUMAN	Q9C005	DPY30	Protein dpy-30 homolog	0	0	6266.02	0			sp|Q8TEM1|PO210_HUMAN	Q8TEM1	NUP210	Nuclear pore membrane glycoprotein 210	1.01	1	1
sp|Q9GZL7|WDR12_HUMAN	Q9GZL7	WDR12	Ribosome biogenesis protein WDR12	0	0	60191.2	0			sp|Q13148|TADBP_HUMAN	Q13148	TARDBP	TAR DNA-binding protein 43	2.9	1	1
sp|Q9GZS3|SKI8_HUMAN	Q9GZS3	SKIC8	Superkiller complex protein 8	0	36166.5	0	30318.6			sp|Q16698|DECR_HUMAN	Q16698	DECR1	2,4-dienoyl-CoA reductase [(3E)-enoyl-CoA-producing], mitochondrial	3.28	1	1
sp|Q9GZZ1|NAA50_HUMAN	Q9GZZ1	NAA50	N-alpha-acetyltransferase 50	0	0	26746.6	0			sp|O43615|TIM44_HUMAN	O43615	TIMM44	Mitochondrial import inner membrane translocase subunit TIM44	2.88	1	1
sp|Q9H009|NACA2_HUMAN	Q9H009	NACA2	Nascent polypeptide-associated complex subunit alpha-2	0	0	0	0			sp|O75251|NDUS7_HUMAN	O75251	NDUFS7	NADH dehydrogenase [ubiquinone] iron-sulfur protein 7, mitochondrial	4.23	1	1
sp|Q9H074|PAIP1_HUMAN	Q9H074	PAIP1	Polyadenylate-binding protein-interacting protein 1	0	0	0	29456.2			sp|P13674|P4HA1_HUMAN	P13674	P4HA1	Prolyl 4-hydroxylase subunit alpha-1	2.62	1	1
sp|Q9H0U4|RAB1B_HUMAN	Q9H0U4	RAB1B	Ras-related protein Rab-1B	350064	470168	303703	446114			sp|P49821|NDUV1_HUMAN	P49821	NDUFV1	NADH dehydrogenase [ubiquinone] flavoprotein 1, mitochondrial	2.59	1	1
sp|Q9H299|SH3L3_HUMAN	Q9H299	SH3BGRL3	SH3 domain-binding glutamic acid-rich-like protein 3	11415.5	10619.8	28496	15159.1			sp|P61758|PFD3_HUMAN	P61758	VBP1	Prefoldin subunit 3	5.08	1	1
sp|Q9H2U2|IPYR2_HUMAN	Q9H2U2	PPA2	Inorganic pyrophosphatase 2, mitochondrial	0	9517.42	5625.08	0			sp|P25815|S100P_HUMAN	P25815	S100P	Protein S100-P	10.53	1	1
sp|Q9H3N1|TMX1_HUMAN	Q9H3N1	TMX1	Thioredoxin-related transmembrane protein 1	0	0	0	0			sp|Q01469|FABP5_HUMAN	Q01469	FABP5	Fatty acid-binding protein 5	6.67	1	1
sp|A0A0B4J2D5|GAL3B_HUMAN	A0A0B4J2D5	GATD3B	Putative glutamine amidotransferase-like class 1 domain-containing protein 3B, mitochondrial	12339.8	0	0	0			sp|A6NIZ1|RP1BL_HUMAN	A6NIZ1	RAP1BL	Ras-related protein Rap-1b-like protein	26.09	0	4
sp|A6NHL2|TBAL3_HUMAN	A6NHL2	TUBAL3	Tubulin alpha chain-like 3	109100	124287	130806	134594			sp|A8MWD9|RUXGL_HUMAN	A8MWD9	SNRPGP15	Putative small nuclear ribonucleoprotein G-like protein 15	34.21	0	3
sp|A8MWD9|RUXGL_HUMAN	A8MWD9	SNRPGP15	Putative small nuclear ribonucleoprotein G-like protein 15	51697.8	63049.5	49372.1	53107.1			sp|B5ME19|EIFCL_HUMAN	B5ME19	EIF3CL	Eukaryotic translation initiation factor 3 subunit C-like protein	5.36	0	4
sp|O00410|IPO5_HUMAN	O00410	IPO5	Importin-5	136901	111498	86139.8	146902			sp|O14602|IF1AY_HUMAN	O14602	EIF1AY	Eukaryotic translation initiation factor 1A, Y-chromosomal	14.58	0	2
sp|O00592|PODXL_HUMAN	O00592	PODXL	Podocalyxin	0	107563	27071.2	50256.1			sp|O15131|IMA6_HUMAN	O15131	KPNA5	Importin subunit alpha-6	6.86	0	3
sp|O75083|WDR1_HUMAN	O75083	WDR1	WD repeat-containing protein 1	7286.24	66207.4	24835.9	50793.4			sp|P02042|HBD_HUMAN	P02042	HBD	Hemoglobin subunit delta	12.93	0	2
sp|O75306|NDUS2_HUMAN	O75306	NDUFS2	NADH dehydrogenase [ubiquinone] iron-sulfur protein 2, mitochondrial	32377.9	73941.8	8603.54	30860			sp|P02795|MT2_HUMAN	P02795	MT2A	Metallothionein-2	32.79	0	2
sp|P00751|CFAB_HUMAN	P00751	CFB	Complement factor B	53488.4	63057	66881.2	72206			sp|P09651|ROA1_HUMAN	P09651	HNRNPA1	Heterogeneous nuclear ribonucleoprotein A1	47.31	0	17
sp|P01023|A2MG_HUMAN	P01023	A2M	Alpha-2-macroglobulin	15430.6	12016.3	9295.34	15473.8			sp|P0C0S5|H2AZ_HUMAN	P0C0S5	H2AZ1	Histone H2A.Z	46.09	0	4
sp|P01024|CO3_HUMAN	P01024	C3	Complement C3	427846	408871	122478	271854			sp|P0C7P4|UCRIL_HUMAN	P0C7P4	UQCRFS1P1	Putative cytochrome b-c1 complex subunit Rieske-like protein 1	15.9	0	4
sp|P01889|HLAB_HUMAN	P01889	HLA-B	HLA class I histocompatibility antigen, B alpha chain	87242.5	18792.3	19569.4	28437.4			sp|P0DMV8|HS71A_HUMAN	P0DMV8	HSPA1A	Heat shock 70 kDa protein 1A	66.61	0	32
sp|P02042|HBD_HUMAN	P02042	HBD	Hemoglobin subunit delta	288435	275740	243334	252736			sp|P0DP23|CALM1_HUMAN	P0DP23	CALM1	Calmodulin-1	48.99	0	6
sp|P05556|ITB1_HUMAN	P05556	ITGB1	Integrin beta-1	0	0	20988.3	21162.4			sp|P14678|RSMB_HUMAN	P14678	SNRPB	Small nuclear ribonucleoprotein-associated proteins B and B'	12.08	0	3
sp|P17342|ANPRC_HUMAN	P17342	NPR3	Atrial natriuretic peptide receptor 3	21227.1	0	0	0			sp|P36873|PP1G_HUMAN	P36873	PPP1CC	Serine/threonine-protein phosphatase PP1-gamma catalytic subunit	37.77	0	9
sp|P26196|DDX6_HUMAN	P26196	DDX6	Probable ATP-dependent RNA helicase DDX6	0	0	0	0			sp|P50502|F10A1_HUMAN	P50502	ST13	Hsc70-interacting protein	11.65	0	3
sp|P31949|S10AB_HUMAN	P31949	S100A11	Protein S100-A11	781061	728411	627948	681411			sp|P61204|ARF3_HUMAN	P61204	ARF3	ADP-ribosylation factor 3	41.99	0	6
sp|P43487|RANG_HUMAN	P43487	RANBP1	Ran-specific GTPase-activating protein	112376	29722.1	71770.9	182930			sp|P68104|EF1A1_HUMAN	P68104	EEF1A1	Elongation factor 1-alpha 1	59.96	0	24
sp|P49903|SPS1_HUMAN	P49903	SEPHS1	Selenide, water dikinase 1	0	6199.11	0	6912.98			sp|Q08170|SRSF4_HUMAN	Q08170	SRSF4	Serine/arginine-rich splicing factor 4	8.1	0	4
sp|P62701|RS4X_HUMAN	P62701	RPS4X	Small ribosomal subunit protein eS4, X isoform	753048	743081	814786	627931			sp|Q9H0U4|RAB1B_HUMAN	Q9H0U4	RAB1B	Ras-related protein Rab-1B	53.23	0	8
sp|Q04323|UBXN1_HUMAN	Q04323	UBXN1	UBX domain-containing protein 1	23625.4	0	7741.16	0			sp|O60814|H2B1K_HUMAN	O60814	H2BC12	Histone H2B type 1-K	57.94	0	8
sp|Q06033|ITIH3_HUMAN	Q06033	ITIH3	Inter-alpha-trypsin inhibitor heavy chain H3	106467	170774	149465	181684			sp|A0A0B4J2D5|GAL3B_HUMAN	A0A0B4J2D5	GATD3B	Putative glutamine amidotransferase-like class 1 domain-containing protein 3B, mitochondrial	17.54	0	2
sp|Q06830|PRDX1_HUMAN	Q06830	PRDX1	Peroxiredoxin-1	1.05198e+06	1.30197e+06	1.11394e+06	1.04774e+06			sp|Q16777|H2A2C_HUMAN	Q16777	H2AC20	Histone H2A type 2-C	60.47	0	6
sp|Q07020|RL18_HUMAN	Q07020	RPL18	Large ribosomal subunit protein eL18	447476	353270	451212	432770			sp|Q3ZCM7|TBB8_HUMAN	Q3ZCM7	TUBB8	Tubulin beta-8 chain	26.58	0	8
sp|Q12904|AIMP1_HUMAN	Q12904	AIMP1	Aminoacyl tRNA synthase complex-interacting multifunctional protein 1	26235.2	14319.6	22054.6	0			sp|P00747|PLMN_HUMAN	P00747	PLG	Plasminogen	2.22	0	2
sp|Q13263|TIF1B_HUMAN	Q13263	TRIM28	Transcription intermediary factor 1-beta	344207	492607	356435	621285			sp|P06899|H2B1J_HUMAN	P06899	H2BC11	Histone H2B type 1-J	57.94	0	8
sp|Q13283|G3BP1_HUMAN	Q13283	G3BP1	Ras GTPase-activating protein-binding protein 1	226675	257283	175854	256476			sp|O00506|STK25_HUMAN	O00506	STK25	Serine/threonine-protein kinase 25	3.76	0	1
sp|Q14103|HNRPD_HUMAN	Q14103	HNRNPD	Heterogeneous nuclear ribonucleoprotein D0	396531	405112	384465	442601			sp|O94973|AP2A2_HUMAN	O94973	AP2A2	AP-2 complex subunit alpha-2	2.24	0	1
sp|Q14254|FLOT2_HUMAN	Q14254	FLOT2	Flotillin-2	7452.8	0	0	0			sp|P04746|AMYP_HUMAN	P04746	AMY2A	Pancreatic alpha-amylase	1.57	0	1
sp|Q14566|MCM6_HUMAN	Q14566	MCM6	DNA replication licensing factor MCM6	189255	26054.1	86736.9	111245			sp|P0C0L4|CO4A_HUMAN	P0C0L4	C4A	Complement C4-A	0.86	0	1
sp|Q14690|RRP5_HUMAN	Q14690	PDCD11	Protein RRP5 homolog	21014	0	0	0			sp|P11908|PRPS2_HUMAN	P11908	PRPS2	Ribose-phosphate pyrophosphokinase 2	6.6	0	1
sp|Q15063|POSTN_HUMAN	Q15063	POSTN	Periostin	169594	109089	177850	203536			sp|P31483|TIA1_HUMAN	P31483	TIA1	Cytotoxic granule associated RNA binding protein TIA1	3.37	0	1
sp|Q15125|EBP_HUMAN	Q15125	EBP	3-beta-hydroxysteroid-Delta(8),Delta(7)-isomerase	46513.8	44063.7	39923.2	28543.9			sp|P35443|TSP4_HUMAN	P35443	THBS4	Thrombospondin-4	1.66	0	1
sp|Q15369|ELOC_HUMAN	Q15369	ELOC	Elongin-C	85145.4	32394.1	8858.75	0			sp|P51668|UB2D1_HUMAN	P51668	UBE2D1	Ubiquitin-conjugating enzyme E2 D1	12.24	0	1
sp|Q15388|TOM20_HUMAN	Q15388	TOMM20	Mitochondrial import receptor subunit TOM20 homolog	14927.4	18421.4	0	15160.2			sp|P51812|KS6A3_HUMAN	P51812	RPS6KA3	Ribosomal protein S6 kinase alpha-3	2.16	0	1
sp|Q15907|RB11B_HUMAN	Q15907	RAB11B	Ras-related protein Rab-11B	69060.4	62684.9	45661.8	39509.2			sp|P62891|RL39_HUMAN	P62891	RPL39	60S ribosomal protein L39	19.61	0	1
sp|Q16555|DPYL2_HUMAN	Q16555	DPYSL2	Dihydropyrimidinase-related protein 2	76173.8	85197.6	78180	171361			sp|Q01081|U2AF1_HUMAN	Q01081	U2AF1	Splicing factor U2AF 35 kDa subunit	5	0	1
sp|Q5TEC6|H37_HUMAN	Q5TEC6	H3-7	Histone H3-7	127695	124111	121243	93336.4			sp|Q9BQ04|RBM4B_HUMAN	Q9BQ04	RBM4B	RNA-binding protein 4B	3.9	0	1
sp|Q8N5K1|CISD2_HUMAN	Q8N5K1	CISD2	CDGSH iron-sulfur domain-containing protein 2	0	0	0	96738.9			sp|C9JQL5|DSA2D_HUMAN	C9JQL5		Putative dispanin subfamily A member 2d	18.05	0	1
sp|Q96K17|BT3L4_HUMAN	Q96K17	BTF3L4	Transcription factor BTF3 homolog 4	52548	43099.3	44543.3	52548			sp|Q5FWF5|ESCO1_HUMAN	Q5FWF5	ESCO1	N-acetyltransferase ESCO1	1.07	0	1
sp|Q96PK6|RBM14_HUMAN	Q96PK6	RBM14	RNA-binding protein 14	74156.7	103250	73383.4	100442			sp|O76014|KRT37_HUMAN	O76014	KRT37	Keratin, type I cuticular Ha7	3.56	0	2
sp|Q99460|PSMD1_HUMAN	Q99460	PSMD1	26S proteasome non-ATPase regulatory subunit 1	22203.1	35509.5	57055.3	42307.2			sp|Q96NY7|CLIC6_HUMAN	Q96NY7	CLIC6	Chloride intracellular channel protein 6	2.41	0	1
sp|Q9BQE3|TBA1C_HUMAN	Q9BQE3	TUBA1C	Tubulin alpha-1C chain	3.56654e+06	3.85657e+06	2.42607e+06	3363150			sp|O60264|SMCA5_HUMAN	O60264	SMARCA5	SWI/SNF-related matrix-associated actin-dependent regulator of chromatin subfamily A member 5	0.95	0	1
sp|Q9H3K6|BOLA2_HUMAN	Q9H3K6	BOLA2B	BolA-like protein 2	18090.6	31688.1	9748.97	18090.6			sp|P24390|ERD21_HUMAN	P24390	KDELR1	ER lumen protein-retaining receptor 1	5.19	0	1
sp|Q9H444|CHM4B_HUMAN	Q9H444	CHMP4B	Charged multivesicular body protein 4b	0	8442.42	31662	0
sp|Q9H4B7|TBB1_HUMAN	Q9H4B7	TUBB1	Tubulin beta-1 chain	0	57599.9	0	0
sp|Q9H4M9|EHD1_HUMAN	Q9H4M9	EHD1	EH domain-containing protein 1	0	0	10777.5	0
sp|Q9H583|HEAT1_HUMAN	Q9H583	HEATR1	HEAT repeat-containing protein 1	21095	0	0	0
sp|Q9H788|SH24A_HUMAN	Q9H788	SH2D4A	SH2 domain-containing protein 4A	0	0	0	16399.6
sp|Q9H7B2|RPF2_HUMAN	Q9H7B2	RPF2	Ribosome production factor 2 homolog	0	0	0	0
sp|Q9H8M2|BRD9_HUMAN	Q9H8M2	BRD9	Bromodomain-containing protein 9	10288.2	9975.37	0	0
sp|Q9HAV7|GRPE1_HUMAN	Q9HAV7	GRPEL1	GrpE protein homolog 1, mitochondrial	9259.59	0	0	0
sp|Q9HB07|MYG1_HUMAN	Q9HB07	MYG1	MYG1 exonuclease	32852.9	20335.6	3679.63	44193.4
sp|Q9HB71|CYBP_HUMAN	Q9HB71	CACYBP	Calcyclin-binding protein	181437	129340	97812.6	0
sp|Q9HC38|GLOD4_HUMAN	Q9HC38	GLOD4	Glyoxalase domain-containing protein 4	7745.94	0	0	0
sp|Q9HDC9|APMAP_HUMAN	Q9HDC9	APMAP	Adipocyte plasma membrane-associated protein	0	3285.01	0	0
sp|Q9NPD3|EXOS4_HUMAN	Q9NPD3	EXOSC4	Exosome complex component RRP41	20335.9	26618.7	0	25287.4
sp|Q9NPJ3|ACO13_HUMAN	Q9NPJ3	ACOT13	Acyl-coenzyme A thioesterase 13	3875.02	0	0	0
sp|Q9NQC3|RTN4_HUMAN	Q9NQC3	RTN4	Reticulon-4	280928	67862.7	241082	51358.1
sp|Q9NQG5|RPR1B_HUMAN	Q9NQG5	RPRD1B	Regulation of nuclear pre-mRNA domain-containing protein 1B	0	0	39232.3	0
sp|Q9NQP4|PFD4_HUMAN	Q9NQP4	PFDN4	Prefoldin subunit 4	10182.7	0	0	12269.9
sp|Q9NQR4|NIT2_HUMAN	Q9NQR4	NIT2	Omega-amidase NIT2	0	0	31143.2	0
sp|Q9NR12|PDLI7_HUMAN	Q9NR12	PDLIM7	PDZ and LIM domain protein 7	0	0	0	7755.2
sp|Q9NR30|DDX21_HUMAN	Q9NR30	DDX21	Nucleolar RNA helicase 2	186645	141335	79594	101423
sp|Q9NR31|SAR1A_HUMAN	Q9NR31	SAR1A	GTP-binding protein SAR1a	7799.67	44537.3	6448.95	96926.7
sp|Q9NR45|SIAS_HUMAN	Q9NR45	NANS	Sialic acid synthase	68344.8	78272.2	44444.8	0
sp|Q9NRR5|UBQL4_HUMAN	Q9NRR5	UBQLN4	Ubiquilin-4	0	0	12284.3	15578.2
sp|Q9NS69|TOM22_HUMAN	Q9NS69	TOMM22	Mitochondrial import receptor subunit TOM22 homolog	26568.4	0	0	0
sp|Q9NSD9|SYFB_HUMAN	Q9NSD9	FARSB	Phenylalanine--tRNA ligase beta subunit	0	24301.4	10475.6	11335.7
sp|Q9NUU7|DD19A_HUMAN	Q9NUU7	DDX19A	ATP-dependent RNA helicase DDX19A	0	5019.34	0	25306.8
sp|Q9NVI7|ATD3A_HUMAN	Q9NVI7	ATAD3A	ATPase family AAA domain-containing protein 3A	0	13025.2	18674.8	0
sp|Q9NWH9|SLTM_HUMAN	Q9NWH9	SLTM	SAFB-like transcription modulator	0	0	0	14826.1
sp|Q9NX14|NDUBB_HUMAN	Q9NX14	NDUFB11	NADH dehydrogenase [ubiquinone] 1 beta subcomplex subunit 11, mitochondrial	7030.27	0	0	0
sp|Q9NXH9|TRM1_HUMAN	Q9NXH9	TRMT1	tRNA (guanine(26)-N(2))-dimethyltransferase	0	6811.77	7009.81	0
sp|Q9NZ01|TECR_HUMAN	Q9NZ01	TECR	Very-long-chain enoyl-CoA reductase	32006.1	14420.9	33577.7	25702.3
sp|Q9NZ45|CISD1_HUMAN	Q9NZ45	CISD1	CDGSH iron-sulfur domain-containing protein 1	52898.3	39499	28793.3	51745.9
sp|Q9NZA1|CLIC5_HUMAN	Q9NZA1	CLIC5	Chloride intracellular channel protein 5	0	0	0	90978.8
sp|Q9P035|HACD3_HUMAN	Q9P035	HACD3	Very-long-chain (3R)-3-hydroxyacyl-CoA dehydratase 3	75369.8	58521.2	77529.7	34504.8
sp|Q9P0L0|VAPA_HUMAN	Q9P0L0	VAPA	Vesicle-associated membrane protein-associated protein A	94778.3	77612	89233.1	98033.5
sp|Q9P258|RCC2_HUMAN	Q9P258	RCC2	Protein RCC2	36930.6	91382.7	91690.5	97978
sp|Q9P2J5|SYLC_HUMAN	Q9P2J5	LARS1	Leucine--tRNA ligase, cytoplasmic	165005	157522	48684.6	196088
sp|Q9UBE0|SAE1_HUMAN	Q9UBE0	SAE1	SUMO-activating enzyme subunit 1	43829.6	0	0	0
sp|Q9UBI6|GBG12_HUMAN	Q9UBI6	GNG12	Guanine nucleotide-binding protein G(I)/G(S)/G(O) subunit gamma-12	53740.4	0	0	0
sp|Q9UBQ0|VPS29_HUMAN	Q9UBQ0	VPS29	Vacuolar protein sorting-associated protein 29	24412.9	20311.4	11378.3	0
sp|Q9UBQ5|EIF3K_HUMAN	Q9UBQ5	EIF3K	Eukaryotic translation initiation factor 3 subunit K	0	6021.27	0	0
sp|Q9UBQ7|GRHPR_HUMAN	Q9UBQ7	GRHPR	Glyoxylate reductase/hydroxypyruvate reductase	15269.3	39673.4	14782.1	10593.6
sp|Q9UBS4|DJB11_HUMAN	Q9UBS4	DNAJB11	DnaJ homolog subfamily B member 11	24505.9	95714.9	0	28681.5
sp|Q9UBT2|SAE2_HUMAN	Q9UBT2	UBA2	SUMO-activating enzyme subunit 2	9718.61	6051.46	66959.5	20658.4
sp|Q9UBW8|CSN7A_HUMAN	Q9UBW8	COPS7A	COP9 signalosome complex subunit 7a	0	7262.7	9660.7	0
sp|Q9UG63|ABCF2_HUMAN	Q9UG63	ABCF2	ATP-binding cassette sub-family F member 2	0	73421.9	0	0
sp|Q9UHD1|CHRD1_HUMAN	Q9UHD1	CHORDC1	Cysteine and histidine-rich domain-containing protein 1	0	9928.95	0	0
sp|Q9UHD8|SEPT9_HUMAN	Q9UHD8	SEPTIN9	Septin-9	0	80034.4	0	15388
sp|Q9UHG3|PCYOX_HUMAN	Q9UHG3	PCYOX1	Prenylcysteine oxidase 1	0	0	24925.1	13957.8
sp|Q9UHV9|PFD2_HUMAN	Q9UHV9	PFDN2	Prefoldin subunit 2	25438.2	24519	30387.8	35378.8
sp|Q9UHX1|PUF60_HUMAN	Q9UHX1	PUF60	Poly(U)-binding-splicing factor PUF60	15820.2	19372.6	0	47521.2
sp|Q9UIG0|BAZ1B_HUMAN	Q9UIG0	BAZ1B	Tyrosine-protein kinase BAZ1B	14117.2	0	0	0
sp|Q9UJZ1|STML2_HUMAN	Q9UJZ1	STOML2	Stomatin-like protein 2, mitochondrial	0	0	25924.2	0
sp|Q9UK76|JUPI1_HUMAN	Q9UK76	JPT1	Jupiter microtubule associated homolog 1	6231.67	30103.6	0	0
sp|Q9UKK9|NUDT5_HUMAN	Q9UKK9	NUDT5	ADP-sugar pyrophosphatase	11837.5	21189.5	18487.3	37914.4
sp|Q9UKL0|RCOR1_HUMAN	Q9UKL0	RCOR1	REST corepressor 1	0	0	0	479045
sp|Q9UKM9|RALY_HUMAN	Q9UKM9	RALY	RNA-binding protein Raly	36679.7	33792	16365.7	25348.3
sp|Q9UKS6|PACN3_HUMAN	Q9UKS6	PACSIN3	Protein kinase C and casein kinase substrate in neurons protein 3	0	0	46955.1	0
sp|Q9UKV3|ACINU_HUMAN	Q9UKV3	ACIN1	Apoptotic chromatin condensation inducer in the nucleus	7463.86	8202.41	0	0
sp|Q9UL25|RAB21_HUMAN	Q9UL25	RAB21	Ras-related protein Rab-21	8701.81	0	0	0
sp|Q9UL46|PSME2_HUMAN	Q9UL46	PSME2	Proteasome activator complex subunit 2	27306	50824.8	59116.4	106142
sp|Q9ULC4|MCTS1_HUMAN	Q9ULC4	MCTS1	Malignant T-cell-amplified sequence 1	0	0	112991	111360
sp|Q9ULT8|HECD1_HUMAN	Q9ULT8	HECTD1	E3 ubiquitin-protein ligase HECTD1	0	8241.84	0	0
sp|Q9ULV4|COR1C_HUMAN	Q9ULV4	CORO1C	Coronin-1C	9699.27	0	0	19636.8
sp|Q9UMS4|PRP19_HUMAN	Q9UMS4	PRPF19	Pre-mRNA-processing factor 19	309687	78560.1	280475	45774.3
sp|Q9UNF0|PACN2_HUMAN	Q9UNF0	PACSIN2	Protein kinase C and casein kinase substrate in neurons protein 2	0	0	4552.68	0
sp|Q9UNH7|SNX6_HUMAN	Q9UNH7	SNX6	Sorting nexin-6	0	0	0	60321.6
sp|Q9UNM6|PSD13_HUMAN	Q9UNM6	PSMD13	26S proteasome non-ATPase regulatory subunit 13	8399.92	0	4724.33	70293.6
sp|Q9UQ80|PA2G4_HUMAN	Q9UQ80	PA2G4	Proliferation-associated protein 2G4	628988	473260	517938	516173
sp|Q9Y224|RTRAF_HUMAN	Q9Y224	RTRAF	RNA transcription, translation and transport factor protein	14552.8	18787.3	15553.5	42806.3
sp|Q9Y230|RUVB2_HUMAN	Q9Y230	RUVBL2	RuvB-like 2	87532.5	85498.4	36938.3	149597
sp|Q9Y262|EIF3L_HUMAN	Q9Y262	EIF3L	Eukaryotic translation initiation factor 3 subunit L	73989.4	70288.6	66358.6	32638.2
sp|Q9Y265|RUVB1_HUMAN	Q9Y265	RUVBL1	RuvB-like 1	55696.9	85054.3	145367	107558
sp|Q9Y266|NUDC_HUMAN	Q9Y266	NUDC	Nuclear migration protein nudC	23453.7	100462	169776	160184
sp|Q9Y277|VDAC3_HUMAN	Q9Y277	VDAC3	Voltage-dependent anion-selective channel protein 3	56836.2	81914.2	107589	180314
sp|Q9Y281|COF2_HUMAN	Q9Y281	CFL2	Cofilin-2	214646	238584	190218	36389.4
sp|Q9Y285|SYFA_HUMAN	Q9Y285	FARSA	Phenylalanine--tRNA ligase alpha subunit	7202.07	14171.1	0	12540.3
sp|Q9Y295|DRG1_HUMAN	Q9Y295	DRG1	Developmentally-regulated GTP-binding protein 1	0	17558.8	0	0
sp|Q9Y2B0|CNPY2_HUMAN	Q9Y2B0	CNPY2	Protein canopy homolog 2	45078.1	66658.3	140458	95843
sp|Q9Y2K7|KDM2A_HUMAN	Q9Y2K7	KDM2A	Lysine-specific demethylase 2A	0	0	0	76136.8
sp|Q9Y2L1|RRP44_HUMAN	Q9Y2L1	DIS3	Exosome complex exonuclease RRP44	0	4522.9	0	0
sp|Q9Y2Q3|GSTK1_HUMAN	Q9Y2Q3	GSTK1	Glutathione S-transferase kappa 1	10479.1	14919.5	13052.5	0
sp|Q9Y2T3|GUAD_HUMAN	Q9Y2T3	GDA	Guanine deaminase	99193.3	88243.9	42223.4	121727
sp|Q9Y2W1|TR150_HUMAN	Q9Y2W1	THRAP3	Thyroid hormone receptor-associated protein 3	0	5322.33	0	0
sp|Q9Y2X3|NOP58_HUMAN	Q9Y2X3	NOP58	Nucleolar protein 58	32695.5	74351	82431	181886
sp|Q9Y333|LSM2_HUMAN	Q9Y333	LSM2	U6 snRNA-associated Sm-like protein LSm2	59985.1	64574.6	0	0
sp|Q9Y383|LC7L2_HUMAN	Q9Y383	LUC7L2	Putative RNA-binding protein Luc7-like 2	67826.4	85286.9	186255	95143.7
sp|Q9Y3A5|SBDS_HUMAN	Q9Y3A5	SBDS	Ribosome maturation protein SBDS	26256.4	35682.9	0	0
sp|Q9Y3B3|TMED7_HUMAN	Q9Y3B3	TMED7	Transmembrane emp24 domain-containing protein 7	0	0	11554.9	14153.7
sp|Q9Y3B4|SF3B6_HUMAN	Q9Y3B4	SF3B6	Splicing factor 3B subunit 6	16088.7	13188.3	0	21371.3
sp|Q9Y3C6|PPIL1_HUMAN	Q9Y3C6	PPIL1	Peptidyl-prolyl cis-trans isomerase-like 1	0	11233.4	0	0
sp|Q9Y3F4|STRAP_HUMAN	Q9Y3F4	STRAP	Serine-threonine kinase receptor-associated protein	23562.4	7322.81	98912.8	97553.7
sp|Q9Y3I0|RTCB_HUMAN	Q9Y3I0	RTCB	RNA-splicing ligase RtcB homolog	83235.9	55251.6	7788.88	34252.7
sp|Q9Y3U8|RL36_HUMAN	Q9Y3U8	RPL36	Large ribosomal subunit protein eL36	75687.2	95617.1	25712.5	65180.5
sp|Q9Y490|TLN1_HUMAN	Q9Y490	TLN1	Talin-1	205693	83440.2	200963	10586.3
sp|Q9Y4L1|HYOU1_HUMAN	Q9Y4L1	HYOU1	Hypoxia up-regulated protein 1	192497	287586	170945	314614
sp|Q9Y4W6|AFG32_HUMAN	Q9Y4W6	AFG3L2	AFG3-like protein 2	0	14387.7	0	10063.8
sp|Q9Y512|SAM50_HUMAN	Q9Y512	SAMM50	Sorting and assembly machinery component 50 homolog	0	5616.24	0	6901.94
sp|Q9Y5B9|SP16H_HUMAN	Q9Y5B9	SUPT16H	FACT complex subunit SPT16	243082	113427	156105	131471
sp|Q9Y5K5|UCHL5_HUMAN	Q9Y5K5	UCHL5	Ubiquitin carboxyl-terminal hydrolase isozyme L5	0	0	0	69585.9
sp|Q9Y5L4|TIM13_HUMAN	Q9Y5L4	TIMM13	Mitochondrial import inner membrane translocase subunit Tim13	23767.2	32109.1	23659.7	30389.5
sp|Q9Y5S9|RBM8A_HUMAN	Q9Y5S9	RBM8A	RNA-binding protein 8A	9785.47	42403.3	0	0
sp|Q9Y617|SERC_HUMAN	Q9Y617	PSAT1	Phosphoserine aminotransferase	152186	162108	184203	103553
sp|Q9Y678|COPG1_HUMAN	Q9Y678	COPG1	Coatomer subunit gamma-1	0	6294.75	0	0
sp|Q9Y696|CLIC4_HUMAN	Q9Y696	CLIC4	Chloride intracellular channel protein 4	0	51428.2	0	0
sp|Q9Y6C9|MTCH2_HUMAN	Q9Y6C9	MTCH2	Mitochondrial carrier homolog 2	66973.3	69166.1	62477.4	105426
sp|Q9Y6M9|NDUB9_HUMAN	Q9Y6M9	NDUFB9	NADH dehydrogenase [ubiquinone] 1 beta subcomplex subunit 9	16218.3	19169.9	18712.1	0
sp|Q9Y6N5|SQOR_HUMAN	Q9Y6N5	SQOR	Sulfide:quinone oxidoreductase, mitochondrial	0	0	0	118915

## Sheet: Table S3
Supplementary Table 3 (Table S3). Protein identifications from 200 pg of the HeLa proteome digest using classical IMS on a timsTOF PRO executing ddaPASEF. The same sample was analyzed in 4 technical replicates (TR).
MSFragger 20.0 (no MBR)										MSFragger 22.0 (no MBR)
Fasta Entry	Master Entry	Gene Name	Protein Name	TR1	TR2	TR3	TR4			Fasta Entry	Master Entry	Gene Name	Protein Name	Coverage %	Unique Peptide	Total Peptides
sp|A0A3B3IS91|PLGRF_HUMAN	A0A3B3IS91	POLGARF	POLG alternative reading frame	0	0	0	0			sp|P31327|CPSM_HUMAN	P31327	CPS1	Carbamoyl-phosphate synthase [ammonia], mitochondrial	45.4	42	43
sp|A8MWD9|RUXGL_HUMAN	A8MWD9	SNRPGP15	Putative small nuclear ribonucleoprotein G-like protein 15	10204.5	18032.5	23423.7	8175.35			sp|P21333|FLNA_HUMAN	P21333	FLNA	Filamin-A	22.7	38	43
sp|E9PAV3|NACAM_HUMAN	E9PAV3	NACA	Nascent polypeptide-associated complex subunit alpha, muscle-specific form	43727	19460.2	21420.9	17846.5			sp|P13639|EF2_HUMAN	P13639	EEF2	Elongation factor 2	57.11	36	37
sp|O00148|DX39A_HUMAN	O00148	DDX39A	ATP-dependent RNA helicase DDX39A	0	0	0	0			sp|P14618|KPYM_HUMAN	P14618	PKM	Pyruvate kinase PKM	70.24	29	30
sp|O00154|BACH_HUMAN	O00154	ACOT7	Cytosolic acyl coenzyme A thioester hydrolase	0	0	21752.6	0			sp|P78527|PRKDC_HUMAN	P78527	PRKDC	DNA-dependent protein kinase catalytic subunit	9.59	28	28
sp|O00299|CLIC1_HUMAN	O00299	CLIC1	Chloride intracellular channel protein 1	132014	75682.5	75627.3	67560.5			sp|P10809|CH60_HUMAN	P10809	HSPD1	60 kDa heat shock protein, mitochondrial	65.27	27	27
sp|O00410|IPO5_HUMAN	O00410	IPO5	Importin-5	6122.33	0	6343.28	11256.4			sp|O75369|FLNB_HUMAN	O75369	FLNB	Filamin-B	17.45	25	32
sp|O00483|NDUA4_HUMAN	O00483	NDUFA4	Cytochrome c oxidase subunit NDUFA4	14113.2	16611.7	10272.9	17518.6			sp|P08670|VIME_HUMAN	P08670	VIM	Vimentin	71.03	23	29
sp|O00571|DDX3X_HUMAN	O00571	DDX3X	ATP-dependent RNA helicase DDX3X	18082.7	35151.3	32720	27158			sp|P11021|BIP_HUMAN	P11021	HSPA5	Endoplasmic reticulum chaperone BiP	49.69	22	25
sp|O00592|PODXL_HUMAN	O00592	PODXL	Podocalyxin	8718.11	7806.65	8813.19	7866.6			sp|P05783|K1C18_HUMAN	P05783	KRT18	Keratin, type I cytoskeletal 18	68.37	21	25
sp|O00629|IMA3_HUMAN	O00629	KPNA4	Importin subunit alpha-3	0	0	0	0			sp|P05787|K2C8_HUMAN	P05787	KRT8	Keratin, type II cytoskeletal 8	58.39	21	30
sp|O14561|ACPM_HUMAN	O14561	NDUFAB1	Acyl carrier protein, mitochondrial	13496.5	23261.2	19695.9	18865.2			sp|P22314|UBA1_HUMAN	P22314	UBA1	Ubiquitin-like modifier-activating enzyme 1	32.7	21	21
sp|O14744|ANM5_HUMAN	O14744	PRMT5	Protein arginine N-methyltransferase 5	0	0	0	0			sp|P02545|LMNA_HUMAN	P02545	LMNA	Prelamin-A/C	32.68	20	21
sp|O14818|PSA7_HUMAN	O14818	PSMA7	Proteasome subunit alpha type-7	32000.9	13110.1	26341.2	12457.4			sp|P38646|GRP75_HUMAN	P38646	HSPA9	Stress-70 protein, mitochondrial	41.68	20	22
sp|O14929|HAT1_HUMAN	O14929	HAT1	Histone acetyltransferase type B catalytic subunit	0	0	0	0			sp|P06576|ATPB_HUMAN	P06576	ATP5F1B	ATP synthase subunit beta, mitochondrial	58.22	19	19
sp|O14950|ML12B_HUMAN	O14950	MYL12B	Myosin regulatory light chain 12B	2860.3	0	0	0			sp|P29401|TKT_HUMAN	P29401	TKT	Transketolase	43.34	19	20
sp|O14975|S27A2_HUMAN	O14975	SLC27A2	Long-chain fatty acid transport protein 2	20474.6	0	15018.9	9066.89			sp|P00558|PGK1_HUMAN	P00558	PGK1	Phosphoglycerate kinase 1	67.63	18	21
sp|O14979|HNRDL_HUMAN	O14979	HNRNPDL	Heterogeneous nuclear ribonucleoprotein D-like	35292.3	54772.6	38202.8	41592.7			sp|P08729|K2C7_HUMAN	P08729	KRT7	Keratin, type II cytoskeletal 7	57.57	18	26
sp|O14980|XPO1_HUMAN	O14980	XPO1	Exportin-1	0	0	10792.2	2170.33			sp|P25705|ATPA_HUMAN	P25705	ATP5F1A	ATP synthase subunit alpha, mitochondrial	42.86	18	18
sp|O15067|PUR4_HUMAN	O15067	PFAS	Phosphoribosylformylglycinamidine synthase	0	0	0	0			sp|P30101|PDIA3_HUMAN	P30101	PDIA3	Protein disulfide-isomerase A3	43.56	18	18
sp|O15212|PFD6_HUMAN	O15212	PFDN6	Prefoldin subunit 6	28369.1	0	0	0			sp|P06733|ENOA_HUMAN	P06733	ENO1	Alpha-enolase	68.43	17	21
sp|O15260|SURF4_HUMAN	O15260	SURF4	Surfeit locus protein 4	15945.2	15795.8	15500	18203.4			sp|P11142|HSP7C_HUMAN	P11142	HSPA8	Heat shock cognate 71 kDa protein	51.55	17	26
sp|O15372|EIF3H_HUMAN	O15372	EIF3H	Eukaryotic translation initiation factor 3 subunit H	0	0	0	0			sp|P50990|TCPQ_HUMAN	P50990	CCT8	T-complex protein 1 subunit theta	38.5	17	17
sp|O43143|DHX15_HUMAN	O43143	DHX15	ATP-dependent RNA helicase DHX15	8482.04	5620.61	9452.3	5162.82			sp|Q00610|CLH1_HUMAN	Q00610	CLTC	Clathrin heavy chain 1	20.66	17	25
sp|O43169|CYB5B_HUMAN	O43169	CYB5B	Cytochrome b5 type B	0	0	0	0			sp|P04083|ANXA1_HUMAN	P04083	ANXA1	Annexin A1	57.51	16	16
sp|O43175|SERA_HUMAN	O43175	PHGDH	D-3-phosphoglycerate dehydrogenase	155725	253407	247029	254447			sp|P04406|G3P_HUMAN	P04406	GAPDH	Glyceraldehyde-3-phosphate dehydrogenase	71.34	16	17
sp|O43324|MCA3_HUMAN	O43324	EEF1E1	Eukaryotic translation elongation factor 1 epsilon-1	4304.08	2304.1	0	0			sp|P61978|HNRPK_HUMAN	P61978	HNRNPK	Heterogeneous nuclear ribonucleoprotein K	49.68	16	16
sp|O43390|HNRPR_HUMAN	O43390	HNRNPR	Heterogeneous nuclear ribonucleoprotein R	63653.9	80399.9	80656.2	90903.2			sp|Q04695|K1C17_HUMAN	Q04695	KRT17	Keratin, type I cytoskeletal 17	61.11	16	24
sp|O43399|TPD54_HUMAN	O43399	TPD52L2	Tumor protein D54	7858.39	4145.66	4792.97	20341.6			sp|Q09666|AHNK_HUMAN	Q09666	AHNAK	Neuroblast differentiation-associated protein AHNAK	16.42	16	16
sp|O43488|ARK72_HUMAN	O43488	AKR7A2	Aflatoxin B1 aldehyde reductase member 2	0	0	0	0			sp|O43175|SERA_HUMAN	O43175	PHGDH	D-3-phosphoglycerate dehydrogenase	41.65	15	16
sp|O43504|LTOR5_HUMAN	O43504	LAMTOR5	Ragulator complex protein LAMTOR5	0	0	0	0			sp|Q14697|GANAB_HUMAN	Q14697	GANAB	Neutral alpha-glucosidase AB	23.62	15	15
sp|O43615|TIM44_HUMAN	O43615	TIMM44	Mitochondrial import inner membrane translocase subunit TIM44	1805.34	0	0	0			sp|Q00839|HNRPU_HUMAN	Q00839	HNRNPU	Heterogeneous nuclear ribonucleoprotein U	22.79	14	15
sp|O43681|GET3_HUMAN	O43681	GET3	ATPase GET3	3248.22	0	0	0			sp|P14625|ENPL_HUMAN	P14625	HSP90B1	Endoplasmin	24.41	13	16
sp|O43684|BUB3_HUMAN	O43684	BUB3	Mitotic checkpoint protein BUB3	0	0	0	0			sp|P19338|NUCL_HUMAN	P19338	NCL	Nucleolin	22.82	13	14
sp|O43707|ACTN4_HUMAN	O43707	ACTN4	Alpha-actinin-4	65634.8	53692.8	42732.3	76525			sp|P26641|EF1G_HUMAN	P26641	EEF1G	Elongation factor 1-gamma	35.24	13	13
sp|O43776|SYNC_HUMAN	O43776	NARS1	Asparagine--tRNA ligase, cytoplasmic	28650.1	8970.78	18254.2	21887.9			sp|P60174|TPIS_HUMAN	P60174	TPI1	Triosephosphate isomerase	78.31	13	13
sp|O43852|CALU_HUMAN	O43852	CALU	Calumenin	10089.5	12124.8	7063.4	7228.36			sp|P78371|TCPB_HUMAN	P78371	CCT2	T-complex protein 1 subunit beta	38.69	13	13
sp|O60488|ACSL4_HUMAN	O60488	ACSL4	Long-chain-fatty-acid--CoA ligase 4	0	0	0	5282.02			sp|Q08211|DHX9_HUMAN	Q08211	DHX9	ATP-dependent RNA helicase A	14.41	13	13
sp|O60506|HNRPQ_HUMAN	O60506	SYNCRIP	Heterogeneous nuclear ribonucleoprotein Q	202118	245321	234771	215205			sp|P00338|LDHA_HUMAN	P00338	LDHA	L-lactate dehydrogenase A chain	55.42	12	15
sp|O60664|PLIN3_HUMAN	O60664	PLIN3	Perilipin-3	9004.06	12064.4	0	84752.2			sp|P06744|G6PI_HUMAN	P06744	GPI	Glucose-6-phosphate isomerase	32.62	12	12
sp|O60814|H2B1K_HUMAN	O60814	H2BC12	Histone H2B type 1-K	1.2023e+06	1.7631e+06	1.62822e+06	1.95803e+06			sp|P07900|HS90A_HUMAN	P07900	HSP90AA1	Heat shock protein HSP 90-alpha	45.36	12	29
sp|O60841|IF2P_HUMAN	O60841	EIF5B	Eukaryotic translation initiation factor 5B	0	0	0	0			sp|P26038|MOES_HUMAN	P26038	MSN	Moesin	37.09	12	17
sp|O75251|NDUS7_HUMAN	O75251	NDUFS7	NADH dehydrogenase [ubiquinone] iron-sulfur protein 7, mitochondrial	0	0	5290.56	0			sp|P30041|PRDX6_HUMAN	P30041	PRDX6	Peroxiredoxin-6	63.84	12	12
sp|O75340|PDCD6_HUMAN	O75340	PDCD6	Programmed cell death protein 6	0	17032	16180.9	22449			sp|P55072|TERA_HUMAN	P55072	VCP	Transitional endoplasmic reticulum ATPase	22.21	12	12
sp|O75367|H2AY_HUMAN	O75367	MACROH2A1	Core histone macro-H2A.1	12952.3	0	4049.29	14426.4			sp|O43707|ACTN4_HUMAN	O43707	ACTN4	Alpha-actinin-4	31.39	11	19
sp|O75369|FLNB_HUMAN	O75369	FLNB	Filamin-B	86712.9	145756	101812	144669			sp|P07195|LDHB_HUMAN	P07195	LDHB	L-lactate dehydrogenase B chain	47.01	11	12
sp|O75390|CISY_HUMAN	O75390	CS	Citrate synthase, mitochondrial	22016.2	37192.5	47520.4	21115.2			sp|P07237|PDIA1_HUMAN	P07237	P4HB	Protein disulfide-isomerase	25.79	11	11
sp|O75396|SC22B_HUMAN	O75396	SEC22B	Vesicle-trafficking protein SEC22b	33905.6	26660.7	24922.6	20315.7			sp|P22626|ROA2_HUMAN	P22626	HNRNPA2B1	Heterogeneous nuclear ribonucleoproteins A2/B1	42.49	11	13
sp|O75436|VP26A_HUMAN	O75436	VPS26A	Vacuolar protein sorting-associated protein 26A	0	0	0	0			sp|P23396|RS3_HUMAN	P23396	RPS3	40S ribosomal protein S3	57.2	11	11
sp|O75477|ERLN1_HUMAN	O75477	ERLIN1	Erlin-1	0	0	12461.3	0			sp|P31948|STIP1_HUMAN	P31948	STIP1	Stress-induced-phosphoprotein 1	22.65	11	11
sp|O75489|NDUS3_HUMAN	O75489	NDUFS3	NADH dehydrogenase [ubiquinone] iron-sulfur protein 3, mitochondrial	4323.99	0	0	0			sp|P36578|RL4_HUMAN	P36578	RPL4	60S ribosomal protein L4	32.55	11	11
sp|O75531|BAF_HUMAN	O75531	BANF1	Barrier-to-autointegration factor	0	6751.59	0	8287.91			sp|P40926|MDHM_HUMAN	P40926	MDH2	Malate dehydrogenase, mitochondrial	45.56	11	11
sp|O75607|NPM3_HUMAN	O75607	NPM3	Nucleoplasmin-3	0	0	0	0			sp|P46940|IQGA1_HUMAN	P46940	IQGAP1	Ras GTPase-activating-like protein IQGAP1	9.96	11	11
sp|O75643|U520_HUMAN	O75643	SNRNP200	U5 small nuclear ribonucleoprotein 200 kDa helicase	0	0	0	7896.72			sp|P49588|SYAC_HUMAN	P49588	AARS1	Alanine--tRNA ligase, cytoplasmic	15.39	11	11
sp|O75822|EIF3J_HUMAN	O75822	EIF3J	Eukaryotic translation initiation factor 3 subunit J	15640	7754.08	0	9740.01			sp|P62258|1433E_HUMAN	P62258	YWHAE	14-3-3 protein epsilon	65.88	11	14
sp|O75874|IDHC_HUMAN	O75874	IDH1	Isocitrate dehydrogenase [NADP] cytoplasmic	0	0	12299.9	0			sp|P63244|RACK1_HUMAN	P63244	RACK1	Receptor of activated protein C kinase 1	46.06	11	11
sp|O75947|ATP5H_HUMAN	O75947	ATP5PD	ATP synthase subunit d, mitochondrial	0	16132.1	0	7895.61			sp|P12956|XRCC6_HUMAN	P12956	XRCC6	X-ray repair cross-complementing protein 6	23.48	10	10
sp|O75964|ATP5L_HUMAN	O75964	ATP5MG	ATP synthase subunit g, mitochondrial	3763.42	0	2251.39	5080.24			sp|P15880|RS2_HUMAN	P15880	RPS2	40S ribosomal protein S2	40.27	10	10
sp|O76021|RL1D1_HUMAN	O76021	RSL1D1	Ribosomal L1 domain-containing protein 1	14974.9	31308.5	19810	31481.1			sp|P26639|SYTC_HUMAN	P26639	TARS1	Threonine--tRNA ligase 1, cytoplasmic	18.4	10	10
sp|O94874|UFL1_HUMAN	O94874	UFL1	E3 UFM1-protein ligase 1	0	0	0	0			sp|P60842|IF4A1_HUMAN	P60842	EIF4A1	Eukaryotic initiation factor 4A-I	56.4	10	20
sp|O94973|AP2A2_HUMAN	O94973	AP2A2	AP-2 complex subunit alpha-2	0	0	0	0			sp|Q06830|PRDX1_HUMAN	Q06830	PRDX1	Peroxiredoxin-1	64.82	10	13
sp|O95336|6PGL_HUMAN	O95336	PGLS	6-phosphogluconolactonase	1245.24	0	0	0			sp|Q14974|IMB1_HUMAN	Q14974	KPNB1	Importin subunit beta-1	15.75	10	10
sp|O95373|IPO7_HUMAN	O95373	IPO7	Importin-7	20764.7	0	0	15973.7			sp|P00966|ASSY_HUMAN	P00966	ASS1	Argininosuccinate synthase	30.1	9	9
sp|O95433|AHSA1_HUMAN	O95433	AHSA1	Activator of 90 kDa heat shock protein ATPase homolog 1	0	0	0	6479.75			sp|P12004|PCNA_HUMAN	P12004	PCNA	Proliferating cell nuclear antigen	50.19	9	9
sp|O95816|BAG2_HUMAN	O95816	BAG2	BAG family molecular chaperone regulator 2	0	13024.4	12032.3	0			sp|P13804|ETFA_HUMAN	P13804	ETFA	Electron transfer flavoprotein subunit alpha, mitochondrial	42.04	9	9
sp|O95881|TXD12_HUMAN	O95881	TXNDC12	Thioredoxin domain-containing protein 12	0	0	0	0			sp|P14314|GLU2B_HUMAN	P14314	PRKCSH	Glucosidase 2 subunit beta	24.24	9	9
sp|P00338|LDHA_HUMAN	P00338	LDHA	L-lactate dehydrogenase A chain	551933	707647	736460	710336			sp|P27797|CALR_HUMAN	P27797	CALR	Calreticulin	36.45	9	9
sp|P00366|DHE3_BOVIN	P00366	GLUD1	Glutamate dehydrogenase 1, mitochondrial	0	0	0	0			sp|P27824|CALX_HUMAN	P27824	CANX	Calnexin	18.75	9	9
sp|P00403|COX2_HUMAN	P00403	MT-CO2	Cytochrome c oxidase subunit 2	16096.5	11502.4	8623.4	8274.49			sp|P34897|GLYM_HUMAN	P34897	SHMT2	Serine hydroxymethyltransferase, mitochondrial	27.78	9	10
sp|P00441|SODC_HUMAN	P00441	SOD1	Superoxide dismutase [Cu-Zn]	44929.7	49597.5	50538	48338.7			sp|P35579|MYH9_HUMAN	P35579	MYH9	Myosin-9	10.82	9	14
sp|P00491|PNPH_HUMAN	P00491	PNP	Purine nucleoside phosphorylase	10256.2	8987.4	11001.2	9086.55			sp|P36952|SPB5_HUMAN	P36952	SERPINB5	Serpin B5	34.13	9	9
sp|P00492|HPRT_HUMAN	P00492	HPRT1	Hypoxanthine-guanine phosphoribosyltransferase	0	8673.34	12373.5	0			sp|P37802|TAGL2_HUMAN	P37802	TAGLN2	Transgelin-2	58.79	9	9
sp|P00505|AATM_HUMAN	P00505	GOT2	Aspartate aminotransferase, mitochondrial	62184.2	104941	52334.9	78516.2			sp|P49368|TCPG_HUMAN	P49368	CCT3	T-complex protein 1 subunit gamma	26.24	9	9
sp|P00558|PGK1_HUMAN	P00558	PGK1	Phosphoglycerate kinase 1	499952	769636	754174	791231			sp|P49411|EFTU_HUMAN	P49411	TUFM	Elongation factor Tu, mitochondrial	23.74	9	9
sp|P00734|THRB_HUMAN	P00734	F2	Prothrombin	30531.7	25702	25036.3	20789.2			sp|P52272|HNRPM_HUMAN	P52272	HNRNPM	Heterogeneous nuclear ribonucleoprotein M	16.85	9	9
sp|P00761|TRYP_PIG	P00761		Trypsin	36747.3	149484	155311	192263			sp|P55060|XPO2_HUMAN	P55060	CSE1L	Exportin-2	12.15	9	9
sp|P00966|ASSY_HUMAN	P00966	ASS1	Argininosuccinate synthase	89677.7	156471	131165	171874			sp|P62826|RAN_HUMAN	P62826	RAN	GTP-binding nuclear protein Ran	42.59	9	9
sp|P01023|A2MG_HUMAN	P01023	A2M	Alpha-2-macroglobulin	0	0	0	0			sp|P63104|1433Z_HUMAN	P63104	YWHAZ	14-3-3 protein zeta/delta	56.33	9	13
sp|P01024|CO3_HUMAN	P01024	C3	Complement C3	102226	115092	136674	130955			sp|Q15149|PLEC_HUMAN	Q15149	PLEC	Plectin	3.25	9	9
sp|P02042|HBD_HUMAN	P02042	HBD	Hemoglobin subunit delta	98644.2	127666	129872	130737			sp|Q16719|KYNU_HUMAN	Q16719	KYNU	Kynureninase	26.24	9	9
sp|P02545|LMNA_HUMAN	P02545	LMNA	Prelamin-A/C	307821	253744	358006	279967			sp|Q99714|HCD2_HUMAN	Q99714	HSD17B10	3-hydroxyacyl-CoA dehydrogenase type-2	60.92	9	9
sp|P02647|APOA1_HUMAN	P02647	APOA1	Apolipoprotein A-I	33365.4	39926.9	29165	19244			sp|Q99832|TCPH_HUMAN	Q99832	CCT7	T-complex protein 1 subunit eta	24.68	9	9
sp|P02765|FETUA_HUMAN	P02765	AHSG	Alpha-2-HS-glycoprotein	111530	235978	181539	262190			sp|P00505|AATM_HUMAN	P00505	GOT2	Aspartate aminotransferase, mitochondrial	21.4	8	8
sp|P02769|ALBU_BOVIN	P02769	ALB	Albumin	795121	1.04598e+06	992988	1.03873e+06			sp|P02786|TFR1_HUMAN	P02786	TFRC	Transferrin receptor protein 1	12.76	8	8
sp|P02786|TFR1_HUMAN	P02786	TFRC	Transferrin receptor protein 1	80860.1	84677.3	76281.7	89058.2			sp|P06748|NPM_HUMAN	P06748	NPM1	Nucleophosmin	39.46	8	8
sp|P04004|VTNC_HUMAN	P04004	VTN	Vitronectin	15527.6	17135.3	12765.4	13395.7			sp|P07737|PROF1_HUMAN	P07737	PFN1	Profilin-1	69.29	8	8
sp|P04040|CATA_HUMAN	P04040	CAT	Catalase	0	0	0	0			sp|P08195|4F2_HUMAN	P08195	SLC3A2	4F2 cell-surface antigen heavy chain	19.21	8	8
sp|P04075|ALDOA_HUMAN	P04075	ALDOA	Fructose-bisphosphate aldolase A	374232	419320	354682	346359			sp|P17987|TCPA_HUMAN	P17987	TCP1	T-complex protein 1 subunit alpha	19.78	8	8
sp|P04080|CYTB_HUMAN	P04080	CSTB	Cystatin-B	23485.3	38221.8	39935.5	35810.4			sp|P18124|RL7_HUMAN	P18124	RPL7	60S ribosomal protein L7	38.71	8	8
sp|P04083|ANXA1_HUMAN	P04083	ANXA1	Annexin A1	316444	305418	380671	323806			sp|P23284|PPIB_HUMAN	P23284	PPIB	Peptidyl-prolyl cis-trans isomerase B	41.67	8	9
sp|P04179|SODM_HUMAN	P04179	SOD2	Superoxide dismutase [Mn], mitochondrial	6541.01	0	0	0			sp|P35232|PHB1_HUMAN	P35232	PHB1	Prohibitin 1	37.5	8	8
sp|P04406|G3P_HUMAN	P04406	GAPDH	Glyceraldehyde-3-phosphate dehydrogenase	1.23688e+06	1.62469e+06	1.60653e+06	1.69277e+06			sp|P61247|RS3A_HUMAN	P61247	RPS3A	40S ribosomal protein S3a	33.33	8	8
sp|P04792|HSPB1_HUMAN	P04792	HSPB1	Heat shock protein beta-1	98257.4	117332	72021.9	74401.1			sp|P62424|RL7A_HUMAN	P62424	RPL7A	60S ribosomal protein L7a	33.08	8	8
sp|P04843|RPN1_HUMAN	P04843	RPN1	Dolichyl-diphosphooligosaccharide--protein glycosyltransferase subunit 1	0	8771.41	0	0			sp|P62906|RL10A_HUMAN	P62906	RPL10A	60S ribosomal protein L10a	38.71	8	8
sp|P04844|RPN2_HUMAN	P04844	RPN2	Dolichyl-diphosphooligosaccharide--protein glycosyltransferase subunit 2	0	0	0	0			sp|Q02878|RL6_HUMAN	Q02878	RPL6	60S ribosomal protein L6	29.86	8	8
sp|P04899|GNAI2_HUMAN	P04899	GNAI2	Guanine nucleotide-binding protein G(i) subunit alpha-2	5802.49	7025.44	0	7308.41			sp|P11586|C1TC_HUMAN	P11586	MTHFD1	C-1-tetrahydrofolate synthase, cytoplasmic	10.48	7	7
sp|P04908|H2A1B_HUMAN	P04908	H2AC8	Histone H2A type 1-B/E	983522	1.53259e+06	1.58207e+06	1.64999e+06			sp|P13010|XRCC5_HUMAN	P13010	XRCC5	X-ray repair cross-complementing protein 5	12.3	7	7
sp|P05023|AT1A1_HUMAN	P05023	ATP1A1	Sodium/potassium-transporting ATPase subunit alpha-1	0	10779.3	0	5701.82			sp|P21796|VDAC1_HUMAN	P21796	VDAC1	Voltage-dependent anion-selective channel protein 1	33.92	7	8
sp|P05141|ADT2_HUMAN	P05141	SLC25A5	ADP/ATP translocase 2	124372	298092	256624	326151			sp|P23526|SAHH_HUMAN	P23526	AHCY	Adenosylhomocysteinase	22.22	7	7
sp|P05198|IF2A_HUMAN	P05198	EIF2S1	Eukaryotic translation initiation factor 2 subunit 1	31467	61116.3	64239.2	16835.4			sp|P23528|COF1_HUMAN	P23528	CFL1	Cofilin-1	50	7	9
sp|P05386|RLA1_HUMAN	P05386	RPLP1	Large ribosomal subunit protein P1	83965.8	103883	72572.3	90599.4			sp|P26599|PTBP1_HUMAN	P26599	PTBP1	Polypyrimidine tract-binding protein 1	26.57	7	8
sp|P05387|RLA2_HUMAN	P05387	RPLP2	Large ribosomal subunit protein P2	36604	113981	134820	141073			sp|P30044|PRDX5_HUMAN	P30044	PRDX5	Peroxiredoxin-5, mitochondrial	44.39	7	7
sp|P05388|RLA0_HUMAN	P05388	RPLP0	Large ribosomal subunit protein uL10	160375	199294	199616	187584			sp|P46777|RL5_HUMAN	P46777	RPL5	60S ribosomal protein L5	27.27	7	7
sp|P05455|LA_HUMAN	P05455	SSB	Lupus La protein	19317.3	14502.4	15906.6	0			sp|P48643|TCPE_HUMAN	P48643	CCT5	T-complex protein 1 subunit epsilon	21.07	7	8
sp|P05783|K1C18_HUMAN	P05783	KRT18	Keratin, type I cytoskeletal 18	734055	835584	793344	844320			sp|P50454|SERPH_HUMAN	P50454	SERPINH1	Serpin H1	24.16	7	7
sp|P05787|K2C8_HUMAN	P05787	KRT8	Keratin, type II cytoskeletal 8	1.07333e+06	1190265	1.12517e+06	1.3405e+06			sp|P50991|TCPD_HUMAN	P50991	CCT4	T-complex protein 1 subunit delta	21.34	7	8
sp|P06396|GELS_HUMAN	P06396	GSN	Gelsolin	19510.8	11042.7	0	0			sp|P62269|RS18_HUMAN	P62269	RPS18	40S ribosomal protein S18	40.79	7	7
sp|P06576|ATPB_HUMAN	P06576	ATP5F1B	ATP synthase subunit beta, mitochondrial	320389	484063	448245	455972			sp|Q13263|TIF1B_HUMAN	Q13263	TRIM28	Transcription intermediary factor 1-beta	12.1	7	7
sp|P06703|S10A6_HUMAN	P06703	S100A6	Protein S100-A6	80588	211030	223138	251535			sp|Q15181|IPYR_HUMAN	Q15181	PPA1	Inorganic pyrophosphatase	39.45	7	8
sp|P06733|ENOA_HUMAN	P06733	ENO1	Alpha-enolase	1.58336e+06	1.94985e+06	1.73384e+06	1.83989e+06			sp|Q99497|PARK7_HUMAN	Q99497	PARK7	Parkinson disease protein 7	50.26	7	7
sp|P06744|G6PI_HUMAN	P06744	GPI	Glucose-6-phosphate isomerase	96934.4	153172	99086.9	135785			sp|Q9UQ80|PA2G4_HUMAN	Q9UQ80	PA2G4	Proliferation-associated protein 2G4	22.59	7	7
sp|P06748|NPM_HUMAN	P06748	NPM1	Nucleophosmin	329194	592153	509756	586998			sp|O00299|CLIC1_HUMAN	O00299	CLIC1	Chloride intracellular channel protein 1	39	6	6
sp|P06753|TPM3_HUMAN	P06753	TPM3	Tropomyosin alpha-3 chain	103402	97233.2	100908	105387			sp|P04792|HSPB1_HUMAN	P04792	HSPB1	Heat shock protein beta-1	34.63	6	6
sp|P06899|H2B1J_HUMAN	P06899	H2BC11	Histone H2B type 1-J	74929.3	56821	67151.1	73540.7			sp|P06396|GELS_HUMAN	P06396	GSN	Gelsolin	10.1	6	6
sp|P07108|ACBP_HUMAN	P07108	DBI	Acyl-CoA-binding protein	0	0	0	0			sp|P07355|ANXA2_HUMAN	P07355	ANXA2	Annexin A2	65.49	6	21
sp|P07195|LDHB_HUMAN	P07195	LDHB	L-lactate dehydrogenase B chain	221904	316493	289829	317026			sp|P07814|SYEP_HUMAN	P07814	EPRS1	Bifunctional glutamate/proline--tRNA ligase	6.88	6	6
sp|P07237|PDIA1_HUMAN	P07237	P4HB	Protein disulfide-isomerase	90194.3	51025.2	72722.5	58999.9			sp|P08238|HS90B_HUMAN	P08238	HSP90AB1	Heat shock protein HSP 90-beta	46.82	6	28
sp|P07339|CATD_HUMAN	P07339	CTSD	Cathepsin D	0	0	0	0			sp|P08758|ANXA5_HUMAN	P08758	ANXA5	Annexin A5	21.25	6	6
sp|P07355|ANXA2_HUMAN	P07355	ANXA2	Annexin A2	577458	571359	554753	525834			sp|P26373|RL13_HUMAN	P26373	RPL13	60S ribosomal protein L13	28.44	6	6
sp|P07437|TBB5_HUMAN	P07437	TUBB	Tubulin beta chain	966472	1.08767e+06	1.08893e+06	1172621			sp|P27695|APEX1_HUMAN	P27695	APEX1	DNA-(apurinic or apyrimidinic site) endonuclease	22.01	6	6
sp|P07602|SAP_HUMAN	P07602	PSAP	Prosaposin	28128.8	27247.4	25850.4	27492.7			sp|P30050|RL12_HUMAN	P30050	RPL12	60S ribosomal protein L12	54.55	6	6
sp|P07737|PROF1_HUMAN	P07737	PFN1	Profilin-1	319480	360537	362797	366679			sp|P31153|METK2_HUMAN	P31153	MAT2A	S-adenosylmethionine synthase isoform type-2	25.82	6	8
sp|P07814|SYEP_HUMAN	P07814	EPRS1	Bifunctional glutamate/proline--tRNA ligase	19456.2	0	0	0			sp|P32119|PRDX2_HUMAN	P32119	PRDX2	Peroxiredoxin-2	44.95	6	8
sp|P07900|HS90A_HUMAN	P07900	HSP90AA1	Heat shock protein HSP 90-alpha	244626	278337	263566	272571			sp|P39023|RL3_HUMAN	P39023	RPL3	60S ribosomal protein L3	22.83	6	7
sp|P07910|HNRPC_HUMAN	P07910	HNRNPC	Heterogeneous nuclear ribonucleoproteins C1/C2	187852	265927	258492	189667			sp|P42704|LPPRC_HUMAN	P42704	LRPPRC	Leucine-rich PPR motif-containing protein, mitochondrial	6.53	6	6
sp|P07954|FUMH_HUMAN	P07954	FH	Fumarate hydratase, mitochondrial	43021.5	12963.9	6812.02	0			sp|P43243|MATR3_HUMAN	P43243	MATR3	Matrin-3	8.74	6	6
sp|P07996|TSP1_HUMAN	P07996	THBS1	Thrombospondin-1	0	0	0	18472.5			sp|P45880|VDAC2_HUMAN	P45880	VDAC2	Voltage-dependent anion-selective channel protein 2	22.79	6	6
sp|P08133|ANXA6_HUMAN	P08133	ANXA6	Annexin A6	0	0	0	0			sp|P46781|RS9_HUMAN	P46781	RPS9	40S ribosomal protein S9	25.26	6	6
sp|P08134|RHOC_HUMAN	P08134	RHOC	Rho-related GTP-binding protein RhoC	14883.5	0	0	13318.4			sp|P52209|6PGD_HUMAN	P52209	PGD	6-phosphogluconate dehydrogenase, decarboxylating	19.25	6	6
sp|P08174|DAF_HUMAN	P08174	CD55	Complement decay-accelerating factor	39387.5	41579	42664.5	61536.6			sp|P54577|SYYC_HUMAN	P54577	YARS1	Tyrosine--tRNA ligase, cytoplasmic	16.1	6	6
sp|P08195|4F2_HUMAN	P08195	SLC3A2	Amino acid transporter heavy chain SLC3A2	100340	84775.9	25440.6	47717.1			sp|P61604|CH10_HUMAN	P61604	HSPE1	10 kDa heat shock protein, mitochondrial	55.88	6	6
sp|P08238|HS90B_HUMAN	P08238	HSP90AB1	Heat shock protein HSP 90-beta	935953	946956	926604	925576			sp|P61981|1433G_HUMAN	P61981	YWHAG	14-3-3 protein gamma	49.8	6	11
sp|P08243|ASNS_HUMAN	P08243	ASNS	Asparagine synthetase [glutamine-hydrolyzing]	4024.92	40568.7	19989.8	40494.2			sp|P62241|RS8_HUMAN	P62241	RPS8	40S ribosomal protein S8	33.17	6	6
sp|P08559|ODPA_HUMAN	P08559	PDHA1	Pyruvate dehydrogenase E1 component subunit alpha, somatic form, mitochondrial	72770.5	17182.7	8550.99	39717.1			sp|P62917|RL8_HUMAN	P62917	RPL8	60S ribosomal protein L8	29.18	6	6
sp|P08574|CY1_HUMAN	P08574	CYC1	Cytochrome c1, heme protein, mitochondrial	0	0	0	0			sp|P62937|PPIA_HUMAN	P62937	PPIA	Peptidyl-prolyl cis-trans isomerase A	64.24	6	8
sp|P08670|VIME_HUMAN	P08670	VIM	Vimentin	553892	431110	432607	434168			sp|P80723|BASP1_HUMAN	P80723	BASP1	Brain acid soluble protein 1	48.46	6	6
sp|P08708|RS17_HUMAN	P08708	RPS17	Small ribosomal subunit protein eS17	32484.1	7447.22	6937.93	9367.71			sp|Q12906|ILF3_HUMAN	Q12906	ILF3	Interleukin enhancer-binding factor 3	12.19	6	8
sp|P08727|K1C19_HUMAN	P08727	KRT19	Keratin, type I cytoskeletal 19	10167.4	0	10060.9	0			sp|Q15084|PDIA6_HUMAN	Q15084	PDIA6	Protein disulfide-isomerase A6	21.82	6	6
sp|P08729|K2C7_HUMAN	P08729	KRT7	Keratin, type II cytoskeletal 7	520309	500119	530250	544415			sp|Q15233|NONO_HUMAN	Q15233	NONO	Non-POU domain-containing octamer-binding protein	22.08	6	7
sp|P08758|ANXA5_HUMAN	P08758	ANXA5	Annexin A5	60707.3	85934.7	48756.2	48078.9			sp|O43390|HNRPR_HUMAN	O43390	HNRNPR	Heterogeneous nuclear ribonucleoprotein R	17.69	5	10
sp|P08865|RSSA_HUMAN	P08865	RPSA	Small ribosomal subunit protein uS2	169745	204771	186478	183849			sp|P01024|CO3_HUMAN	P01024	C3	Complement C3	3.61	5	5
sp|P09382|LEG1_HUMAN	P09382	LGALS1	Galectin-1	30722.2	36217.2	36627.8	35335.5			sp|P05198|IF2A_HUMAN	P05198	EIF2S1	Eukaryotic translation initiation factor 2 subunit 1	24.44	5	5
sp|P09429|HMGB1_HUMAN	P09429	HMGB1	High mobility group protein B1	27101.5	0	6905.57	14098.2			sp|P07910|HNRPC_HUMAN	P07910	HNRNPC	Heterogeneous nuclear ribonucleoproteins C1/C2	33.66	5	10
sp|P09622|DLDH_HUMAN	P09622	DLD	Dihydrolipoyl dehydrogenase, mitochondrial	0	0	0	0			sp|P08243|ASNS_HUMAN	P08243	ASNS	Asparagine synthetase [glutamine-hydrolyzing]	14.26	5	5
sp|P09651|ROA1_HUMAN	P09651	HNRNPA1	Heterogeneous nuclear ribonucleoprotein A1	128808	132010	147204	138466			sp|P15531|NDKA_HUMAN	P15531	NME1	Nucleoside diphosphate kinase A	64.47	5	9
sp|P09874|PARP1_HUMAN	P09874	PARP1	Poly [ADP-ribose] polymerase 1	13966.1	18376.6	12706.1	10638			sp|P18621|RL17_HUMAN	P18621	RPL17	60S ribosomal protein L17	36.96	5	5
sp|P09960|LKHA4_HUMAN	P09960	LTA4H	Leukotriene A-4 hydrolase	0	0	0	0			sp|P22234|PUR6_HUMAN	P22234	PAICS	Bifunctional phosphoribosylaminoimidazole carboxylase/phosphoribosylaminoimidazole succinocarboxamide synthetase	17.88	5	5
sp|P0C0S5|H2AZ_HUMAN	P0C0S5	H2AZ1	Histone H2A.Z	24639.9	19506.7	18889.5	20136.2			sp|P23246|SFPQ_HUMAN	P23246	SFPQ	Splicing factor, proline- and glutamine-rich	11.6	5	6
sp|P0C7P4|UCRIL_HUMAN	P0C7P4	UQCRFS1P1	Putative cytochrome b-c1 complex subunit Rieske-like protein 1	0	0	0	0			sp|P25398|RS12_HUMAN	P25398	RPS12	40S ribosomal protein S12	46.97	5	5
sp|P0CG38|POTEI_HUMAN	P0CG38	POTEI	POTE ankyrin domain family member I	0	0	0	0			sp|P26447|S10A4_HUMAN	P26447	S100A4	Protein S100-A4	36.63	5	5
sp|P0DMV8|HS71A_HUMAN	P0DMV8	HSPA1A	Heat shock 70 kDa protein 1A	413504	492598	464656	462994			sp|P28066|PSA5_HUMAN	P28066	PSMA5	Proteasome subunit alpha type-5	32.37	5	5
sp|P0DP23|CALM1_HUMAN	P0DP23	CALM1	Calmodulin-1	37315.8	57557	44344.2	50118.1			sp|P29692|EF1D_HUMAN	P29692	EEF1D	Elongation factor 1-delta	21	5	5
sp|P10321|HLAC_HUMAN	P10321	HLA-C	HLA class I histocompatibility antigen, C alpha chain	9564.28	4596.56	0	6408.44			sp|P30040|ERP29_HUMAN	P30040	ERP29	Endoplasmic reticulum resident protein 29	28.35	5	5
sp|P10599|THIO_HUMAN	P10599	TXN	Thioredoxin	101467	102576	125066	127572			sp|P30048|PRDX3_HUMAN	P30048	PRDX3	Thioredoxin-dependent peroxide reductase, mitochondrial	27.73	5	5
sp|P10620|MGST1_HUMAN	P10620	MGST1	Microsomal glutathione S-transferase 1	17672.9	14024	16311.9	18682.3			sp|P30084|ECHM_HUMAN	P30084	ECHS1	Enoyl-CoA hydratase, mitochondrial	26.9	5	5
sp|P10809|CH60_HUMAN	P10809	HSPD1	60 kDa heat shock protein, mitochondrial	713542	918111	766069	847946			sp|P30086|PEBP1_HUMAN	P30086	PEBP1	Phosphatidylethanolamine-binding protein 1	42.78	5	5
sp|P11021|BIP_HUMAN	P11021	HSPA5	Endoplasmic reticulum chaperone BiP	523626	546438	508964	486398			sp|P31939|PUR9_HUMAN	P31939	ATIC	Bifunctional purine biosynthesis protein ATIC	11.66	5	5
sp|P11142|HSP7C_HUMAN	P11142	HSPA8	Heat shock cognate 71 kDa protein	863271	1.19515e+06	892059	1.39893e+06			sp|P31946|1433B_HUMAN	P31946	YWHAB	14-3-3 protein beta/alpha	50.81	5	11
sp|P11177|ODPB_HUMAN	P11177	PDHB	Pyruvate dehydrogenase E1 component subunit beta, mitochondrial	47501.9	84047.4	49322.7	11999.5			sp|P31947|1433S_HUMAN	P31947	SFN	14-3-3 protein sigma	42.34	5	9
sp|P11387|TOP1_HUMAN	P11387	TOP1	DNA topoisomerase 1	50619.4	12288.1	0	12898.4			sp|P31949|S10AB_HUMAN	P31949	S100A11	Protein S100-A11	49.52	5	5
sp|P11413|G6PD_HUMAN	P11413	G6PD	Glucose-6-phosphate 1-dehydrogenase	14158.2	0	10334.8	10741.1			sp|P32969|RL9_HUMAN	P32969	RPL9P9	60S ribosomal protein L9	42.19	5	5
sp|P11586|C1TC_HUMAN	P11586	MTHFD1	C-1-tetrahydrofolate synthase, cytoplasmic	22943.3	30304.4	24671.9	85136.5			sp|P36542|ATPG_HUMAN	P36542	ATP5F1C	ATP synthase subunit gamma, mitochondrial	18.46	5	5
sp|P11766|ADHX_HUMAN	P11766	ADH5	Alcohol dehydrogenase class-3	18188.4	0	10644	0			sp|P38117|ETFB_HUMAN	P38117	ETFB	Electron transfer flavoprotein subunit beta	24.31	5	5
sp|P11908|PRPS2_HUMAN	P11908	PRPS2	Ribose-phosphate pyrophosphokinase 2	0	21405.2	0	0			sp|P39019|RS19_HUMAN	P39019	RPS19	40S ribosomal protein S19	34.48	5	5
sp|P11940|PABP1_HUMAN	P11940	PABPC1	Polyadenylate-binding protein 1	33221.8	83537.4	32586.6	55700.6			sp|P39748|FEN1_HUMAN	P39748	FEN1	Flap endonuclease 1	23.16	5	5
sp|P12004|PCNA_HUMAN	P12004	PCNA	Proliferating cell nuclear antigen	67321.4	106236	108066	122387			sp|P42765|THIM_HUMAN	P42765	ACAA2	3-ketoacyl-CoA thiolase, mitochondrial	19.14	5	5
sp|P12236|ADT3_HUMAN	P12236	SLC25A6	ADP/ATP translocase 3	28163.2	13411.5	26084.6	14017.3			sp|P60900|PSA6_HUMAN	P60900	PSMA6	Proteasome subunit alpha type-6	27.64	5	5
sp|P12268|IMDH2_HUMAN	P12268	IMPDH2	Inosine-5'-monophosphate dehydrogenase 2	11934.4	7360.37	17227.6	6004.36			sp|P61313|RL15_HUMAN	P61313	RPL15	60S ribosomal protein L15	21.57	5	5
sp|P12277|KCRB_HUMAN	P12277	CKB	Creatine kinase B-type	22769.1	35490	37113.2	33799.4			sp|P62266|RS23_HUMAN	P62266	RPS23	40S ribosomal protein S23	47.55	5	5
sp|P12429|ANXA3_HUMAN	P12429	ANXA3	Annexin A3	14474.7	12337.7	7933.84	8700.89			sp|P62280|RS11_HUMAN	P62280	RPS11	40S ribosomal protein S11	29.75	5	5
sp|P12814|ACTN1_HUMAN	P12814	ACTN1	Alpha-actinin-1	3602.17	0	42450.6	0			sp|P62701|RS4X_HUMAN	P62701	RPS4X	40S ribosomal protein S4, X isoform	40.68	5	10
sp|P12956|XRCC6_HUMAN	P12956	XRCC6	X-ray repair cross-complementing protein 6	29451.8	29537.2	51204.6	27914			sp|P62750|RL23A_HUMAN	P62750	RPL23A	60S ribosomal protein L23a	32.05	5	5
sp|P13010|XRCC5_HUMAN	P13010	XRCC5	X-ray repair cross-complementing protein 5	34837.3	10687.3	48830.1	76145.3			sp|P62753|RS6_HUMAN	P62753	RPS6	40S ribosomal protein S6	26.1	5	5
sp|P13473|LAMP2_HUMAN	P13473	LAMP2	Lysosome-associated membrane glycoprotein 2	0	0	0	0			sp|P62805|H4_HUMAN	P62805	H4C16	Histone H4	47.57	5	6
sp|P13639|EF2_HUMAN	P13639	EEF2	Elongation factor 2	731417	771850	709854	817469			sp|P83731|RL24_HUMAN	P83731	RPL24	60S ribosomal protein L24	30.57	5	5
sp|P13693|TCTP_HUMAN	P13693	TPT1	Translationally-controlled tumor protein	20614.7	14712.5	19725	7699.67			sp|Q00325|MPCP_HUMAN	Q00325	SLC25A3	Phosphate carrier protein, mitochondrial	16.57	5	5
sp|P13797|PLST_HUMAN	P13797	PLS3	Plastin-3	3260.67	4977.38	0	16777.6			sp|Q07020|RL18_HUMAN	Q07020	RPL18	60S ribosomal protein L18	29.26	5	5
sp|P13804|ETFA_HUMAN	P13804	ETFA	Electron transfer flavoprotein subunit alpha, mitochondrial	63508	49142.4	30615.8	45297.8			sp|Q13283|G3BP1_HUMAN	Q13283	G3BP1	Ras GTPase-activating protein-binding protein 1	16.74	5	6
sp|P13987|CD59_HUMAN	P13987	CD59	CD59 glycoprotein	0	0	0	23566.5			sp|Q15185|TEBP_HUMAN	Q15185	PTGES3	Prostaglandin E synthase 3	35.62	5	5
sp|P14174|MIF_HUMAN	P14174	MIF	Macrophage migration inhibitory factor	75230.2	69232.8	72194.4	73843.9			sp|Q15293|RCN1_HUMAN	Q15293	RCN1	Reticulocalbin-1	19.03	5	5
sp|P14314|GLU2B_HUMAN	P14314	PRKCSH	Glucosidase 2 subunit beta	46734.4	68962.9	68671.7	122163			sp|Q15366|PCBP2_HUMAN	Q15366	PCBP2	Poly(rC)-binding protein 2	33.42	5	8
sp|P14324|FPPS_HUMAN	P14324	FDPS	Farnesyl pyrophosphate synthase	0	0	0	0			sp|Q9Y617|SERC_HUMAN	Q9Y617	PSAT1	Phosphoserine aminotransferase	15.41	5	5
sp|P14406|CX7A2_HUMAN	P14406	COX7A2	Cytochrome c oxidase subunit 7A2, mitochondrial	0	14701.6	0	0			sp|O43399|TPD54_HUMAN	O43399	TPD52L2	Tumor protein D54	30.58	4	4
sp|P14618|KPYM_HUMAN	P14618	PKM	Pyruvate kinase PKM	1.30823e+06	1.60869e+06	1.47356e+06	1.62713e+06			sp|O60506|HNRPQ_HUMAN	O60506	SYNCRIP	Heterogeneous nuclear ribonucleoprotein Q	16.21	4	9
sp|P14625|ENPL_HUMAN	P14625	HSP90B1	Endoplasmin	158012	203852	216775	220874			sp|O60664|PLIN3_HUMAN	O60664	PLIN3	Perilipin-3	14.29	4	4
sp|P14678|RSMB_HUMAN	P14678	SNRPB	Small nuclear ribonucleoprotein-associated proteins B and B'	0	9363.1	0	0			sp|O75390|CISY_HUMAN	O75390	CS	Citrate synthase, mitochondrial	11.8	4	4
sp|P14866|HNRPL_HUMAN	P14866	HNRNPL	Heterogeneous nuclear ribonucleoprotein L	13448.9	5301.51	5821.1	5218.53			sp|O75531|BAF_HUMAN	O75531	BANF1	Barrier-to-autointegration factor	42.7	4	4
sp|P14927|QCR7_HUMAN	P14927	UQCRB	Cytochrome b-c1 complex subunit 7	0	0	0	0			sp|P04080|CYTB_HUMAN	P04080	CSTB	Cystatin-B	60.2	4	4
sp|P15121|ALDR_HUMAN	P15121	AKR1B1	Aldo-keto reductase family 1 member B1	13943.3	33238.1	35302.8	40638.5			sp|P07437|TBB5_HUMAN	P07437	TUBB	Tubulin beta chain	63.51	4	20
sp|P15311|EZRI_HUMAN	P15311	EZR	Ezrin	27324.4	7898.99	0	23098.8			sp|P07954|FUMH_HUMAN	P07954	FH	Fumarate hydratase, mitochondrial	13.14	4	4
sp|P15328|FOLR1_HUMAN	P15328	FOLR1	Folate receptor alpha	0	0	0	0			sp|P08174|DAF_HUMAN	P08174	CD55	Complement decay-accelerating factor	9.45	4	4
sp|P15531|NDKA_HUMAN	P15531	NME1	Nucleoside diphosphate kinase A	54343.7	59149.1	58606.6	75441.2			sp|P08708|RS17_HUMAN	P08708	RPS17	40S ribosomal protein S17	39.26	4	4
sp|P15880|RS2_HUMAN	P15880	RPS2	Small ribosomal subunit protein uS5	105243	177975	116423	230413			sp|P10599|THIO_HUMAN	P10599	TXN	Thioredoxin	38.1	4	4
sp|P16070|CD44_HUMAN	P16070	CD44	CD44 antigen	4177.16	3219.45	0	0			sp|P11177|ODPB_HUMAN	P11177	PDHB	Pyruvate dehydrogenase E1 component subunit beta, mitochondrial	17.83	4	4
sp|P16152|CBR1_HUMAN	P16152	CBR1	Carbonyl reductase [NADPH] 1	10638	5718.76	5207.56	0			sp|P12268|IMDH2_HUMAN	P12268	IMPDH2	Inosine-5'-monophosphate dehydrogenase 2	12.65	4	4
sp|P16401|H15_HUMAN	P16401	H1-5	Histone H1.5	59695.7	85033.7	90838.8	57951			sp|P12277|KCRB_HUMAN	P12277	CKB	Creatine kinase B-type	18.37	4	5
sp|P16403|H12_HUMAN	P16403	H1-2	Histone H1.2	219442	260685	269635	300100			sp|P13797|PLST_HUMAN	P13797	PLS3	Plastin-3	10.32	4	5
sp|P16615|AT2A2_HUMAN	P16615	ATP2A2	Sarcoplasmic/endoplasmic reticulum calcium ATPase 2	0	3183.87	0	0			sp|P14866|HNRPL_HUMAN	P14866	HNRNPL	Heterogeneous nuclear ribonucleoprotein L	8.32	4	4
sp|P17480|UBF1_HUMAN	P17480	UBTF	Nucleolar transcription factor 1	0	0	0	0			sp|P15121|ALDR_HUMAN	P15121	AKR1B1	Aldo-keto reductase family 1 member B1	19.62	4	5
sp|P17844|DDX5_HUMAN	P17844	DDX5	Probable ATP-dependent RNA helicase DDX5	0	11014.4	118911	21013			sp|P16152|CBR1_HUMAN	P16152	CBR1	Carbonyl reductase [NADPH] 1	19.86	4	4
sp|P17931|LEG3_HUMAN	P17931	LGALS3	Galectin-3	8414.1	49975.2	38617.5	60707.7			sp|P18077|RL35A_HUMAN	P18077	RPL35A	60S ribosomal protein L35a	27.27	4	4
sp|P17980|PRS6A_HUMAN	P17980	PSMC3	26S proteasome regulatory subunit 6A	0	0	0	0			sp|P18206|VINC_HUMAN	P18206	VCL	Vinculin	5.11	4	4
sp|P17987|TCPA_HUMAN	P17987	TCP1	T-complex protein 1 subunit alpha	102250	53378.4	44319.3	84632.7			sp|P18669|PGAM1_HUMAN	P18669	PGAM1	Phosphoglycerate mutase 1	46.46	4	10
sp|P18077|RL35A_HUMAN	P18077	RPL35A	Large ribosomal subunit protein eL33	0	59173.1	35829.2	55937.4			sp|P19823|ITIH2_HUMAN	P19823	ITIH2	Inter-alpha-trypsin inhibitor heavy chain H2	6.87	4	4
sp|P18085|ARF4_HUMAN	P18085	ARF4	ADP-ribosylation factor 4	0	0	12756.4	5281.57			sp|P22102|PUR2_HUMAN	P22102	GART	Trifunctional purine biosynthetic protein adenosine-3	6.44	4	4
sp|P18124|RL7_HUMAN	P18124	RPL7	Large ribosomal subunit protein uL30	86171.5	104112	108273	65199.3			sp|P22695|QCR2_HUMAN	P22695	UQCRC2	Cytochrome b-c1 complex subunit 2, mitochondrial	13.69	4	4
sp|P18206|VINC_HUMAN	P18206	VCL	Vinculin	4147.28	16650.1	0	12805.5			sp|P25789|PSA4_HUMAN	P25789	PSMA4	Proteasome subunit alpha type-4	27.59	4	4
sp|P18621|RL17_HUMAN	P18621	RPL17	Large ribosomal subunit protein uL22	21775.8	37066.5	29927.4	40540.6			sp|P27348|1433T_HUMAN	P27348	YWHAQ	14-3-3 protein theta	40.41	4	9
sp|P18669|PGAM1_HUMAN	P18669	PGAM1	Phosphoglycerate mutase 1	87700	97524	103349	71010.2			sp|P28074|PSB5_HUMAN	P28074	PSMB5	Proteasome subunit beta type-5	20.15	4	4
sp|P19338|NUCL_HUMAN	P19338	NCL	Nucleolin	202702	229172	179136	260900			sp|P35613|BASI_HUMAN	P35613	BSG	Basigin	14.81	4	4
sp|P19823|ITIH2_HUMAN	P19823	ITIH2	Inter-alpha-trypsin inhibitor heavy chain H2	107383	148943	178316	216947			sp|P37837|TALDO_HUMAN	P37837	TALDO1	Transaldolase	13.95	4	4
sp|P20042|IF2B_HUMAN	P20042	EIF2S2	Eukaryotic translation initiation factor 2 subunit 2	0	17361.9	0	0			sp|P46776|RL27A_HUMAN	P46776	RPL27A	60S ribosomal protein L27a	27.7	4	4
sp|P20290|BTF3_HUMAN	P20290	BTF3	Transcription factor BTF3	2102.19	0	0	0			sp|P49748|ACADV_HUMAN	P49748	ACADVL	Very long-chain specific acyl-CoA dehydrogenase, mitochondrial	8.85	4	4
sp|P20674|COX5A_HUMAN	P20674	COX5A	Cytochrome c oxidase subunit 5A, mitochondrial	27452.6	9952.57	20640.8	32119.5			sp|P49755|TMEDA_HUMAN	P49755	TMED10	Transmembrane emp24 domain-containing protein 10	27.4	4	4
sp|P20700|LMNB1_HUMAN	P20700	LMNB1	Lamin-B1	0	0	20689.6	31538.4			sp|P50914|RL14_HUMAN	P50914	RPL14	60S ribosomal protein L14	20.93	4	4
sp|P21333|FLNA_HUMAN	P21333	FLNA	Filamin-A	410316	320997	300186	262385			sp|P53999|TCP4_HUMAN	P53999	SUB1	Activated RNA polymerase II transcriptional coactivator p15	34.65	4	4
sp|P21796|VDAC1_HUMAN	P21796	VDAC1	Voltage-dependent anion-selective channel protein 1	91993.3	85657.3	67275.5	96816.3			sp|P54819|KAD2_HUMAN	P54819	AK2	Adenylate kinase 2, mitochondrial	23.43	4	4
sp|P22087|FBRL_HUMAN	P22087	FBL	rRNA 2'-O-methyltransferase fibrillarin	9724.1	5654.28	10808.6	5441.66			sp|P55209|NP1L1_HUMAN	P55209	NAP1L1	Nucleosome assembly protein 1-like 1	17.14	4	5
sp|P22102|PUR2_HUMAN	P22102	GART	Trifunctional purine biosynthetic protein adenosine-3	29236.6	64874.4	38385.2	32977.3			sp|P61353|RL27_HUMAN	P61353	RPL27	60S ribosomal protein L27	36.76	4	4
sp|P22234|PUR6_HUMAN	P22234	PAICS	Bifunctional phosphoribosylaminoimidazole carboxylase/phosphoribosylaminoimidazole succinocarboxamide synthetase	26323.5	25764	11332.3	17504.3			sp|P62249|RS16_HUMAN	P62249	RPS16	40S ribosomal protein S16	28.08	4	4
sp|P22314|UBA1_HUMAN	P22314	UBA1	Ubiquitin-like modifier-activating enzyme 1	214874	259346	222772	161500			sp|P62263|RS14_HUMAN	P62263	RPS14	40S ribosomal protein S14	36.42	4	4
sp|P22392|NDKB_HUMAN	P22392	NME2	Nucleoside diphosphate kinase B	154742	243821	205905	264142			sp|P62277|RS13_HUMAN	P62277	RPS13	40S ribosomal protein S13	35.1	4	5
sp|P22626|ROA2_HUMAN	P22626	HNRNPA2B1	Heterogeneous nuclear ribonucleoproteins A2/B1	256167	259054	261466	292626			sp|P62899|RL31_HUMAN	P62899	RPL31	60S ribosomal protein L31	30.4	4	4
sp|P22695|QCR2_HUMAN	P22695	UQCRC2	Cytochrome b-c1 complex subunit 2, mitochondrial	5299.95	0	0	3081.54			sp|P62910|RL32_HUMAN	P62910	RPL32	60S ribosomal protein L32	28.15	4	4
sp|P23246|SFPQ_HUMAN	P23246	SFPQ	Splicing factor, proline- and glutamine-rich	54644.5	67649.4	64491.4	64298.4			sp|P62913|RL11_HUMAN	P62913	RPL11	60S ribosomal protein L11	29.78	4	4
sp|P23284|PPIB_HUMAN	P23284	PPIB	Peptidyl-prolyl cis-trans isomerase B	157663	135027	166155	182302			sp|Q02543|RL18A_HUMAN	Q02543	RPL18A	60S ribosomal protein L18a	25.57	4	4
sp|P23381|SYWC_HUMAN	P23381	WARS1	Tryptophan--tRNA ligase, cytoplasmic	0	0	0	0			sp|Q02790|FKBP4_HUMAN	Q02790	FKBP4	Peptidyl-prolyl cis-trans isomerase FKBP4	14.16	4	4
sp|P23396|RS3_HUMAN	P23396	RPS3	Small ribosomal subunit protein uS3	118197	223198	219731	228818			sp|Q06033|ITIH3_HUMAN	Q06033	ITIH3	Inter-alpha-trypsin inhibitor heavy chain H3	4.61	4	4
sp|P23526|SAHH_HUMAN	P23526	AHCY	Adenosylhomocysteinase	30118.3	48553.1	86695.3	90833.6			sp|Q07021|C1QBP_HUMAN	Q07021	C1QBP	Complement component 1 Q subcomponent-binding protein, mitochondrial	25.18	4	4
sp|P23528|COF1_HUMAN	P23528	CFL1	Cofilin-1	342513	385400	339435	369668			sp|Q07955|SRSF1_HUMAN	Q07955	SRSF1	Serine/arginine-rich splicing factor 1	19.76	4	4
sp|P23786|CPT2_HUMAN	P23786	CPT2	Carnitine O-palmitoyltransferase 2, mitochondrial	0	0	0	0			sp|Q14103|HNRPD_HUMAN	Q14103	HNRNPD	Heterogeneous nuclear ribonucleoprotein D0	17.75	4	5
sp|P24534|EF1B_HUMAN	P24534	EEF1B2	Elongation factor 1-beta	50319.8	53423.6	55054.9	65026.5			sp|Q15029|U5S1_HUMAN	Q15029	EFTUD2	116 kDa U5 small nuclear ribonucleoprotein component	7.3	4	5
sp|P24539|AT5F1_HUMAN	P24539	ATP5PB	ATP synthase F(0) complex subunit B1, mitochondrial	0	4005.42	0	0			sp|Q86VP6|CAND1_HUMAN	Q86VP6	CAND1	Cullin-associated NEDD8-dissociated protein 1	5.37	4	4
sp|P24752|THIL_HUMAN	P24752	ACAT1	Acetyl-CoA acetyltransferase, mitochondrial	6658.76	8881.9	4597.36	7559.2			sp|Q8NC51|PAIRB_HUMAN	Q8NC51	SERBP1	Plasminogen activator inhibitor 1 RNA-binding protein	16.42	4	5
sp|P25398|RS12_HUMAN	P25398	RPS12	Small ribosomal subunit protein eS12	68009.4	93332.1	89443.6	107661			sp|Q92841|DDX17_HUMAN	Q92841	DDX17	Probable ATP-dependent RNA helicase DDX17	14.54	4	8
sp|P25705|ATPA_HUMAN	P25705	ATP5F1A	ATP synthase subunit alpha, mitochondrial	299719	366848	319300	461553			sp|Q96AE4|FUBP1_HUMAN	Q96AE4	FUBP1	Far upstream element-binding protein 1	7.76	4	4
sp|P25786|PSA1_HUMAN	P25786	PSMA1	Proteasome subunit alpha type-1	14803.6	24737.6	2966.83	19219.3			sp|Q99623|PHB2_HUMAN	Q99623	PHB2	Prohibitin-2	19.06	4	4
sp|P25787|PSA2_HUMAN	P25787	PSMA2	Proteasome subunit alpha type-2	0	157626	155011	201503			sp|Q9P258|RCC2_HUMAN	Q9P258	RCC2	Protein RCC2	11.3	4	4
sp|P25789|PSA4_HUMAN	P25789	PSMA4	Proteasome subunit alpha type-4	12111.6	45773.2	40950.2	15940.1			sp|Q9Y5B9|SP16H_HUMAN	Q9Y5B9	SUPT16H	FACT complex subunit SPT16	5.16	4	4
sp|P26038|MOES_HUMAN	P26038	MSN	Moesin	233335	239109	157967	295667			sp|O00410|IPO5_HUMAN	O00410	IPO5	Importin-5	4.92	3	3
sp|P26368|U2AF2_HUMAN	P26368	U2AF2	Splicing factor U2AF 65 kDa subunit	4822.16	4350.3	0	0			sp|O00571|DDX3X_HUMAN	O00571	DDX3X	ATP-dependent RNA helicase DDX3X	16.31	3	8
sp|P26373|RL13_HUMAN	P26373	RPL13	Large ribosomal subunit protein eL13	46200	83134.7	86413.4	95391			sp|O14979|HNRDL_HUMAN	O14979	HNRNPDL	Heterogeneous nuclear ribonucleoprotein D-like	12.38	3	4
sp|P26447|S10A4_HUMAN	P26447	S100A4	Protein S100-A4	109601	197637	200848	206255			sp|O15260|SURF4_HUMAN	O15260	SURF4	Surfeit locus protein 4	11.9	3	3
sp|P26599|PTBP1_HUMAN	P26599	PTBP1	Polypyrimidine tract-binding protein 1	107517	94022.7	98787.4	84036.5			sp|O43776|SYNC_HUMAN	O43776	NARS1	Asparagine--tRNA ligase, cytoplasmic	6.02	3	3
sp|P26639|SYTC_HUMAN	P26639	TARS1	Threonine--tRNA ligase 1, cytoplasmic	103182	79643.9	57890.2	71841.4			sp|O75367|H2AY_HUMAN	O75367	MACROH2A1	Core histone macro-H2A.1	14.63	3	3
sp|P26641|EF1G_HUMAN	P26641	EEF1G	Elongation factor 1-gamma	174268	187050	181258	231835			sp|O76021|RL1D1_HUMAN	O76021	RSL1D1	Ribosomal L1 domain-containing protein 1	9.59	3	3
sp|P27348|1433T_HUMAN	P27348	YWHAQ	14-3-3 protein theta	67519.9	67117.1	43368.2	39652.7			sp|O95373|IPO7_HUMAN	O95373	IPO7	Importin-7	3.95	3	3
sp|P27635|RL10_HUMAN	P27635	RPL10	Large ribosomal subunit protein uL16	25615.4	74157.6	42719.7	75308.7			sp|P00403|COX2_HUMAN	P00403	MT-CO2	Cytochrome c oxidase subunit 2	20.26	3	3
sp|P27695|APEX1_HUMAN	P27695	APEX1	DNA-(apurinic or apyrimidinic site) endonuclease	26561.5	36465.7	20876.5	35828.9			sp|P00441|SODC_HUMAN	P00441	SOD1	Superoxide dismutase [Cu-Zn]	32.47	3	3
sp|P27708|PYR1_HUMAN	P27708	CAD	CAD protein	0	0	0	0			sp|P00491|PNPH_HUMAN	P00491	PNP	Purine nucleoside phosphorylase	15.92	3	3
sp|P27797|CALR_HUMAN	P27797	CALR	Calreticulin	83055.4	82586.6	53725.7	53777.3			sp|P02765|FETUA_HUMAN	P02765	AHSG	Alpha-2-HS-glycoprotein	5.45	3	3
sp|P27824|CALX_HUMAN	P27824	CANX	Calnexin	166915	205544	187398	147853			sp|P04075|ALDOA_HUMAN	P04075	ALDOA	Fructose-bisphosphate aldolase A	67.86	3	17
sp|P28066|PSA5_HUMAN	P28066	PSMA5	Proteasome subunit alpha type-5	14932.7	23778.7	23757.9	38771.2			sp|P04844|RPN2_HUMAN	P04844	RPN2	Dolichyl-diphosphooligosaccharide--protein glycosyltransferase subunit 2	10.14	3	3
sp|P28070|PSB4_HUMAN	P28070	PSMB4	Proteasome subunit beta type-4	15117.7	25940.3	3626.92	16305.1			sp|P05141|ADT2_HUMAN	P05141	SLC25A5	ADP/ATP translocase 2	41.28	3	11
sp|P28072|PSB6_HUMAN	P28072	PSMB6	Proteasome subunit beta type-6	5084.37	7802.89	5548.1	8330.8			sp|P05387|RLA2_HUMAN	P05387	RPLP2	60S acidic ribosomal protein P2	24.35	3	3
sp|P28074|PSB5_HUMAN	P28074	PSMB5	Proteasome subunit beta type-5	2539.59	0	0	0			sp|P06703|S10A6_HUMAN	P06703	S100A6	Protein S100-A6	35.56	3	3
sp|P28331|NDUS1_HUMAN	P28331	NDUFS1	NADH-ubiquinone oxidoreductase 75 kDa subunit, mitochondrial	0	0	0	0			sp|P11413|G6PD_HUMAN	P11413	G6PD	Glucose-6-phosphate 1-dehydrogenase	9.13	3	3
sp|P29401|TKT_HUMAN	P29401	TKT	Transketolase	216923	345360	326310	344539			sp|P12814|ACTN1_HUMAN	P12814	ACTN1	Alpha-actinin-1	15.92	3	11
sp|P29692|EF1D_HUMAN	P29692	EEF1D	Elongation factor 1-delta	94650.7	129830	111938	68545.6			sp|P15311|EZRI_HUMAN	P15311	EZR	Ezrin	16.04	3	7
sp|P30040|ERP29_HUMAN	P30040	ERP29	Endoplasmic reticulum resident protein 29	33871.4	41776.6	16453.2	53679.8			sp|P16615|AT2A2_HUMAN	P16615	ATP2A2	Sarcoplasmic/endoplasmic reticulum calcium ATPase 2	6.14	3	3
sp|P30041|PRDX6_HUMAN	P30041	PRDX6	Peroxiredoxin-6	265166	313792	342653	256130			sp|P17931|LEG3_HUMAN	P17931	LGALS3	Galectin-3	14.4	3	3
sp|P30043|BLVRB_HUMAN	P30043	BLVRB	Flavin reductase (NADPH)	0	0	0	0			sp|P25786|PSA1_HUMAN	P25786	PSMA1	Proteasome subunit alpha type-1	12.55	3	3
sp|P30044|PRDX5_HUMAN	P30044	PRDX5	Peroxiredoxin-5, mitochondrial	107089	190165	185132	186929			sp|P28070|PSB4_HUMAN	P28070	PSMB4	Proteasome subunit beta type-4	23.48	3	3
sp|P30046|DOPD_HUMAN	P30046	DDT	D-dopachrome decarboxylase	22853.5	26482.3	27417.1	23191.3			sp|P31930|QCR1_HUMAN	P31930	UQCRC1	Cytochrome b-c1 complex subunit 1, mitochondrial	7.5	3	3
sp|P30048|PRDX3_HUMAN	P30048	PRDX3	Thioredoxin-dependent peroxide reductase, mitochondrial	59578.7	61569.2	75491.6	70475.7			sp|P31942|HNRH3_HUMAN	P31942	HNRNPH3	Heterogeneous nuclear ribonucleoprotein H3	16.18	3	4
sp|P30049|ATPD_HUMAN	P30049	ATP5F1D	ATP synthase subunit delta, mitochondrial	0	0	0	0			sp|P31943|HNRH1_HUMAN	P31943	HNRNPH1	Heterogeneous nuclear ribonucleoprotein H	29.62	3	9
sp|P30050|RL12_HUMAN	P30050	RPL12	Large ribosomal subunit protein uL11	74292.1	85256.6	92045.8	73120.8			sp|P34932|HSP74_HUMAN	P34932	HSPA4	Heat shock 70 kDa protein 4	6.79	3	4
sp|P30084|ECHM_HUMAN	P30084	ECHS1	Enoyl-CoA hydratase, mitochondrial	32253.3	3738.06	16115.6	0			sp|P35237|SPB6_HUMAN	P35237	SERPINB6	Serpin B6	10.37	3	3
sp|P30086|PEBP1_HUMAN	P30086	PEBP1	Phosphatidylethanolamine-binding protein 1	48421.7	90375.4	22275.2	68932.9			sp|P35241|RADI_HUMAN	P35241	RDX	Radixin	19.21	3	8
sp|P30101|PDIA3_HUMAN	P30101	PDIA3	Protein disulfide-isomerase A3	206075	238496	241805	229625			sp|P35268|RL22_HUMAN	P35268	RPL22	60S ribosomal protein L22	39.06	3	3
sp|P30153|2AAA_HUMAN	P30153	PPP2R1A	Serine/threonine-protein phosphatase 2A 65 kDa regulatory subunit A alpha isoform	0	0	0	0			sp|P36955|PEDF_HUMAN	P36955	SERPINF1	Pigment epithelium-derived factor	9.09	3	3
sp|P30740|ILEU_HUMAN	P30740	SERPINB1	Leukocyte elastase inhibitor	0	18900.8	0	0			sp|P39687|AN32A_HUMAN	P39687	ANP32A	Acidic leucine-rich nuclear phosphoprotein 32 family member A	22.89	3	6
sp|P31040|SDHA_HUMAN	P31040	SDHA	Succinate dehydrogenase [ubiquinone] flavoprotein subunit, mitochondrial	24030.6	0	0	0			sp|P40227|TCPZ_HUMAN	P40227	CCT6A	T-complex protein 1 subunit zeta	16.95	3	6
sp|P31153|METK2_HUMAN	P31153	MAT2A	S-adenosylmethionine synthase isoform type-2	45650.2	81826.3	80977	75208.7			sp|P46778|RL21_HUMAN	P46778	RPL21	60S ribosomal protein L21	21.25	3	3
sp|P31327|CPSM_HUMAN	P31327	CPS1	Carbamoyl-phosphate synthase [ammonia], mitochondrial	568322	694868	653022	581941			sp|P46782|RS5_HUMAN	P46782	RPS5	40S ribosomal protein S5	16.18	3	3
sp|P31483|TIA1_HUMAN	P31483	TIA1	Cytotoxic granule associated RNA binding protein TIA1	0	0	0	0			sp|P48047|ATPO_HUMAN	P48047	ATP5PO	ATP synthase subunit O, mitochondrial	23.47	3	3
sp|P31689|DNJA1_HUMAN	P31689	DNAJA1	DnaJ homolog subfamily A member 1	0	0	0	0			sp|P49327|FAS_HUMAN	P49327	FASN	Fatty acid synthase	1.99	3	3
sp|P31930|QCR1_HUMAN	P31930	UQCRC1	Cytochrome b-c1 complex subunit 1, mitochondrial	0	0	0	0			sp|P49720|PSB3_HUMAN	P49720	PSMB3	Proteasome subunit beta type-3	23.9	3	3
sp|P31939|PUR9_HUMAN	P31939	ATIC	Bifunctional purine biosynthesis protein ATIC	2037.17	18044.1	14445.6	15728			sp|P50238|CRIP1_HUMAN	P50238	CRIP1	Cysteine-rich protein 1	45.45	3	3
sp|P31942|HNRH3_HUMAN	P31942	HNRNPH3	Heterogeneous nuclear ribonucleoprotein H3	0	5471.66	0	5107.37			sp|P50395|GDIB_HUMAN	P50395	GDI2	Rab GDP dissociation inhibitor beta	11.69	3	4
sp|P31943|HNRH1_HUMAN	P31943	HNRNPH1	Heterogeneous nuclear ribonucleoprotein H	109279	108775	100358	99534.9			sp|P51571|SSRD_HUMAN	P51571	SSR4	Translocon-associated protein subunit delta	24.86	3	3
sp|P31946|1433B_HUMAN	P31946	YWHAB	14-3-3 protein beta/alpha	162972	97678.7	55875.5	52857.4			sp|P52597|HNRPF_HUMAN	P52597	HNRNPF	Heterogeneous nuclear ribonucleoprotein F	18.8	3	5
sp|P31947|1433S_HUMAN	P31947	SFN	14-3-3 protein sigma	56762.8	31376.5	31825	32457.6			sp|P52907|CAZA1_HUMAN	P52907	CAPZA1	F-actin-capping protein subunit alpha-1	21.33	3	4
sp|P31948|STIP1_HUMAN	P31948	STIP1	Stress-induced-phosphoprotein 1	93758.3	93012.6	98013.6	98164.6			sp|P56192|SYMC_HUMAN	P56192	MARS1	Methionine--tRNA ligase, cytoplasmic	4.67	3	3
sp|P31949|S10AB_HUMAN	P31949	S100A11	Protein S100-A11	243497	272502	268026	279825			sp|P60660|MYL6_HUMAN	P60660	MYL6	Myosin light polypeptide 6	41.06	3	5
sp|P32119|PRDX2_HUMAN	P32119	PRDX2	Peroxiredoxin-2	56855.6	106348	103455	99662.7			sp|P60903|S10AA_HUMAN	P60903	S100A10	Protein S100-A10	35.05	3	3
sp|P32969|RL9_HUMAN	P32969	RPL9P9	Large ribosomal subunit protein uL6	73055.4	65869.2	57795.1	62846.7			sp|P62081|RS7_HUMAN	P62081	RPS7	40S ribosomal protein S7	20.1	3	3
sp|P33316|DUT_HUMAN	P33316	DUT	Deoxyuridine 5'-triphosphate nucleotidohydrolase, mitochondrial	23366.1	18802.6	22564.4	8157.31			sp|P62244|RS15A_HUMAN	P62244	RPS15A	40S ribosomal protein S15a	24.62	3	3
sp|P34897|GLYM_HUMAN	P34897	SHMT2	Serine hydroxymethyltransferase, mitochondrial	20937.2	101584	96782.7	87634.6			sp|P62851|RS25_HUMAN	P62851	RPS25	40S ribosomal protein S25	22.4	3	3
sp|P34932|HSP74_HUMAN	P34932	HSPA4	Heat shock 70 kDa protein 4	13191.9	25837.2	31279	34544.8			sp|P62888|RL30_HUMAN	P62888	RPL30	60S ribosomal protein L30	33.91	3	3
sp|P35232|PHB1_HUMAN	P35232	PHB1	Prohibitin 1	55216.9	85426.3	88028.4	66524.2			sp|P63220|RS21_HUMAN	P63220	RPS21	40S ribosomal protein S21	39.76	3	3
sp|P35237|SPB6_HUMAN	P35237	SERPINB6	Serpin B6	0	18579.7	4572.23	11124			sp|P69905|HBA_HUMAN	P69905	HBA2	Hemoglobin subunit alpha	34.51	3	5
sp|P35241|RADI_HUMAN	P35241	RDX	Radixin	4504.82	0	27899.5	0			sp|P78417|GSTO1_HUMAN	P78417	GSTO1	Glutathione S-transferase omega-1	13.28	3	3
sp|P35268|RL22_HUMAN	P35268	RPL22	Large ribosomal subunit protein eL22	72441.1	50455.8	57857.2	54312			sp|P84098|RL19_HUMAN	P84098	RPL19	60S ribosomal protein L19	16.84	3	3
sp|P35443|TSP4_HUMAN	P35443	THBS4	Thrombospondin-4	0	0	0	0			sp|P84103|SRSF3_HUMAN	P84103	SRSF3	Serine/arginine-rich splicing factor 3	26.22	3	4
sp|P35579|MYH9_HUMAN	P35579	MYH9	Myosin-9	83925.3	28256.2	62127.7	23371.2			sp|Q00688|FKBP3_HUMAN	Q00688	FKBP3	Peptidyl-prolyl cis-trans isomerase FKBP3	17.86	3	3
sp|P35613|BASI_HUMAN	P35613	BSG	Basigin	10008.1	19165.3	31039.8	24098.8			sp|Q00796|DHSO_HUMAN	Q00796	SORD	Sorbitol dehydrogenase	16.25	3	3
sp|P35637|FUS_HUMAN	P35637	FUS	RNA-binding protein FUS	20325.1	28403	31275.6	47413.6			sp|Q01082|SPTB2_HUMAN	Q01082	SPTBN1	Spectrin beta chain, non-erythrocytic 1	1.86	3	3
sp|P36542|ATPG_HUMAN	P36542	ATP5F1C	ATP synthase subunit gamma, mitochondrial	24136.9	27572.6	44677.9	44835.4			sp|Q01813|PFKAP_HUMAN	Q01813	PFKP	ATP-dependent 6-phosphofructokinase, platelet type	7.53	3	4
sp|P36578|RL4_HUMAN	P36578	RPL4	Large ribosomal subunit protein uL4	180337	179008	182675	203578			sp|Q08945|SSRP1_HUMAN	Q08945	SSRP1	FACT complex subunit SSRP1	6.63	3	3
sp|P36873|PP1G_HUMAN	P36873	PPP1CC	Serine/threonine-protein phosphatase PP1-gamma catalytic subunit	53907.2	58022.1	41039.5	46116.3			sp|Q12931|TRAP1_HUMAN	Q12931	TRAP1	Heat shock protein 75 kDa, mitochondrial	7.24	3	4
sp|P36952|SPB5_HUMAN	P36952	SERPINB5	Serpin B5	69719.8	85427.8	47965	80503.2			sp|Q14204|DYHC1_HUMAN	Q14204	DYNC1H1	Cytoplasmic dynein 1 heavy chain 1	1.1	3	3
sp|P36955|PEDF_HUMAN	P36955	SERPINF1	Pigment epithelium-derived factor	64143.3	64423.7	58177.1	61809.5			sp|Q15046|SYK_HUMAN	Q15046	KARS1	Lysine--tRNA ligase	5.86	3	3
sp|P37108|SRP14_HUMAN	P37108	SRP14	Signal recognition particle 14 kDa protein	19418.6	28393.9	27114.3	26474.2			sp|Q15365|PCBP1_HUMAN	Q15365	PCBP1	Poly(rC)-binding protein 1	20.79	3	5
sp|P37802|TAGL2_HUMAN	P37802	TAGLN2	Transgelin-2	188052	109719	119234	93344.5			sp|Q8TDN6|BRX1_HUMAN	Q8TDN6	BRIX1	Ribosome biogenesis protein BRX1 homolog	10.2	3	3
sp|P37837|TALDO_HUMAN	P37837	TALDO1	Transaldolase	17374.3	42567.9	46037.4	26306.2			sp|Q92598|HS105_HUMAN	Q92598	HSPH1	Heat shock protein 105 kDa	6.76	3	4
sp|P38117|ETFB_HUMAN	P38117	ETFB	Electron transfer flavoprotein subunit beta	16194.7	0	6732.51	29154.3			sp|Q99729|ROAA_HUMAN	Q99729	HNRNPAB	Heterogeneous nuclear ribonucleoprotein A/B	14.76	3	4
sp|P38159|RBMX_HUMAN	P38159	RBMX	RNA-binding motif protein, X chromosome	67836.6	109308	116494	81665.8			sp|Q9Y230|RUVB2_HUMAN	Q9Y230	RUVBL2	RuvB-like 2	7.56	3	3
sp|P38646|GRP75_HUMAN	P38646	HSPA9	Stress-70 protein, mitochondrial	333495	324267	310382	248238			sp|Q9Y4L1|HYOU1_HUMAN	Q9Y4L1	HYOU1	Hypoxia up-regulated protein 1	4.8	3	3
[truncated: 352 more rows]

## Sheet: Table S4
Supplementary Table 4 (Table S4). Protein identifications from 200 pg of the HeLa proteome digest using Eco-IMS on a timsTOF PRO executing ddaPASEF. The same sample was analyzed in 4 technical replicates (TR).
[truncated: 964 more rows]

[truncated: 2 more sheets: Table S5, Table S6]
